# Supplementary material for: A method for high-throughput gene expression signature analysis
Source: Genome Biol. 2006 Jul 19;7(7):R61. doi: 10.1186/gb-2006-7-7-r61 (PMC1779561; doi:10.1186/gb-2006-7-7-r61)
Supplement: Additional data file 1 — The genes populating the representative gene space [file gb-2006-7-7-r61-S1.xls]

## Sheet: Sheet1
Additional Table 1. Gene Selection
Affymetrix ID	RefSeq ID(s)	mean expression level		fold change	log10(fold change)	standard deviation		signal to noise ratio
		DMSO	tretinoin			DMSO	tretinoin
basal expression level 20-60 units
fold change 1.5-2.5
200721_s_at	NM_005736	51.1957	81.2965	1.58796	0.200839	1.04735	1.36595	12.4729
210944_s_at	NM_000070 /// NM_024344 /// NM_173087 /// NM_173088 /// NM_173089 /// NM_173090 /// NM_212464 /// NM_212465 /// NM_212467	52.4796	130.876	2.49384	0.396868	3.88183	3.84174	10.1502
218282_at	NM_018217	46.3957	78.7692	1.69777	0.229879	2.78238	0.522969	9.79427
218327_s_at	NM_004782	52.9423	128.96	2.43587	0.386653	5.0035	3.26311	9.1958
202946_s_at	NM_014962 /// NM_181443	27.208	59.3601	2.18171	0.338798	2.50483	1.581	7.86916
203064_s_at	NM_004514 /// NM_181430 /// NM_181431	124.549	50.6631	2.45837	0.390648	4.94574	0.996323	12.4343
208896_at	NM_006773	114.157	46.9033	2.43388	0.386299	4.71139	2.17	9.77327
205176_s_at	NM_014288	110.041	58.7711	1.87237	0.272393	4.04621	1.87894	8.65301
213761_at	NM_017440 /// NM_020128	97.6194	43.7451	2.23155	0.348606	6.14535	1.36527	7.17307
209054_s_at	NM_007331 /// NM_014919 /// NM_133330 /// NM_133331 /// NM_133332 /// NM_133333 /// NM_133334 /// NM_133335 /// NM_133336	103.359	58.1465	1.77756	0.249824	3.70369	2.77903	6.97426
fold change 3-4.5
212467_at	NM_173823	40.6319	125.084	3.07848	0.488336	0.686192	3.2093	21.6795
205128_x_at	NM_000962 /// NM_080591	58.2626	249.538	4.28298	0.631746	11.3145	2.20802	14.1449
214544_s_at	NM_003825 /// NM_130798	43.9817	136.042	3.09315	0.490402	6.06178	1.59351	12.0257
217783_s_at	NM_016061	51.5237	214.96	4.17205	0.62035	6.70288	7.02885	11.9021
204417_at	NM_000153	46.0753	163.449	3.54742	0.549913	4.18142	7.57494	9.98381
202557_at	NM_006948	113.745	30.0994	3.77898	0.577375	5.26533	1.27322	12.7927
208433_s_at	NM_004631 /// NM_017522 /// NM_033300	168.091	49.4868	3.39669	0.531056	9.78684	3.58181	8.87185
203362_s_at	NM_002358	218.125	52.8531	4.127	0.615634	15.8862	3.66963	8.45128
208962_s_at	NM_013402	165.07	37.0629	4.45379	0.64873	8.70237	7.42194	7.93879
203627_at	NM_000875 /// NM_015883	111.979	35.9607	3.11393	0.493309	6.81864	3.90308	7.09014
fold change > 5
207111_at	NM_001974	39.9692	287.268	7.18723	0.856561	2.27948	4.88715	34.5069
205786_s_at	NM_000632	51.3798	331.906	6.45985	0.810222	7.14986	4.53237	24.0131
212412_at	NM_006457	47.384	242.158	5.11054	0.708467	6.38305	4.84718	17.3437
204446_s_at	NM_000698	50.7015	563.72	11.1184	1.04604	5.17985	26.8959	15.994
210724_at	NM_032571 /// NM_152939	26.8531	278.889	10.3857	1.01644	1.98252	17.0491	13.243
210254_at	NM_006138	500.128	43.7995	11.4186	1.05761	11.5455	3.2224	30.9
212563_at	NM_015201	189.548	30.7135	6.17147	0.790389	1.89879	3.96701	27.078
204538_x_at	NM_006985	298.357	28.018	10.6487	1.0273	12.0259	4.1057	16.7584
221539_at	NM_004095	622.12	51.7659	12.018	1.07983	18.1446	20.1262	14.9031
222036_s_at	NM_005914 /// NM_182746	243.172	44.1093	5.51295	0.741384	18.7015	5.2636	8.30638
basal expression level 60-125 units
fold change 1.5-2.5
201779_s_at	NM_007282 /// NM_183381 /// NM_183382 /// NM_183383 /// NM_183384	121.098	297.216	2.45434	0.389935	2.64455	11.7057	12.2728
211067_s_at	NM_003644 /// NM_005890 /// NM_201432 /// NM_201433	122.85	267.788	2.1798	0.338417	8.25839	5.48843	10.5434
202923_s_at	NM_001498	63.3263	145.681	2.30048	0.361818	4.03863	4.23083	9.95886
204295_at	NM_003172	123.974	211.167	1.70332	0.231296	5.99311	3.84603	8.86186
207629_s_at	NM_004723	103.608	177.503	1.71321	0.233811	5.56231	2.81877	8.81683
217850_at	NM_014366 /// NM_206825 /// NM_206826	291.05	119.419	2.43722	0.386896	2.98197	4.53868	22.8214
203315_at	NM_001004720 /// NM_001004722 /// NM_003581	121.022	61.6774	1.96218	0.292738	0.663899	2.06143	21.7752
218607_s_at	NM_018115	160.903	96.3042	1.67078	0.222919	1.92029	4.54299	9.99476
209511_at	NM_021974	127.464	83.3169	1.52987	0.184654	2.55482	1.91703	9.8722
221699_s_at	NM_024045	189.212	93.2394	2.02932	0.30735	4.48636	5.34057	9.76632
fold change 3-4.5
202902_s_at	NM_004079	65.7511	262.675	3.99499	0.601516	8.95752	3.97936	15.2219
201413_at	NM_000414	77.3025	335.21	4.33634	0.637123	10.1833	8.52003	13.7894
212135_s_at	NM_001001396 /// NM_001684	92.7977	332.511	3.58317	0.554268	2.51994	14.9935	13.6874
208485_x_at	NM_003879	60.9892	214.3	3.51373	0.545769	7.62025	5.11713	12.0363
201565_s_at	NM_002166	105.042	340.67	3.24317	0.510969	6.8009	12.7898	12.0275
208581_x_at	NM_005952	305.954	93.4795	3.27296	0.51494	10.3939	2.1196	16.9796
201890_at	NM_001034	352.522	104.618	3.3696	0.527578	13.8909	2.55335	15.0754
201516_at	NM_003132	428.628	113.746	3.7683	0.576145	19.7646	2.029	14.4484
221652_s_at	NM_018164	280.857	78.4526	3.57996	0.553879	13.8345	3.00797	12.0175
212282_at	NM_014573	300.995	96.704	3.11254	0.493114	11.0381	8.1195	10.6637
fold change > 5
209030_s_at	NM_014333	114.633	3138.68	27.3803	1.43744	8.57983	21.2795	101.276
200701_at	NM_006432	101.258	992.644	9.80314	0.991365	5.45342	8.88333	62.1749
209949_at	NM_000433	64.0356	431.32	6.73564	0.828379	5.21072	3.40502	42.6295
202838_at	NM_000147	98.3933	1727.68	17.5589	1.2445	17.2356	66.3906	19.483
211506_s_at	NM_000584	91.45	598.345	6.54286	0.815768	4.81104	24.3264	17.3967
201013_s_at	NM_006452	645.25	105.667	6.10642	0.785787	2.52402	4.10505	81.3964
201930_at	NM_005915	633.107	107.332	5.89859	0.770748	4.0218	10.7981	35.4777
204351_at	NM_005980	1257.67	72.2708	17.4022	1.2406	36.8128	20.0707	20.8391
200790_at	NM_002539	949.562	101.203	9.38278	0.972332	63.9088	4.53243	12.3954
202887_s_at	NM_019058	508.546	89.1003	5.70757	0.756451	31.9542	14.4023	9.04826
basal expression level >125 units
fold change 1.5-2.5
200077_s_at	NM_004152	2228.65	3478.72	1.56091	0.193377	36.6536	7.31037	28.4339
207320_x_at	NM_004602 /// NM_017452 /// NM_017453 /// NM_017454	159.094	243.612	1.53125	0.185045	4.3347	0.648659	16.96
208641_s_at	NM_006908 /// NM_018890 /// NM_198829	125.432	286.939	2.28762	0.359383	1.60869	7.94203	16.9105
213867_x_at	NM_001101	6437.29	10848.8	1.6853	0.226677	107.583	169.49	15.9216
204158_s_at	NM_006019 /// NM_006053	183.259	446.894	2.43859	0.387139	3.84183	12.9099	15.7378
200691_s_at	NM_004134	450.186	188.059	2.39385	0.379097	10.0995	6.16408	16.1173
201077_s_at	NM_001003796 /// NM_005008	675.171	379.693	1.7782	0.249982	11.1482	7.97526	15.4511
217810_x_at	NM_020117	352.528	218.244	1.6153	0.208252	5.20187	3.66609	15.1427
200792_at	NM_001469	940.535	580.29	1.6208	0.20973	23.5386	5.16596	12.5501
218140_x_at	NM_021203	400.955	197.86	2.02646	0.306737	8.19241	8.60943	12.0877
fold change 3-4.5
210908_s_at	NM_002624 /// NM_145896 /// NM_145897	857.333	2675.14	3.12031	0.494197	20.6682	51.5723	25.1633
201460_at	NM_004759 /// NM_032960	142.583	473.413	3.32027	0.521173	4.70525	9.72605	22.9245
203470_s_at	NM_002664	167.885	689.863	4.10913	0.61375	3.621	23.3629	19.344
202803_s_at	NM_000211	558.855	2149.86	3.8469	0.585111	30.2944	61.0999	17.4081
209124_at	NM_002468	168.558	687.895	4.08105	0.610771	7.62805	22.9413	16.9888
201892_s_at	NM_000884	1690.72	556.267	3.03941	0.482789	43.7262	15.4541	19.1695
200647_x_at	NM_003752	2203.38	717.78	3.06972	0.487099	84.3119	29.0648	13.1033
218512_at	NM_018256	458.152	145.514	3.14851	0.498105	13.1329	10.8605	13.0302
209932_s_at	NM_001948	783.003	248.26	3.15397	0.498857	15.5654	29.2429	11.934
200650_s_at	NM_005566	1944.97	593.688	3.27608	0.515355	90.2278	31.2315	11.1254
fold change > 5
217733_s_at	NM_021103	637.957	3221.75	5.0501	0.7033	33.6476	82.8466	22.1796
210592_s_at	NM_002970	157.285	1070.71	6.80743	0.832983	11.5602	37.7118	18.5384
204122_at	NM_003332 /// NM_198125	456.113	3465.79	7.59854	0.88073	14.2741	154.498	17.8328
204232_at	NM_004106	200.544	1713.24	8.54295	0.931608	14.0055	80.4365	16.0172
216598_s_at	NM_002982	132.788	5147.99	38.7685	1.58848	27.6056	322.889	14.3089
204798_at	NM_005375	877.466	132.27	6.63392	0.82177	20.7426	14.0597	21.4123
203949_at	NM_000250	2732.3	170.058	16.0669	1.20593	148.731	13.3868	15.8048
202107_s_at	NM_004526	696.439	137.074	5.08077	0.705929	48.082	4.62476	10.6128
211951_at	NM_004741	752.519	135.101	5.57004	0.745859	42.5689	19.8559	9.89058
202431_s_at	NM_002467	2723.42	174.534	15.6039	1.19323	381.411	6.76035	6.56637
