# Supplementary material for: A method for high-throughput gene expression signature analysis
Source: Genome Biol. 2006 Jul 19;7(7):R61. doi: 10.1186/gb-2006-7-7-r61 (PMC1779561; doi:10.1186/gb-2006-7-7-r61)
Supplement: Additional data file 2 — The LMF probe sequences [file gb-2006-7-7-r61-S2.xls]

## Sheet: Sheet1
Additional Table 2. Probe Sequences
signature genes:
Affymetrix ID	RefSeq ID	RefSet ID	FlexMAP ID	upstream probe sequence	downstream probe sequence
200721_s_at	NM_005736	HG_010_01195	LUA#1	TAATACGACTCACTATAGGGCTTTAATCTCAATCAATACAAATCAACCACATTGCCTGGTGGGG	CCCAGTGTACTGAAATAAAGTCCCTTTAGTGAGGGTTAAT
210944_s_at	NM_000070	HG_010_18277	LUA#2	TAATACGACTCACTATAGGGCTTTATCAATACATACTACAATCAAGATGCGAAATGCAGTCAAC	GACGCAGGATTCCACCTCAATCCCTTTAGTGAGGGTTAAT
218282_at	NM_018217	HG_010_21926	LUA#3	TAATACGACTCACTATAGGGTACACTTTATCAAATCTTACAATCGCCCTTCACCTCCAAGTTGG	CATTACTGGGACAGGTTTTCTCCCTTTAGTGAGGGTTAAT
218327_s_at	NM_004782	HG_010_06845	LUA#4	TAATACGACTCACTATAGGGTACATTACCAATAATCTTCAAATCGCAGAGCAGCTTTTGTGCAC	GGTTCCACTTACTGTAATTGTCCCTTTAGTGAGGGTTAAT
202946_s_at	NM_014962	HG_010_21147	LUA#5	TAATACGACTCACTATAGGGCAATTCAAATCACAATAATCAATCTCTGGCTGGCAGTCTTTGTC	GTTGTTCATTCTGGGGATAATCCCTTTAGTGAGGGTTAAT
203064_s_at	NM_004514	HG_010_18737	LUA#46	TAATACGACTCACTATAGGGTACATCAACAATTCATTCAATACATTTATCCACCTCCATTTCAG	CATGTGGCTCGCGTGGACAGTCCCTTTAGTGAGGGTTAAT
208896_at	NM_006773	HG_010_01959	LUA#47	TAATACGACTCACTATAGGGCTTCTCATTAACTTACTTCATAATGATTTTTGTGGCATGGATTG	CTGTGCTCACTGCTGTAAAATCCCTTTAGTGAGGGTTAAT
205176_s_at	NM_014288	HG_010_08052	LUA#48	TAATACGACTCACTATAGGGAAACAAACTTCACATCTCAATAATTGAGGCATTAAGAAGAAATG	CACTCACCATGAGCACCAACTCCCTTTAGTGAGGGTTAAT
213761_at	NM_017440	HG_010_16616	LUA#49	TAATACGACTCACTATAGGGTCATCAATCTTTCAATTTACTTACGAGCAATGTGGTTGCATCAC	CAGAACCAGAAGCCCCGGAATCCCTTTAGTGAGGGTTAAT
209054_s_at	NM_007331	HG_010_20167	LUA#50	TAATACGACTCACTATAGGGCAATATACCAATATCATCATTTACAAGCGAAATCGGGCTTCCAC	GGCAGCATCTTCAGCTCTTGTCCCTTTAGTGAGGGTTAAT
212467_at	NM_173823	*	LUA#6	TAATACGACTCACTATAGGGTCAACAATCTTTTACAATCAAATCCTACATCAGTCATGTCTAAC	CTGCCACCTCCTGTAGACCATCCCTTTAGTGAGGGTTAAT
205128_x_at	NM_000962	HG_010_04807	LUA#7	TAATACGACTCACTATAGGGCAATTCATTTACCAATTTACCAATACTCCTGCCTGAGTTTCCAG	CCTGCTAGTCTGCCCTATGGTCCCTTTAGTGAGGGTTAAT
214544_s_at	NM_003825	HG_010_06841	LUA#8	TAATACGACTCACTATAGGGAATCCTTTTACATTCATTACTTACCTTGTGTATTGAACTATGTC	CATAATCAAGTTGATGTGGATCCCTTTAGTGAGGGTTAAT
217783_s_at	NM_016061	HG_010_21524	LUA#9	TAATACGACTCACTATAGGGTAATCTTCTATATCAACATCTTACTGAGTACAGTTAAGTTCCTC	CTATTTGCCACTGGGCTGTTTCCCTTTAGTGAGGGTTAAT
204417_at	NM_000153	HG_010_18368	LUA#10	TAATACGACTCACTATAGGGATCATACATACATACAAATCTACAAAGGTTCTCTTGTATACCTG	CTCAGTCAGTTCCTTTCACTTCCCTTTAGTGAGGGTTAAT
202557_at	NM_006948	HG_010_16269	LUA#51	TAATACGACTCACTATAGGGTCATTTCAATCAATCATCAACAATTGACAAAATAGGGCAGGCAG	CTCATCTCATGTCCTGAAGTTCCCTTTAGTGAGGGTTAAT
208433_s_at	NM_004631	HG_010_03370	LUA#52	TAATACGACTCACTATAGGGTCAATCATCTTTATACTTCACAATACAAGGTGTTCTGGACAGAC	CTGGAGAACGAGGCCATTTTTCCCTTTAGTGAGGGTTAAT
203362_s_at	NM_002358	HG_010_20134	LUA#53	TAATACGACTCACTATAGGGTAATTATACATCTCATCTTCTACATTCCTAAATCAGATGTTTTG	GTCAAGTAGTTTGACTCAGTTCCCTTTAGTGAGGGTTAAT
208962_s_at	NM_013402	HG_010_02173	LUA#54	TAATACGACTCACTATAGGGCTTTTTCAATCACTTTCAATTCATAAGCACCTGAACCACTGTGG	CCTTCTCAGCCTACAGCAGTTCCCTTTAGTGAGGGTTAAT
203627_at	NM_000875	HG_010_00403	LUA#55	TAATACGACTCACTATAGGGTATATACACTTCTCAATAACTAACCAGGCACACAGGTCTCATTG	CTTCTGACTAGATTATTATTTCCCTTTAGTGAGGGTTAAT
207111_at	NM_001974	HG_010_17076	LUA#11	TAATACGACTCACTATAGGGTACAAATCATCAATCACTTTAATCCGTCTTCCTGTGGTTGTATG	CACTGATGAGAAATCAGACGTCCCTTTAGTGAGGGTTAAT
205786_s_at	NM_000632	HG_010_20041	LUA#12	TAATACGACTCACTATAGGGTACACTTTCTTTCTTTCTTTCTTTGGTTTCCTTCAGACAGATTC	CAGGCGATGTGCAAGTGTATTCCCTTTAGTGAGGGTTAAT
212412_at	NM_006457	HG_010_19532	LUA#13	TAATACGACTCACTATAGGGCAATAAACTATACTTCTTCACTAAAAACAGCGCTACTTACTCAG	GATCAGTGGCACCAGCCAACTCCCTTTAGTGAGGGTTAAT
204446_s_at	NM_000698	HG_010_16744	LUA#14	TAATACGACTCACTATAGGGCTACTATACATCTTACTATACTTTCTCAGCATTTCCACACCAAG	CAGCAACAGCAAATCACGACTCCCTTTAGTGAGGGTTAAT
210724_at	NM_032571	HG_010_15648	LUA#15	TAATACGACTCACTATAGGGATACTTCATTCATTCATCAATTCAACTTTCCAGCAAGATGGGTC	CTGACTCAAAACCCAGTGAGTCCCTTTAGTGAGGGTTAAT
210254_at	NM_006138	HG_010_15460	LUA#56	TAATACGACTCACTATAGGGCAATTTACTCATATACATCACTTTTTTATTTCAGTGAACTGCTG	GAACTCACACATGCCCTGATTCCCTTTAGTGAGGGTTAAT
212563_at	NM_015201	HG_010_10972	LUA#57	TAATACGACTCACTATAGGGCAATATCATCATCTTTATCATTACGTGGGAGCTACGATAGCAAG	CTGGTGTGGTTTGACCTGGATCCCTTTAGTGAGGGTTAAT
204538_x_at	NM_006985	*	LUA#58	TAATACGACTCACTATAGGGCTACTAATTCATTAACATTACTACGATAATCTCAAGACACCTGC	GGAGTGTCTGCTCTATCCCCTCCCTTTAGTGAGGGTTAAT
221539_at	NM_004095	HG_010_07678	LUA#59	TAATACGACTCACTATAGGGTCATCAATCAATCTTTTTCACTTTTCCTTAGGTTGATGTGCTTG	GGAAAGCTCCCTCCCCCTCCTCCCTTTAGTGAGGGTTAAT
222036_s_at	NM_005914	*	LUA#60	TAATACGACTCACTATAGGGAATCTACAAATCCAATAATCTCATGAGGTTGAGGCAGGAGAATC	GCTTAAACCCAGGCGGCAGATCCCTTTAGTGAGGGTTAAT
201779_s_at	NM_007282	HG_010_08042	LUA#16	TAATACGACTCACTATAGGGAATCAATCTTCATTCAAATCATCACTGACCTGCCAATCATTAGG	GAGAGGCAACAAGGTAATTCTCCCTTTAGTGAGGGTTAAT
211067_s_at	NM_003644	HG_010_17163	LUA#17	TAATACGACTCACTATAGGGCTTTAATCCTTTATCACTTTATCACCATTGCAGCAGGTTAGAGC	GAGAATCAGACAGAGGGCAATCCCTTTAGTGAGGGTTAAT
202923_s_at	NM_001498	HG_010_18372	LUA#18	TAATACGACTCACTATAGGGTCAAAATCTCAAATACTCAAATCAATAATCACTTGGTCACCTTG	CCCCAAGCTTTCCCCTCTGATCCCTTTAGTGAGGGTTAAT
204295_at	NM_003172	HG_010_06973	LUA#19	TAATACGACTCACTATAGGGTCAATCAATTACTTACTCAAATACATCCAGAAAGGAACCACTGG	CATTATCGAGACCTGGAAGCTCCCTTTAGTGAGGGTTAAT
207629_s_at	NM_004723	HG_010_03179	LUA#20	TAATACGACTCACTATAGGGCTTTTACAATACTTCAATACAATCGACCTCATCTTCCACCTCAG	CAACCATGACCTGAAACCTCTCCCTTTAGTGAGGGTTAAT
217850_at	NM_014366	HG_010_20659	LUA#61	TAATACGACTCACTATAGGGAATCTTACCAATTCATAATCTTCACACTTCTGAGGAGACTACAG	CAGGTGAACAGTCTACAAGGTCCCTTTAGTGAGGGTTAAT
203315_at	NM_003581	HG_010_17522	LUA#62	TAATACGACTCACTATAGGGTCAATCATAATCTCATAATCCAATTTCTCCGTGTCCCTTAAAGC	GTCAGGGAAGAACAAACACTTCCCTTTAGTGAGGGTTAAT
218607_s_at	NM_018115	HG_010_21859	LUA#63	TAATACGACTCACTATAGGGCTACTTCATATACTTTATACTACATTTCCTCAGCCTTCCTTCAG	CCTGTAATATTTTCAGCCCATCCCTTTAGTGAGGGTTAAT
209511_at	NM_021974	HG_010_02843	LUA#64	TAATACGACTCACTATAGGGCTACATATTCAAATTACTACTTACCATCATCACCGACTGAGCTG	GAGTCATCTTCCTGCCCTTGTCCCTTTAGTGAGGGTTAAT
221699_s_at	NM_024045	HG_010_01029	LUA#65	TAATACGACTCACTATAGGGCTTTTCATCAATAATCTTACCTTTTTTAGCCCACATTTCTGGTG	CATCAAGCTTTGAACCACGATCCCTTTAGTGAGGGTTAAT
202902_s_at	NM_004079	HG_010_15445	LUA#21	TAATACGACTCACTATAGGGAATCCTTTCTTTAATCTCAAATCAAAGCACAGGGACACAAAGAG	GAATCTAAACAAACAGGCCTTCCCTTTAGTGAGGGTTAAT
201413_at	NM_000414	HG_010_17294	LUA#22	TAATACGACTCACTATAGGGAATCCTTTTTACTCAATTCAATCACTTTAGTGGCAGGCTGAAGG	CCAGAGGGAACATCATGCTGTCCCTTTAGTGAGGGTTAAT
212135_s_at	NM_001684	HG_010_16788	LUA#23	TAATACGACTCACTATAGGGTTCAATCATTCAAATCTCAACTTTAATGATGACAATCCTCTTGG	CATCACCCCACCCCACATTCTCCCTTTAGTGAGGGTTAAT
208485_x_at	NM_003879	*	LUA#24	TAATACGACTCACTATAGGGTCAATTACCTTTTCAATACAATACAATATTATGTCTGGCTGCAG	CACACTCTGAGAAAGAAACTTCCCTTTAGTGAGGGTTAAT
201565_s_at	NM_002166	HG_010_17313	LUA#25	TAATACGACTCACTATAGGGCTTTTCAATTACTTCAAATCTTCACCTTGCAGGCTTCTGAATTC	CCTTCTGAGTTAATGTCAAATCCCTTTAGTGAGGGTTAAT
208581_x_at	NM_005952	*	LUA#66	TAATACGACTCACTATAGGGTAACATTACAACTATACTATCTACGCTCTCAGATGTAAATAGAG	CAACCTATATAAACCTGGATTCCCTTTAGTGAGGGTTAAT
201890_at	NM_001034	HG_010_18467	LUA#67	TAATACGACTCACTATAGGGTCATTTACTCAACAATTACAAATCAGTGTCCTGGGATTCTCTGC	CCCCTCTGAGTAGAGTGTTGTCCCTTTAGTGAGGGTTAAT
201516_at	NM_003132	HG_010_17983	LUA#68	TAATACGACTCACTATAGGGTCATAATCTCAACAATCTTTCTTTTCTGGCGTTCCACCTCCAAG	CCTATACCAGCTGTGTACAGTCCCTTTAGTGAGGGTTAAT
221652_s_at	NM_018164	HG_010_00331	LUA#69	TAATACGACTCACTATAGGGCTATAAACATATTACATTCACATCAGAAAATGGAAAAGCCAGCC	GGCAGTGAAGAGTGACTTGATCCCTTTAGTGAGGGTTAAT
212282_at	NM_014573	*	LUA#70	TAATACGACTCACTATAGGGATACCAATAATCCAATTCATATCATCCCTGTATCTGAAGTCTAG	CATCTCAAGGCTGATCTGGATCCCTTTAGTGAGGGTTAAT
209030_s_at	NM_014333	HG_010_14934	LUA#26	TAATACGACTCACTATAGGGTTACTCAAAATCTACACTTTTTCATACCCCTCCCCTATCCCTAG	GCACTTAACCAAGACAAAAATCCCTTTAGTGAGGGTTAAT
200701_at	NM_006432	HG_010_08035	LUA#27	TAATACGACTCACTATAGGGCTTTTCAAATCAATACTCAACTTTCAGAAACTGAGCTCCGGGTG	GCTGGTTCTCAGTGGTTGTCTCCCTTTAGTGAGGGTTAAT
209949_at	NM_000433	HG_010_18441	LUA#28	TAATACGACTCACTATAGGGCTACAAACAAACAAACATTATCAAAAGGGCACGAGAGAGTCTTC	CAGGTACTGATCCTGTTTCTTCCCTTTAGTGAGGGTTAAT
202838_at	NM_000147	HG_010_16435	LUA#29	TAATACGACTCACTATAGGGAATCTTACTACAAATCCTTTCTTTGGAAAAGGCTTACCAGGCTG	CTATGGTCAACTCTTCAGAATCCCTTTAGTGAGGGTTAAT
211506_s_at	NM_000584	HG_010_00131	LUA#30	TAATACGACTCACTATAGGGTTACCTTTATACCTTTCTTTTTACCAATCCTAGTTTGATACTCC	CAGTCTTGTCATTGCCAGCTTCCCTTTAGTGAGGGTTAAT
201013_s_at	NM_006452	HG_010_04110	LUA#71	TAATACGACTCACTATAGGGATCATTACAATCCAATCAATTCATGGACTGCCACACATTGGTAC	CTTTAGTTCTCTGAAGGCCCTCCCTTTAGTGAGGGTTAAT
201930_at	NM_005915	HG_010_16268	LUA#72	TAATACGACTCACTATAGGGTCATTTACCTTTAATCCAATAATCACCCATGAGTACTCAACTTG	CCTTGATGTCTGAGCTTTCCTCCCTTTAGTGAGGGTTAAT
204351_at	NM_005980	HG_010_19452	LUA#73	TAATACGACTCACTATAGGGATCAAATCTCATCAATTCAACAATGAGTGGAAAAGACAAGGATG	CCGTGGATAAATTGCTCAAGTCCCTTTAGTGAGGGTTAAT
200790_at	NM_002539	HG_010_17575	LUA#74	TAATACGACTCACTATAGGGTACACATCTTACAAACTAATTTCACCCCTCAGCTGCTGAACAAG	CATTTGTAGCTTGTACAATGTCCCTTTAGTGAGGGTTAAT
202887_s_at	NM_019058	*	LUA#75	TAATACGACTCACTATAGGGAATCATACCTTTCAATCTTTTACAACCTGGCAGCTGCGTTTAAG	CCTTCCCCCATCGTGTACTGTCCCTTTAGTGAGGGTTAAT
200077_s_at	NM_004152	HG_010_22476	LUA#31	TAATACGACTCACTATAGGGTTCACTTTTCAATCAACTTTAATCTTTGTCCGCATGTTGTAATC	GTGCAAATAAACGCTCACTCTCCCTTTAGTGAGGGTTAAT
207320_x_at	NM_004602	HG_010_18893	LUA#32	TAATACGACTCACTATAGGGATTATTCACTTCAAACTAATCTACGAAAGCATAACCCCTACTGT	AGAACTAAATGCACTGTGCATCCCTTTAGTGAGGGTTAAT
208641_s_at	NM_018890	HG_010_22573	LUA#33	TAATACGACTCACTATAGGGTCAATTACTTCACTTTAATCCTTTACACGATCGAGAAACTGAAG	GAGAAGAAGCTGACTCCCATTCCCTTTAGTGAGGGTTAAT
213867_x_at	NM_001101	HG_010_19208	LUA#34	TAATACGACTCACTATAGGGTCATTCATATACATACCAATTCATGCCCAGTCCTCTCCCAAGTC	CACACAGGGGAGGTGATAGCTCCCTTTAGTGAGGGTTAAT
204158_s_at	NM_006019	HG_010_07626	LUA#35	TAATACGACTCACTATAGGGCAATTTCATCATTCATTCATTTCAGGTTGCTGGACCTGCCTGAC	GCATCTGTGAATGGCTGGAGTCCCTTTAGTGAGGGTTAAT
200691_s_at	NM_004134	HG_010_15879	LUA#76	TAATACGACTCACTATAGGGAATCTAACAAACTCATCTAAATACTTTTCTAGCTACCTTCTGCC	CTGTGTCTGGCACCTACATCTCCCTTTAGTGAGGGTTAAT
201077_s_at	NM_005008	HG_010_18994	LUA#77	TAATACGACTCACTATAGGGCAATTAACTACATACAATACATACTCAGAGAGCATGAACTGATG	CTGGCATGAAGGATTCCAGGTCCCTTTAGTGAGGGTTAAT
217810_x_at	NM_020117	HG_010_16506	LUA#78	TAATACGACTCACTATAGGGCTATCTATCTAACTATCTATATCACTGATTGTGTCTACTGATTG	GCTATCAGAACCTTAGGCTGTCCCTTTAGTGAGGGTTAAT
200792_at	NM_001469	HG_010_07661	LUA#79	TAATACGACTCACTATAGGGTTCATAACTACAATACATCATCATTTTCTGTTGCCATGGTGATG	GTGTAGCCCTCCCACTTTGCTCCCTTTAGTGAGGGTTAAT
218140_x_at	NM_021203	HG_010_03138	LUA#80	TAATACGACTCACTATAGGGCTAACTAACAATAATCTAACTAACAGTGTGTGGAGATTTAGGTG	CTGCTCTGCTGCTCTGGATGTCCCTTTAGTGAGGGTTAAT
210908_s_at	NM_002624	HG_010_15000	LUA#36	TAATACGACTCACTATAGGGCAATTCATTTCATTCACAATCAATAAATCCAACCAGCTCTTCAG	GAGAAGCACGCCATGAAACATCCCTTTAGTGAGGGTTAAT
201460_at	NM_004759	HG_010_02788	LUA#37	TAATACGACTCACTATAGGGCTTTTCATCTTTTCATCTTTCAATCCTGCCCACGGGAGGACAAG	CAATAACTCTCTACAGGAATTCCCTTTAGTGAGGGTTAAT
203470_s_at	NM_002664	HG_010_17685	LUA#38	TAATACGACTCACTATAGGGTCAATCATTACACTTTTCAACAATCCCCTGTAACATTCCTGAAG	CTGTTCCCACTCCCAGATGGTCCCTTTAGTGAGGGTTAAT
202803_s_at	NM_000211	HG_010_18487	LUA#39	TAATACGACTCACTATAGGGTACACAATCTTTTCATTACATCATAGAAATCCAGTTATTTTCCG	CCCTCAAAATGACAGCCATGTCCCTTTAGTGAGGGTTAAT
209124_at	NM_002468	HG_010_07210	LUA#40	TAATACGACTCACTATAGGGCTTTCTACATTATTCACAACATTACTTGTTGAGGCATTTAGCTG	CCATGCACCTGTCCCCCTTTTCCCTTTAGTGAGGGTTAAT
201892_s_at	NM_000884	HG_010_17352	LUA#81	TAATACGACTCACTATAGGGCTTTAATCTACACTTTCTAACAATATTTGTCCCTTACCTGATTG	CTGGCATCCAACACTCATGCTCCCTTTAGTGAGGGTTAAT
200647_x_at	NM_003752	HG_010_19669	LUA#82	TAATACGACTCACTATAGGGTACATACACTAATAACATACTCATTTGCTGATTATACTTCTGAG	CTGCTACCACATGACAGACATCCCTTTAGTGAGGGTTAAT
218512_at	NM_018256	HG_010_03754	LUA#83	TAATACGACTCACTATAGGGATACAATCTAACTTCACTATTACAAAAGTTCTGAGTGTAGACTG	GACAGACACAGGGCTACTTCTCCCTTTAGTGAGGGTTAAT
209932_s_at	NM_001948	HG_010_10582	LUA#84	TAATACGACTCACTATAGGGTCAACTAACTAATCATCTATCAATGACCACCCAGTTTGTGGAAG	CACAGGCAAGAGTGTTCTTTTCCCTTTAGTGAGGGTTAAT
200650_s_at	NM_005566	HG_010_19291	LUA#85	TAATACGACTCACTATAGGGATACTACATCATAATCAAACATCAATAGTTCTGCCACCTCTGAC	GCACCACTGCCAATGCTGTATCCCTTTAGTGAGGGTTAAT
217733_s_at	NM_021103	HG_010_00217	LUA#41	TAATACGACTCACTATAGGGTTACTACACAATATACTCATCAATCCAAAGAGACCATTGAGCAG	GAGAAGCGGAGTGAAATTTCTCCCTTTAGTGAGGGTTAAT
210592_s_at	NM_002970	HG_010_17875	LUA#42	TAATACGACTCACTATAGGGCTATCTTCATATTTCACTATAAACAATGGCAACAGAGGAGTGAG	GAGTGCTGCTGTAGATGACATCCCTTTAGTGAGGGTTAAT
204122_at	NM_003332	HG_010_18121	LUA#43	TAATACGACTCACTATAGGGCTTTCAATTACAATACTCATTACAGAGTGCCATCCCTGAGAGAC	CAGACCGCTCCCCAATACTCTCCCTTTAGTGAGGGTTAAT
204232_at	NM_004106	HG_010_18680	LUA#44	TAATACGACTCACTATAGGGTCATTTACCAATCTTTCTTTATACCCAGGAACCAGGAGACTTAC	GAGACTCTGAAGCATGAGAATCCCTTTAGTGAGGGTTAAT
216598_s_at	NM_002982	HG_010_15183	LUA#45	TAATACGACTCACTATAGGGTCATTTCACAATTCAATTACTCAATCTTGAACCACAGTTCTACC	CCTGGGATGTTTTGAGGGTCTCCCTTTAGTGAGGGTTAAT
204798_at	NM_005375	HG_010_19159	LUA#86	TAATACGACTCACTATAGGGCTAATTACTAACATCACTAACAATGTATGGTCTCAGAACTGTTG	CATGGATCCTGTGTTTGCAATCCCTTTAGTGAGGGTTAAT
203949_at	NM_000250	HG_010_18429	LUA#87	TAATACGACTCACTATAGGGAAACTAACATCAATACTTACATCATTCCTCACCCTGATTTCTTG	CTTATTCACTGAAGTTCTCCTCCCTTTAGTGAGGGTTAAT
202107_s_at	NM_004526	HG_010_18766	LUA#88	TAATACGACTCACTATAGGGTTACTTCACTTTCTATTTACAATCACAGTTATCAGCTGCCATTG	CTCCCTGTCTGTTTCCCCACTCCCTTTAGTGAGGGTTAAT
211951_at	NM_004741	HG_010_18809	LUA#89	TAATACGACTCACTATAGGGTATACTATCAACTCAACAACATATCCCTCAGGTCTCTAGGTGAG	GGTCTTGATGAGGACAGAAGTCCCTTTAGTGAGGGTTAAT
202431_s_at	NM_002467	HG_010_00920	LUA#90	TAATACGACTCACTATAGGGCTAAATACTTCACAATTCATCTAACCACAGCATACATCCTGTCC	GTCCAAGCAGAGGAGCAAAATCCCTTTAGTGAGGGTTAAT
control features:
description	RefSeq ID	RefSet ID	FlexMAP ID	upstream probe sequence	downstream probe sequence
ACTB	NM_001101	*	LUA#91	TAATACGACTCACTATAGGGTTCATAACATCAATCATAACTTACGTCATTCCAAATATGAGATG	CATTGTTACAGGAAGTCCCTTCCCTTTAGTGAGGGTTAAT
TFRC	NM_003234	*	LUA#92	TAATACGACTCACTATAGGGCTATTACACTTTAAACATCAATACCGTCTGCCTACCCATTCGTG	GTGATCAATTAAATGTAGGTTCCCTTTAGTGAGGGTTAAT
GAPDH_5	NM_002046	*	LUA#93	TAATACGACTCACTATAGGGCTTTCTATTCATCTAAATACAAACTCATTGACCTCAACTACATG	GTTTACATGTTCCAATATGATCCCTTTAGTGAGGGTTAAT
GAPDH_M	NM_002046	*	LUA#94	TAATACGACTCACTATAGGGCTTTCTATCTTTCTACTCAATAATCACAGTCCATGCCATCACTG	CCACCCAGAAGACTGTGGATTCCCTTTAGTGAGGGTTAAT
GAPDH_3	NM_002046	*	LUA#95	TAATACGACTCACTATAGGGTACACTTTAAACTTACTACACTAACCCTGGACCACCAGCCCCAG	CAAGAGCACAAGAGGAAGAGTCCCTTTAGTGAGGGTTAAT
* probes designed against RefSeq
FlexMAP sequence shown in red
gene specific sequences shown in blue

## Sheet: Sheet2
200721_s_at	ACTR1A	NM_005736	LUA#1	Bead #1
210944_s_at	CAPN3	NM_000070	LUA#2	Bead #2
218282_at	C20orf31	NM_018217	LUA#3	Bead #3
218327_s_at	SNAP29	NM_004782	LUA#4	Bead #4
202946_s_at	BTBD3	NM_014962	LUA#5	Bead #5
203064_s_at	ILF1	NM_004514	LUA#46	Bead #46
208896_at	DDX18	NM_006773	LUA#47	Bead #47
205176_s_at	ITGB3BP	NM_014288	LUA#48	Bead #48
213761_at	MDM1	NM_017440	LUA#49	Bead #49
209054_s_at	WHSC1	NM_007331	LUA#50	Bead #50
212467_at	DNAJC13	NM_173823	LUA#6	Bead #6
205128_x_at	PTGS1	NM_000962	LUA#7	Bead #7
214544_s_at	SNAP23	NM_003825	LUA#8	Bead #8
217783_s_at	CGI-127	NM_016061	LUA#9	Bead #9
204417_at	GALC	NM_000153	LUA#10	Bead #10
202557_at	STCH	NM_006948	LUA#51	Bead #51
208433_s_at	LRP8	NM_004631	LUA#52	Bead #52
203362_s_at	MAD2L1	NM_002358	LUA#53	Bead #53
208962_s_at	FADS1	NM_013402	LUA#54	Bead #54
203627_at	IGF1R	NM_000875	LUA#55	Bead #55
207111_at	EMR1	NM_001974	LUA#11	Bead #11
205786_s_at	ITGAM	NM_000632	LUA#12	Bead #12
212412_at	LIM	NM_006457	LUA#13	Bead #13
204446_s_at	ALOX5	NM_000698	LUA#14	Bead #14
210724_at	EMR3	NM_032571	LUA#15	Bead #15
210254_at	MS4A3	NM_006138	LUA#56	Bead #56
212563_at	BOP1	NM_015201	LUA#57	Bead #57
204538_x_at	NPIP	NM_006985	LUA#58	Bead #58
221539_at	EIF4EBP1	NM_004095	LUA#59	Bead #59
222036_s_at	MCM4	NM_005914	LUA#60	Bead #60
201779_s_at	RNF13	NM_007282	LUA#16	Bead #16
211067_s_at	GAS7	NM_003644	LUA#17	Bead #17
202923_s_at	GCLC	NM_001498	LUA#18	Bead #18
204295_at	SURF1	NM_003172	LUA#19	Bead #19
207629_s_at	ARHGEF2	NM_004723	LUA#20	Bead #20
217850_at	E2IG3	NM_014366	LUA#61	Bead #61
203315_at	NCK2	NM_003581	LUA#62	Bead #62
218607_s_at	FLJ10498	NM_018115	LUA#63	Bead #63
209511_at	POLR2F	NM_021974	LUA#64	Bead #64
221699_s_at	GU2	NM_024045	LUA#65	Bead #65
202902_s_at	CTSS	NM_004079	LUA#21	Bead #21
201413_at	HSD17B4	NM_000414	LUA#22	Bead #22
212135_s_at	ATP2B4	NM_001684	LUA#23	Bead #23
208485_x_at	CFLAR	NM_003879	LUA#24	Bead #24
201565_s_at	ID2	NM_002166	LUA#25	Bead #25
208581_x_at	MT1X	NM_005952	LUA#66	Bead #66
201890_at	RRM2	NM_001034	LUA#67	Bead #67
201516_at	SRM	NM_003132	LUA#68	Bead #68
221652_s_at	FLJ10637	NM_018164	LUA#69	Bead #69
212282_at	MAC30	NM_014573	LUA#70	Bead #70
209030_s_at	IGSF4	NM_014333	LUA#26	Bead #26
200701_at	NPC2	NM_006432	LUA#27	Bead #27
209949_at	NCF2	NM_000433	LUA#28	Bead #28
202838_at	FUCA1	NM_000147	LUA#29	Bead #29
211506_s_at	IL8	NM_000584	LUA#30	Bead #30
201013_s_at	PAICS	NM_006452	LUA#71	Bead #71
201930_at	MCM6	NM_005915	LUA#72	Bead #72
204351_at	S100P	NM_005980	LUA#73	Bead #73
200790_at	ODC1	NM_002539	LUA#74	Bead #74
202887_s_at	RTP801	NM_019058	LUA#75	Bead #75
200077_s_at	OAZ1	NM_004152	LUA#31	Bead #31
207320_x_at	STAU	NM_004602	LUA#32	Bead #32
208641_s_at	RAC1	NM_018890	LUA#33	Bead #33
213867_x_at	ACTB	NM_001101	LUA#34	Bead #34
204158_s_at	TCIRG1	NM_006019	LUA#35	Bead #35
200691_s_at	HSPA9B	NM_004134	LUA#76	Bead #76
201077_s_at	NHP2L1	NM_005008	LUA#77	Bead #77
217810_x_at	LARS	NM_020117	LUA#78	Bead #78
200792_at	G22P1	NM_001469	LUA#79	Bead #79
218140_x_at	APMCF1	NM_021203	LUA#80	Bead #80
210908_s_at	PFDN5	NM_002624	LUA#36	Bead #36
201460_at	MAPKAPK2	NM_004759	LUA#37	Bead #37
203470_s_at	PLEK	NM_002664	LUA#38	Bead #38
202803_s_at	ITGB2	NM_000211	LUA#39	Bead #39
209124_at	MYD88	NM_002468	LUA#40	Bead #40
201892_s_at	IMPDH2	NM_000884	LUA#81	Bead #81
200647_x_at	EIF3S8	NM_003752	LUA#82	Bead #82
218512_at	WDR12	NM_018256	LUA#83	Bead #83
209932_s_at	DUT	NM_001948	LUA#84	Bead #84
200650_s_at	LDHA	NM_005566	LUA#85	Bead #85
217733_s_at	TMSB10	NM_021103	LUA#41	Bead #41
210592_s_at	SAT	NM_002970	LUA#42	Bead #42
204122_at	TYROBP	NM_003332	LUA#43	Bead #43
204232_at	FCER1G	NM_004106	LUA#44	Bead #44
216598_s_at	CCL2	NM_002982	LUA#45	Bead #45
204798_at	MYB	NM_005375	LUA#86	Bead #86
203949_at	MPO	NM_000250	LUA#87	Bead #87
202107_s_at	MCM2	NM_004526	LUA#88	Bead #88
211951_at	NOLC1	NM_004741	LUA#89	Bead #89
202431_s_at	MYC	NM_002467	LUA#90	Bead #90
