# Supplementary material for: A method for high-throughput gene expression signature analysis
Source: Genome Biol. 2006 Jul 19;7(7):R61. doi: 10.1186/gb-2006-7-7-r61 (PMC1779561; doi:10.1186/gb-2006-7-7-r61)
Supplement: Additional data file 3 — A mapping of bead number to capture probe sequence [file gb-2006-7-7-r61-S3.xls]

## Sheet: Sheet1
Additional Table 3. Capture Probes
bead ID	FlexMAP ID	capture probe sequence
Bead #1	LUA-1	GATTTGTATTGATTGAGATTAAAG
Bead #2	LUA-2	TGATTGTAGTATGTATTGATAAAG
Bead #3	LUA-3	GATTGTAAGATTTGATAAAGTGTA
Bead #4	LUA-4	GATTTGAAGATTATTGGTAATGTA
Bead #5	LUA-5	GATTGATTATTGTGATTTGAATTG
Bead #46	LUA-46	TGTATTGAATGAATTGTTGATGTA
Bead #47	LUA-47	ATTATGAAGTAAGTTAATGAGAAG
Bead #48	LUA-48	ATTATTGAGATGTGAAGTTTGTTT
Bead #49	LUA-49	GTAAGTAAATTGAAAGATTGATGA
Bead #50	LUA-50	GTAAATGATGATATTGGTATATTG
Bead #6	LUA-6	GATTTGATTGTAAAAGATTGTTGA
Bead #7	LUA-7	ATTGGTAAATTGGTAAATGAATTG
Bead #8	LUA-8	GTAAGTAATGAATGTAAAAGGATT
Bead #9	LUA-9	GTAAGATGTTGATATAGAAGATTA
Bead #10	LUA-10	TGTAGATTTGTATGTATGTATGAT
Bead #51	LUA-51	ATTGTTGATGATTGATTGAAATGA
Bead #52	LUA-52	ATTGTGAAGTATAAAGATGATTGA
Bead #53	LUA-53	TGTAGAAGATGAGATGTATAATTA
Bead #54	LUA-54	ATGAATTGAAAGTGATTGAAAAAG
Bead #55	LUA-55	GTTAGTTATTGAGAAGTGTATATA
Bead #11	LUA-11	GATTAAAGTGATTGATGATTTGTA
Bead #12	LUA-12	AAAGAAAGAAAGAAAGAAAGTGTA
Bead #13	LUA-13	TTAGTGAAGAAGTATAGTTTATTG
Bead #14	LUA-14	AAAGTATAGTAAGATGTATAGTAG
Bead #15	LUA-15	TGAATTGATGAATGAATGAAGTAT
Bead #56	LUA-56	AAAGTGATGTATATGAGTAAATTG
Bead #57	LUA-57	GTAATGATAAAGATGATGATATTG
Bead #58	LUA-58	GTAGTAATGTTAATGAATTAGTAG
Bead #59	LUA-59	AAAGTGAAAAAGATTGATTGATGA
Bead #60	LUA-60	ATGAGATTATTGGATTTGTAGATT
Bead #16	LUA-16	TGATGATTTGAATGAAGATTGATT
Bead #17	LUA-17	TGATAAAGTGATAAAGGATTAAAG
Bead #18	LUA-18	TGATTTGAGTATTTGAGATTTTGA
Bead #19	LUA-19	GTATTTGAGTAAGTAATTGATTGA
Bead #20	LUA-20	GATTGTATTGAAGTATTGTAAAAG
Bead #61	LUA-61	TGAAGATTATGAATTGGTAAGATT
Bead #62	LUA-62	ATTGGATTATGAGATTATGATTGA
Bead #63	LUA-63	TGTAGTATAAAGTATATGAAGTAG
Bead #64	LUA-64	GTAAGTAGTAATTTGAATATGTAG
Bead #65	LUA-65	AAAGGTAAGATTATTGATGAAAAG
Bead #21	LUA-21	TGATTTGAGATTAAAGAAAGGATT
Bead #22	LUA-22	TGATTGAATTGAGTAAAAAGGATT
Bead #23	LUA-23	AAAGTTGAGATTTGAATGATTGAA
Bead #24	LUA-24	GTATTGTATTGAAAAGGTAATTGA
Bead #25	LUA-25	TGAAGATTTGAAGTAATTGAAAAG
Bead #66	LUA-66	GTAGATAGTATAGTTGTAATGTTA
Bead #67	LUA-67	GATTTGTAATTGTTGAGTAAATGA
Bead #68	LUA-68	AAAGAAAGATTGTTGAGATTATGA
Bead #69	LUA-69	GATGTGAATGTAATATGTTTATAG
Bead #70	LUA-70	TGATATGAATTGGATTATTGGTAT
Bead #26	LUA-26	TGAAAAAGTGTAGATTTTGAGTAA
Bead #27	LUA-27	AAAGTTGAGTATTGATTTGAAAAG
Bead #28	LUA-28	TTGATAATGTTTGTTTGTTTGTAG
Bead #29	LUA-29	AAAGAAAGGATTTGTAGTAAGATT
Bead #30	LUA-30	GTAAAAAGAAAGGTATAAAGGTAA
Bead #71	LUA-71	ATGAATTGATTGGATTGTAATGAT
Bead #72	LUA-72	GATTATTGGATTAAAGGTAAATGA
Bead #73	LUA-73	ATTGTTGAATTGATGAGATTTGAT
Bead #74	LUA-74	TGAAATTAGTTTGTAAGATGTGTA
Bead #75	LUA-75	TGTAAAAGATTGAAAGGTATGATT
Bead #31	LUA-31	GATTAAAGTTGATTGAAAAGTGAA
Bead #32	LUA-32	GTAGATTAGTTTGAAGTGAATAAT
Bead #33	LUA-33	AAAGGATTAAAGTGAAGTAATTGA
Bead #34	LUA-34	ATGAATTGGTATGTATATGAATGA
Bead #35	LUA-35	TGAAATGAATGAATGATGAAATTG
Bead #76	LUA-76	GTATTTAGATGAGTTTGTTAGATT
Bead #77	LUA-77	GTATGTATTGTATGTAGTTAATTG
Bead #78	LUA-78	TGATATAGATAGTTAGATAGATAG
Bead #79	LUA-79	ATGATGATGTATTGTAGTTATGAA
Bead #80	LUA-80	GTTAGTTAGATTATTGTTAGTTAG
Bead #36	LUA-36	ATTGATTGTGAATGAAATGAATTG
Bead #37	LUA-37	ATTGAAAGATGAAAAGATGAAAAG
Bead #38	LUA-38	ATTGTTGAAAAGTGTAATGATTGA
Bead #39	LUA-39	ATGATGTAATGAAAAGATTGTGTA
Bead #40	LUA-40	TAATGTTGTGAATAATGTAGAAAG
Bead #81	LUA-81	ATTGTTAGAAAGTGTAGATTAAAG
Bead #82	LUA-82	ATGAGTATGTTATTAGTGTATGTA
Bead #83	LUA-83	TGTAATAGTGAAGTTAGATTGTAT
Bead #84	LUA-84	ATTGATAGATGATTAGTTAGTTGA
Bead #85	LUA-85	TGATGTTTGATTATGATGTAGTAT
Bead #41	LUA-41	ATTGATGAGTATATTGTGTAGTAA
Bead #42	LUA-42	GTTTATAGTGAAATATGAAGATAG
Bead #43	LUA-43	TGTAATGAGTATTGTAATTGAAAG
Bead #44	LUA-44	GTATAAAGAAAGATTGGTAAATGA
Bead #45	LUA-45	TTGAGTAATTGAATTGTGAAATGA
Bead #86	LUA-86	ATTGTTAGTGATGTTAGTAATTAG
Bead #87	LUA-87	TGATGTAAGTATTGATGTTAGTTT
Bead #88	LUA-88	GATTGTAAATAGAAAGTGAAGTAA
Bead #89	LUA-89	ATATGTTGTTGAGTTGATAGTATA
Bead #90	LUA-90	TTAGATGAATTGTGAAGTATTTAG
Bead #91	LUA-91	GTAAGTTATGATTGATGTTATGAA
Bead #92	LUA-92	GTATTGATGTTTAAAGTGTAATAG
Bead #93	LUA-93	GTTTGTATTTAGATGAATAGAAAG
Bead #94	LUA-94	ATTATTGAGTAGAAAGATAGAAAG
Bead #95	LUA-95	TTAGTGTAGTAAGTTTAAAGTGTA
