# Supplementary material for: A method for high-throughput gene expression signature analysis
Source: Genome Biol. 2006 Jul 19;7(7):R61. doi: 10.1186/gb-2006-7-7-r61 (PMC1779561; doi:10.1186/gb-2006-7-7-r61)
Supplement: Additional data file 4 — A document containing the Affymetrix data used to select the representative gene space [file gb-2006-7-7-r61-S4.res]

Description	Accession	DMSO		DMSO		DMSO		Tretinoin		Tretinoin		Tretinoin
	CL2004102012AA		CL2004102013AA/scale factor=0.9966704		CL2004102014AA/scale factor=0.83574736		CL2004102015AA/scale factor=1.0293406		CL2004102016AA/scale factor=1.4358793		CL2004102017AA/scale factor=0.9989599
22283
U48705 /FEATURE=mRNA /DEFINITION=HSU48705 Human receptor tyrosine kinase DDR gene, complete cds	1007_s_at	77.2	A	56.112545	A	57.75014	A	30.983152	A	71.50679	A	50.447475	A
M87338 /FEATURE= /DEFINITION=HUMA1SBU Human replication factor C, 40-kDa subunit (A1) mRNA, complete cds	1053_at	83.7	P	63.28857	P	58.669464	P	30.468483	P	33.599575	P	26.472437	A
X51757 /FEATURE=cds /DEFINITION=HSP70B Human heat-shock protein HSP70B gene	117_at	21.2	A	28.405107	A	36.35501	A	57.540142	P	67.055565	P	78.21857	P
X69699 /FEATURE= /DEFINITION=HSPAX8A H.sapiens Pax8 mRNA	121_at	236.2	P	234.01822	P	264.3469	P	220.2789	P	314.60117	P	279.90857	P
L36861 /FEATURE=expanded_cds /DEFINITION=HUMGCAPB Homo sapiens guanylate cyclase activating protein (GCAP) gene exons 1-4, complete cds	1255_g_at	10.1	A	22.524752	A	9.276796	A	19.24867	P	23.404833	A	10.588975	A
L13852 /FEATURE= /DEFINITION=HUME1URP Homo sapiens ubiquitin-activating enzyme E1 related protein mRNA, complete cds	1294_at	76.4	A	66.27858	A	76.72161	M	117.44776	P	130.09067	P	102.79298	P
X55005 /FEATURE=mRNA /DEFINITION=HSCERBAR Homo sapiens mRNA for thyroid hormone receptor alpha 1 THRA1, (c-erbA-1 gene)	1316_at	37.8	P	34.185795	P	31.424099	A	33.35064	P	38.625153	P	32.865784	P
X79510 /FEATURE=cds /DEFINITION=HSPTPD1 H.sapiens mRNA for protein-tyrosine-phosphatase D1	1320_at	5.7	A	23.322088	A	4.847335	A	17.087055	A	18.953608	A	9.789807	A
M21121 /FEATURE= /DEFINITION=HUMTCSM Human T cell-specific protein (RANTES) mRNA, complete cds	1405_i_at	136.7	P	130.86282	P	121.183365	P	69.7893	P	50.83013	P	81.81482	P
J02843 /FEATURE=cds /DEFINITION=HUMCYPIIE Human cytochrome P450IIE1 (ethanol-inducible) gene, complete cds	1431_at	9.4	A	17.740732	A	7.7724504	A	12.7638235	A	15.938261	A	14.285127	A
X75208 /FEATURE=cds /DEFINITION=HSPTKR H.sapiens HEK2 mRNA for protein tyrosine kinase receptor	1438_at	6.4	A	10.365372	A	7.9396	A	22.645494	A	9.76398	A	8.491159	A
L38487 /FEATURE=mRNA /DEFINITION=HUMHERRA1 Human estrogen receptor-related protein (hERRa1) mRNA, 3 end, partial cds	1487_at	157.2	P	112.62376	A	156.4519	M	195.47177	P	200.44876	P	156.9366	P
M33318 /FEATURE=mRNA /DEFINITION=HUMCPIIA3A Human cytochrome P450IIA3 (CYP2A3) mRNA, complete cds	1494_f_at	90.7	P	63.28857	A	78.97813	M	77.71522	M	109.27042	P	107.38819	P
L13720 /FEATURE= /DEFINITION=HUMGAS Homo sapiens growth-arrest-specific protein (gas) mRNA, complete cds	1598_g_at	197.7	A	149.00223	A	160.63065	A	94.18467	P	182.93103	P	131.36322	M
Z48481 /FEATURE=cds /DEFINITION=HSMMPM1 H.sapiens mRNA for membrane-type matrix metalloproteinase 1 /NOTE=replacement of probe set 1301_s_at	160020_at	120.3	P	121.69346	P	141.99347	P	236.95421	P	278.12982	P	253.33624	P
L41690 /FEATURE= /DEFINITION=HUMTRADD Homo sapiens TNF receptor-1 associated protein (TRADD) mRNA, 3 end of cds	1729_at	48.5	A	37.07614	A	39.3637	A	72.25971	P	40.061035	A	54.043728	A
L00635 /FEATURE= /DEFINITION=HUMFPTB Human farnesyl-protein transferase beta-subunit mRNA, complete cds	1773_at	6.2	A	18.239067	A	3.17584	A	4.1173625	A	14.071618	A	22.276806	A
U38545 /FEATURE= /DEFINITION=HSU38545 Human ARF-activated phosphatidylcholine-specific phospholipase D1a (hPLD1) mRNA, complete cds	177_at	55.4	A	28.305439	A	32.928448	A	28.61567	A	32.594463	A	31.567133	M
U38980 /FEATURE= /DEFINITION=U38980 Human PMS2 related (hPMSR6) mRNA, complete cds	179_at	242.5	P	208.20445	A	190.04895	P	153.37175	P	372.8979	P	214.47668	P
U66879 /FEATURE= /DEFINITION=HSU66879 Human Bcl-2 binding component 6 (bbc6) mRNA, complete cds	1861_at	23.6	A	27.00977	A	22.314455	A	28.306868	A	52.98395	A	47.55049	A
gb:NM_006445.1 /DEF=Homo sapiens U5 snRNP-specific protein (220 kD), ortholog of S. cerevisiae Prp8p (PRP8), mRNA. /FEA=mRNA /GEN=PRP8 /PROD=U5 snRNP-specific protein (220 kD), ortholog ofS. cerevisiae Prp8p /DB_XREF=gi:5453983 /UG=Hs.181368 U5 snRNP-specific protein (220 kD), ortholog of S. cerevisiae Prp8p /FL=gb:AB007510.1 gb:AF092565.1 gb:NM_006445.1	200000_s_at	197.4	P	201.32742	P	199.91077	P	143.90182	P	163.69025	P	151.8419	P
gb:NM_001749.1 /DEF=Homo sapiens calpain 4, small subunit (30K) (CAPN4), mRNA. /FEA=mRNA /GEN=CAPN4 /PROD=calpain 4 small subunit /DB_XREF=gi:4502564 /UG=Hs.74451 calpain 4, small subunit (30K) /FL=gb:BC000592.1 gb:NM_001749.1	200001_at	206.4	P	191.75938	P	224.39816	P	443.74875	P	412.67172	P	498.481	P
gb:NM_007209.1 /DEF=Homo sapiens ribosomal protein L35 (RPL35), mRNA. /FEA=mRNA /GEN=RPL35 /PROD=ribosomal protein L35 /DB_XREF=gi:6005859 /UG=Hs.182825 ribosomal protein L35 /FL=gb:BC000348.1 gb:U12465.1 gb:NM_007209.1	200002_at	2457.3	P	2564.6323	P	2350.2053	P	1917.8674	P	1222.6512	P	1767.0602	P
gb:NM_000991.1 /DEF=Homo sapiens ribosomal protein L28 (RPL28), mRNA. /FEA=mRNA /GEN=RPL28 /PROD=ribosomal protein L28 /DB_XREF=gi:4506626 /UG=Hs.4437 ribosomal protein L28 /FL=gb:BC000072.1 gb:NM_000991.1 gb:U14969.1	200003_s_at	4262.6	P	4358.5396	P	4331.6787	P	4637.0767	P	4485.687	P	4610.7993	P
gb:NM_001418.1 /DEF=Homo sapiens eukaryotic translation initiation factor 4 gamma, 2 (EIF4G2), mRNA. /FEA=mRNA /GEN=EIF4G2 /PROD=eukaryotic translation initiation factor 4gamma, 2 /DB_XREF=gi:4503538 /UG=Hs.183684 eukaryotic translation initiation factor 4 gamma, 2 /FL=gb:U73824.1 gb:U76111.1 gb:NM_001418.1	200004_at	1007.7	P	976.13904	P	1016.85376	P	1349.5685	P	1300.9067	P	1433.3077	P
gb:NM_003753.1 /DEF=Homo sapiens eukaryotic translation initiation factor 3, subunit 7 (zeta, 6667kD) (EIF3S7), mRNA. /FEA=mRNA /GEN=EIF3S7 /PROD=eukaryotic translation initiation factor 3,subunit 7 (zeta, 6667kD) /DB_XREF=gi:4503522 /UG=Hs.55682 eukaryotic translation initiation factor 3, subunit 7 (zeta, 6667kD) /FL=gb:BC000328.1 gb:BC000469.1 gb:U54558.1 gb:NM_003753.1	200005_at	1164.5	P	1058.5636	P	1085.2179	P	815.2378	P	732.4421	P	806.16064	P
gb:NM_007262.1 /DEF=Homo sapiens RNA-binding protein regulatory subunit (DJ-1), mRNA. /FEA=mRNA /GEN=DJ-1 /PROD=RNA-binding protein regulatory subunit /DB_XREF=gi:6005748 /UG=Hs.10958 RNA-binding protein regulatory subunit /FL=gb:AF021819.1 gb:NM_007262.1 gb:D61380.1	200006_at	1557.5	P	1448.9595	P	1685.2845	P	1836.0348	P	1591.9594	P	2036.5795	P
gb:NM_003134.1 /DEF=Homo sapiens signal recognition particle 14kD (homologous Alu RNA-binding protein) (SRP14), mRNA. /FEA=mRNA /GEN=SRP14 /PROD=signal recognition particle 14kD (homologous AluRNA-binding protein) /DB_XREF=gi:4507210 /UG=Hs.180394 signal recognition particle 14kD (homologous Alu RNA-binding protein) /FL=gb:NM_003134.1 gb:U07857.1	200007_at	678.5	P	684.6129	P	698.6848	P	928.77405	P	855.7841	P	1014.0442	P
gb:D13988.1 /DEF=Human rab GDI mRNA, complete cds. /FEA=mRNA /PROD=human rab GDI /DB_XREF=gi:285974 /UG=Hs.56845 GDP dissociation inhibitor 2 /FL=gb:BC005145.1 gb:D13988.1 gb:NM_001494.2	200008_s_at	319.7	P	356.808	P	331.1231	P	414.20667	P	477.5735	P	463.41748	P
gb:NM_001494.2 /DEF=Homo sapiens GDP dissociation inhibitor 2 (GDI2), mRNA. /FEA=mRNA /GEN=GDI2 /PROD=GDP dissociation inhibitor 2 /DB_XREF=gi:6598322 /UG=Hs.56845 GDP dissociation inhibitor 2 /FL=gb:BC005145.1 gb:D13988.1 gb:NM_001494.2	200009_at	682.2	P	652.81915	P	702.4457	P	872.98376	P	880.19403	P	837.2283	P
gb:NM_000975.1 /DEF=Homo sapiens ribosomal protein L11 (RPL11), mRNA. /FEA=mRNA /GEN=RPL11 /PROD=ribosomal protein L11 /DB_XREF=gi:4506594 /UG=Hs.179943 ribosomal protein L11 /FL=gb:L05092.1 gb:NM_000975.1	200010_at	3374	P	3487.25	P	4851.6807	P	3649.3213	P	2737.3604	P	3835.906	P
gb:NM_001659.1 /DEF=Homo sapiens ADP-ribosylation factor 3 (ARF3), mRNA. /FEA=mRNA /GEN=ARF3 /PROD=ADP-ribosylation factor 3 /DB_XREF=gi:4502202 /UG=Hs.119177 ADP-ribosylation factor 3 /FL=gb:M74491.1 gb:NM_001659.1	200011_s_at	208.1	P	220.26416	P	266.77057	P	414.41254	P	382.66183	P	375.30923	P
gb:NM_000982.1 /DEF=Homo sapiens ribosomal protein L21 (gene or pseudogene) (RPL21), mRNA. /FEA=mRNA /GEN=RPL21 /PROD=ribosomal protein L21 (gene or pseudogene) /DB_XREF=gi:4506610 /UG=Hs.184108 ribosomal protein L21 /FL=gb:BC001603.1 gb:NM_000982.1 gb:U14967.1 gb:U25789.1	200012_x_at	4971	P	5072.554	P	4858.701	P	4808.0503	P	4906.974	P	4875.524	P
gb:NM_000986.1 /DEF=Homo sapiens ribosomal protein L24 (RPL24), mRNA. /FEA=mRNA /GEN=RPL24 /PROD=ribosomal protein L24 /DB_XREF=gi:4506618 /UG=Hs.184582 ribosomal protein L24 /FL=gb:BC000690.1 gb:M94314.1 gb:NM_000986.1	200013_at	2913.9	P	3169.1128	P	3124.8594	P	3317.565	P	2787.1853	P	3213.1545	P
gb:NM_004500.1 /DEF=Homo sapiens heterogeneous nuclear ribonucleoprotein C (C1C2) (HNRPC), mRNA. /FEA=mRNA /GEN=HNRPC /PROD=heterogeneous nuclear ribonucleoprotein C(C1C2) /DB_XREF=gi:4758543 /UG=Hs.182447 heterogeneous nuclear ribonucleoprotein C (C1C2) /FL=gb:BC003394.1 gb:M16342.1 gb:NM_004500.1	200014_s_at	413	P	401.75784	P	453.39294	P	398.14896	P	340.59058	P	422.75983	P
gb:NM_004404.1 /DEF=Homo sapiens neural precursor cell expressed, developmentally down-regulated 5 (NEDD5), mRNA. /FEA=mRNA /GEN=NEDD5 /PROD=neural precursor cell expressed, developmentallydown-regulated 5 /DB_XREF=gi:4758157 /UG=Hs.155595 neural precursor cell expressed, developmentally down-regulated 5 /FL=gb:D28540.1 gb:NM_004404.1 gb:D63878.1	200015_s_at	381.5	P	392.2895	P	413.19348	P	470.30573	P	372.7543	P	560.2167	P
gb:NM_002136.1 /DEF=Homo sapiens heterogeneous nuclear ribonucleoprotein A1 (HNRPA1), mRNA. /FEA=mRNA /GEN=HNRPA1 /PROD=heterogeneous nuclear ribonucleoprotein A1 /DB_XREF=gi:4504444 /UG=Hs.249495 heterogeneous nuclear ribonucleoprotein A1 /FL=gb:NM_002136.1	200016_x_at	3279.8	P	3308.547	P	3968.296	P	3383.8542	P	3537.576	P	4123.7065	P
gb:NM_002954.1 /DEF=Homo sapiens ribosomal protein S27a (RPS27A), mRNA. /FEA=mRNA /GEN=RPS27A /PROD=ribosomal protein S27a /DB_XREF=gi:4506712 /UG=Hs.3297 ribosomal protein S27a /FL=gb:BC001392.1 gb:BC005328.1 gb:NM_002954.1	200017_at	2842.6	P	2663.3027	P	3421.7168	P	3822.1475	P	2963.0808	P	3906.8323	P
gb:NM_001017.1 /DEF=Homo sapiens ribosomal protein S13 (RPS13), mRNA. /FEA=mRNA /GEN=RPS13 /PROD=ribosomal protein S13 /DB_XREF=gi:4506684 /UG=Hs.165590 ribosomal protein S13 /FL=gb:BC000475.1 gb:L01124.1 gb:NM_001017.1	200018_at	6696.4	P	6272.2466	P	6071.621	P	6422.159	P	6369.417	P	6316.323	P
gb:NM_001997.1 /DEF=Homo sapiens Finkel-Biskis-Reilly murine sarcoma virus (FBR-MuSV) ubiquitously expressed (fox derived); ribosomal protein S30 (FAU), mRNA. /FEA=mRNA /GEN=FAU /PROD=Finkel-Biskis-Reilly murine sarcoma virus(FBR-MuSV) ubiquitously expressed (fox derived); ribosomalprotein S30 /DB_XREF=gi:4503658 /UG=Hs.177415 Finkel-Biskis-Reilly murine sarcoma virus (FBR-MuSV) ubiquitously expr…	200019_s_at	3187.2	P	3301.0723	P	3348.8396	P	3342.269	P	3489.3306	P	3392.8672	P
gb:NM_007375.1 /DEF=Homo sapiens TAR DNA binding protein (TARDBP), mRNA. /FEA=mRNA /GEN=TARDBP /PROD=TAR DNA binding protein /DB_XREF=gi:6678270 /UG=Hs.193989 TAR DNA binding protein /FL=gb:AL050265.1 gb:NM_007375.1 gb:U23731.1	200020_at	250.5	P	251.95828	P	252.31212	P	174.06151	P	189.82324	P	210.38097	P
gb:NM_005507.1 /DEF=Homo sapiens cofilin 1 (non-muscle) (CFL1), mRNA. /FEA=mRNA /GEN=CFL1 /PROD=cofilin 1 (non-muscle) /DB_XREF=gi:5031634 /UG=Hs.180370 cofilin 1 (non-muscle) /FL=gb:NM_005507.1	200021_at	5050	P	4889.5654	P	4750.388	P	6750.21	P	6927.4	P	6677.248	P
gb:NM_000979.1 /DEF=Homo sapiens ribosomal protein L18 (RPL18), mRNA. /FEA=mRNA /GEN=RPL18 /PROD=ribosomal protein L18 /DB_XREF=gi:4506606 /UG=Hs.75458 ribosomal protein L18 /FL=gb:BC000374.1 gb:L11566.1 gb:NM_000979.1	200022_at	4269.1	P	4135.8833	P	4349.9814	P	3299.5513	P	3695.5227	P	3243.5227	P
gb:NM_003754.1 /DEF=Homo sapiens eukaryotic translation initiation factor 3, subunit 5 (epsilon, 47kD) (EIF3S5), mRNA. /FEA=mRNA /GEN=EIF3S5 /PROD=eukaryotic translation initiation factor 3,subunit 5 (epsilon, 47kD) /DB_XREF=gi:4503518 /UG=Hs.7811 eukaryotic translation initiation factor 3, subunit 5 (epsilon, 47kD) /FL=gb:BC000490.1 gb:U94855.1 gb:NM_003754.1	200023_s_at	1185.6	P	1154.7423	P	1382.3262	P	1258.7806	P	1231.9845	P	1233.3159	P
gb:NM_001009.1 /DEF=Homo sapiens ribosomal protein S5 (RPS5), mRNA. /FEA=mRNA /GEN=RPS5 /PROD=ribosomal protein S5 /DB_XREF=gi:4506728 /UG=Hs.76194 ribosomal protein S5 /FL=gb:NM_001009.1 gb:U14970.1	200024_at	3538	P	3585.1233	P	3636.5042	P	3005.3657	P	3109.8276	P	3363.8975	P
gb:NM_000988.1 /DEF=Homo sapiens ribosomal protein L27 (RPL27), mRNA. /FEA=mRNA /GEN=RPL27 /PROD=ribosomal protein L27 /DB_XREF=gi:4506622 /UG=Hs.111611 ribosomal protein L27 /FL=gb:BC002588.1 gb:L05094.1 gb:L19527.1 gb:NM_000988.1	200025_s_at	5279.4	P	5313.3496	P	5428.597	P	4744.9517	P	4011.129	P	4635.8735	P
gb:NM_000995.1 /DEF=Homo sapiens ribosomal protein L34 (RPL34), mRNA. /FEA=mRNA /GEN=RPL34 /PROD=ribosomal protein L34 /DB_XREF=gi:4506636 /UG=Hs.250895 ribosomal protein L34 /FL=gb:L38941.1 gb:BC001773.1 gb:NM_000995.1	200026_at	6267.3	P	5843.1797	P	6521.0024	P	5914.2827	P	4105.61	P	5993.26	P
gb:NM_004539.2 /DEF=Homo sapiens asparaginyl-tRNA synthetase (NARS), mRNA. /FEA=mRNA /GEN=NARS /PROD=asparaginyl-tRNA synthetase /DB_XREF=gi:7262387 /UG=Hs.181311 asparaginyl-tRNA synthetase /FL=gb:BC001687.1 gb:D84273.1 gb:NM_004539.2	200027_at	1228.8	P	1224.7086	P	1292.9011	P	995.3724	P	989.1773	P	927.7341	P
gb:NM_020151.1 /DEF=Homo sapiens GTT1 protein (GTT1), mRNA. /FEA=mRNA /GEN=GTT1 /PROD=GTT1 protein /DB_XREF=gi:9910251 /UG=Hs.283722 GTT1 protein /FL=gb:AF270647.1 gb:NM_020151.1	200028_s_at	399.8	P	386.20978	P	468.93784	P	375.60638	P	386.96948	P	403.28012	P
gb:NM_000981.1 /DEF=Homo sapiens ribosomal protein L19 (RPL19), mRNA. /FEA=mRNA /GEN=RPL19 /PROD=ribosomal protein L19 /DB_XREF=gi:4506608 /UG=Hs.252723 ribosomal protein L19 /FL=gb:BC000530.1 gb:NM_000981.1	200029_at	4366.2	P	4086.1492	P	4337.2783	P	4159.154	P	4362.0576	P	4551.561	P
gb:NM_002635.1 /DEF=Homo sapiens solute carrier family 25 (mitochondrial carrier; phosphate carrier), member 3 (SLC25A3), nuclear gene encoding mitochondrial protein, transcript variant 1b, mRNA. /FEA=mRNA /GEN=SLC25A3 /PROD=phosphate carrier precursor isoform 1b /DB_XREF=gi:4505774 /UG=Hs.78713 solute carrier family 25 (mitochondrial carrier; phosphate carrier), member 3 /FL=gb:BC000998.1 gb:BC0…	200030_s_at	1625.6	P	1593.8752	P	1858.1172	P	1663.3115	P	1754.6445	P	1710.519	P
gb:NM_001015.1 /DEF=Homo sapiens ribosomal protein S11 (RPS11), mRNA. /FEA=mRNA /GEN=RPS11 /PROD=ribosomal protein S11 /DB_XREF=gi:4506680 /UG=Hs.182740 ribosomal protein S11 /FL=gb:NM_001015.1	200031_s_at	7241.1	P	7175.0303	P	7311.4526	P	7942.186	P	8245.537	P	7725.856	P
gb:NM_000661.1 /DEF=Homo sapiens ribosomal protein L9 (RPL9), mRNA. /FEA=mRNA /GEN=RPL9 /PROD=ribosomal protein L9 /DB_XREF=gi:4506664 /UG=Hs.157850 ribosomal protein L9 /FL=gb:U09953.1 gb:NM_000661.1	200032_s_at	5855.2	P	5932.382	P	6504.12	P	5901.21	P	5264.2207	P	5907.1494	P
gb:NM_004396.2 /DEF=Homo sapiens DEADH (Asp-Glu-Ala-AspHis) box polypeptide 5 (RNA helicase, 68kD) (DDX5), mRNA. /FEA=mRNA /GEN=DDX5 /PROD=DEADH (Asp-Glu-Ala-AspHis) box polypeptide 5 /DB_XREF=gi:13514826 /UG=Hs.76053 DEADH (Asp-Glu-Ala-AspHis) box polypeptide 5 (RNA helicase, 68kD) /FL=gb:NM_004396.2	200033_at	826.6	P	799.7284	P	990.19354	P	923.9361	P	675.58124	P	989.26996	P
gb:NM_000970.1 /DEF=Homo sapiens ribosomal protein L6 (RPL6), mRNA. /FEA=mRNA /GEN=RPL6 /PROD=ribosomal protein L6 /DB_XREF=gi:4506656 /UG=Hs.174131 ribosomal protein L6 /FL=gb:BC004138.1 gb:D17554.1 gb:NM_000970.1 gb:AF261087.1	200034_s_at	2941.2	P	2789.3813	P	2663.7776	P	2782.4106	P	2724.8682	P	2844.2385	P
gb:NM_015343.1 /DEF=Homo sapiens hypothetical protein (HSA011916), mRNA. /FEA=mRNA /GEN=HSA011916 /PROD=hypothetical protein /DB_XREF=gi:7661721 /UG=Hs.84359 hypothetical protein /FL=gb:NM_015343.1	200035_at	83.3	P	84.21865	A	122.35341	M	129.07932	M	114.72676	P	94.6015	P
gb:NM_007104.2 /DEF=Homo sapiens ribosomal protein L10a (RPL10A), mRNA. /FEA=mRNA /GEN=RPL10A /PROD=ribosomal protein L10a /DB_XREF=gi:6325471 /UG=Hs.252574 ribosomal protein L10a /FL=gb:U12404.1 gb:NM_007104.2	200036_s_at	3101.5	P	2899.8125	P	2663.6938	P	2514.5762	P	2558.8806	P	2305.0999	P
gb:NM_016587.1 /DEF=Homo sapiens heterochromatin-like protein 1 (HECH), mRNA. /FEA=mRNA /GEN=HECH /PROD=heterochromatin-like protein 1 /DB_XREF=gi:7705406 /UG=Hs.278554 heterochromatin-like protein 1 /FL=gb:AF136630.1 gb:NM_016587.1	200037_s_at	313.7	P	268.50302	P	425.22824	P	290.9946	P	288.89893	P	321.36542	P
gb:NM_000985.1 /DEF=Homo sapiens ribosomal protein L17 (RPL17), mRNA. /FEA=mRNA /GEN=RPL17 /PROD=ribosomal protein L17 /DB_XREF=gi:4506616 /UG=Hs.82202 ribosomal protein L17 /FL=gb:BC000502.1 gb:NM_000985.1	200038_s_at	6549.7	P	6416.664	P	6615.024	P	5916.1353	P	6234.8755	P	5961.393	P
gb:NM_002794.1 /DEF=Homo sapiens proteasome (prosome, macropain) subunit, beta type, 2 (PSMB2), mRNA. /FEA=mRNA /GEN=PSMB2 /PROD=proteasome (prosome, macropain) subunit, betatype, 2 /DB_XREF=gi:4506194 /UG=Hs.1390 proteasome (prosome, macropain) subunit, beta type, 2 /FL=gb:BC000268.1 gb:NM_002794.1 gb:D26599.1	200039_s_at	397.3	P	432.35562	P	455.2316	P	400.82523	P	391.99506	P	411.77127	P
gb:NM_006559.1 /DEF=Homo sapiens GAP-associated tyrosine phosphoprotein p62 (Sam68) (SAM68), mRNA. /FEA=mRNA /GEN=SAM68 /PROD=GAP-associated tyrosine phosphoprotein p62(Sam68) /DB_XREF=gi:5730026 /UG=Hs.119537 GAP-associated tyrosine phosphoprotein p62 (Sam68) /FL=gb:BC000717.1 gb:M88108.1 gb:NM_006559.1	200040_at	360.7	P	308.07083	P	369.14963	P	279.05426	P	273.39142	P	273.11563	P
gb:NM_004640.1 /DEF=Homo sapiens HLA-B associated transcript-1 (D6S81E), mRNA. /FEA=mRNA /GEN=D6S81E /PROD=HLA-B associated transcript-1 /DB_XREF=gi:4758111 /UG=Hs.55296 HLA-B associated transcript-1 /FL=gb:BC004350.1 gb:NM_004640.1	200041_s_at	622.4	P	631.9887	P	711.05383	P	581.3716	P	458.47626	P	519.559	P
gb:NM_014306.1 /DEF=Homo sapiens hypothetical protein (HSPC117), mRNA. /FEA=mRNA /GEN=HSPC117 /PROD=similar to C. elegens hypothetical 55.2 kDprotein F16A11.2 /DB_XREF=gi:7657014 /UG=Hs.10729 hypothetical protein /FL=gb:BC000151.1 gb:BC002970.1 gb:AF161466.1 gb:NM_014306.1 gb:AF155658.1	200042_at	351.3	P	301.69214	P	256.57443	P	212.97057	P	284.16052	P	228.56203	P
gb:NM_004450.1 /DEF=Homo sapiens enhancer of rudimentary (Drosophila) homolog (ERH), mRNA. /FEA=mRNA /GEN=ERH /PROD=enhancer of rudimentary (Drosophila) homolog /DB_XREF=gi:4758301 /UG=Hs.118757 enhancer of rudimentary (Drosophila) homolog /FL=gb:D85758.1 gb:U66871.1 gb:NM_004450.1	200043_at	558.5	P	534.614	P	626.97766	P	343.9027	P	343.17517	P	382.00226	P
gb:NM_003769.1 /DEF=Homo sapiens splicing factor, arginineserine-rich 9 (SFRS9), mRNA. /FEA=mRNA /GEN=SFRS9 /PROD=splicing factor, arginineserine-rich 9 /DB_XREF=gi:4506902 /UG=Hs.77608 splicing factor, arginineserine-rich 9 /FL=gb:U30825.1 gb:NM_003769.1	200044_at	378.6	P	360.59534	P	417.5394	P	416.88297	P	417.12296	P	457.12405	P
gb:NM_001090.1 /DEF=Homo sapiens ATP-binding cassette, sub-family F (GCN20), member 1 (ABCF1), mRNA. /FEA=mRNA /GEN=ABCF1 /PROD=ATP-binding cassette, sub-family F, member 1 /DB_XREF=gi:10947134 /UG=Hs.9573 ATP-binding cassette, sub-family F (GCN20), member 1 /FL=gb:NM_001090.1 gb:AF027302.1	200045_at	241.3	P	258.93497	P	268.94348	P	191.76616	P	215.95625	P	185.20715	P
gb:NM_001344.1 /DEF=Homo sapiens defender against cell death 1 (DAD1), mRNA. /FEA=mRNA /GEN=DAD1 /PROD=defender against cell death 1 /DB_XREF=gi:4503252 /UG=Hs.82890 defender against cell death 1 /FL=gb:NM_001344.1 gb:D15057.1	200046_at	625.1	P	594.01556	P	675.1167	P	635.72076	P	610.67944	P	683.788	P
gb:NM_003403.2 /DEF=Homo sapiens YY1 transcription factor (YY1), mRNA. /FEA=mRNA /GEN=YY1 /PROD=YY1 transcription factor /DB_XREF=gi:6042207 /UG=Hs.97496 YY1 transcription factor /FL=gb:M77698.1 gb:M76541.1 gb:NM_003403.2	200047_s_at	385	P	404.74786	P	420.7988	P	481.42264	P	395.0104	P	477.30304	P
gb:NM_006694.1 /DEF=Homo sapiens jumping translocation breakpoint (JTB), mRNA. /FEA=mRNA /GEN=JTB /PROD=jumping translocation breakpoint /DB_XREF=gi:5729888 /UG=Hs.6396 jumping translocation breakpoint /FL=gb:BC000499.1 gb:BC001363.1 gb:BC000996.2 gb:BC001667.1 gb:AB016488.1 gb:AF131797.1 gb:NM_006694.1 gb:AF115850.2	200048_s_at	696.5	P	711.42334	P	708.71375	P	652.0873	P	656.6276	P	709.8609	P
gb:NM_007067.1 /DEF=Homo sapiens histone acetyltransferase (HBOA), mRNA. /FEA=mRNA /GEN=HBOA /PROD=histone acetyltransferase /DB_XREF=gi:5901961 /UG=Hs.21907 histone acetyltransferase /FL=gb:AF074606.1 gb:AF140360.1 gb:NM_007067.1	200049_at	96.4	P	71.560936	P	74.13079	P	61.142834	P	60.019756	P	65.53177	P
gb:NM_007145.1 /DEF=Homo sapiens zinc finger protein 146 (ZNF146), mRNA. /FEA=mRNA /GEN=ZNF146 /PROD=zinc finger protein 146 /DB_XREF=gi:6005965 /UG=Hs.301819 zinc finger protein 146 /FL=gb:BC005154.1 gb:NM_007145.1	200050_at	208.2	P	226.14452	P	239.35803	P	158.51846	P	145.02382	P	168.12495	P
gb:NM_005146.1 /DEF=Homo sapiens squamous cell carcinoma antigen recognised by T cells (SART1), mRNA. /FEA=mRNA /GEN=SART1 /PROD=squamous cell carcinoma antigen recognised by Tcells /DB_XREF=gi:10863888 /UG=Hs.288319 squamous cell carcinoma antigen recognised by T cells /FL=gb:NM_005146.1 gb:BC001058.1 gb:AB006198.1	200051_at	119.3	P	138.13853	P	143.99927	P	100.25778	P	114.583176	P	102.493286	P
gb:NM_004515.1 /DEF=Homo sapiens interleukin enhancer binding factor 2, 45kD (ILF2), mRNA. /FEA=mRNA /GEN=ILF2 /PROD=interleukin enhancer binding factor 2, 45kD /DB_XREF=gi:4758601 /UG=Hs.75117 interleukin enhancer binding factor 2, 45kD /FL=gb:BC000382.1 gb:NM_004515.1 gb:U10323.1	200052_s_at	402.9	P	372.35608	P	384.6945	P	184.04611	P	196.71547	P	198.89293	P
gb:NM_004890.1 /DEF=Homo sapiens sperm associated antigen 7 (SPAG7), mRNA. /FEA=mRNA /GEN=SPAG7 /PROD=sperm associated antigen 7 /DB_XREF=gi:4757715 /UG=Hs.90436 sperm associated antigen 7 /FL=gb:AF047437.1 gb:NM_004890.1	200053_at	178.8	P	132.45749	P	148.34515	P	188.16347	P	245.67897	P	192.99905	P
gb:NM_003904.1 /DEF=Homo sapiens zinc finger protein 259 (ZNF259), mRNA. /FEA=mRNA /GEN=ZNF259 /PROD=zinc finger protein 259 /DB_XREF=gi:4508020 /UG=Hs.7165 zinc finger protein 259 /FL=gb:BC004256.1 gb:AF019767.1 gb:NM_003904.1	200054_at	90	P	89.202	P	95.442345	P	43.129375	P	90.31681	P	75.72116	P
gb:NM_006284.1 /DEF=Homo sapiens TATA box binding protein (TBP)-associated factor, RNA polymerase II, H, 30kD (TAF2H), mRNA. /FEA=mRNA /GEN=TAF2H /PROD=TATA box binding protein (TBP)-associatedfactor, RNA polymerase II, H, 30kD /DB_XREF=gi:5454105 /UG=Hs.89657 TATA box binding protein (TBP)-associated factor, RNA polymerase II, H, 30kD /FL=gb:NM_006284.1 gb:U13991.1	200055_at	717.1	P	620.42737	P	678.4597	P	1005.1511	P	1137.2164	P	1141.911	P
gb:NM_006333.1 /DEF=Homo sapiens nuclear DNA-binding protein (C1D), mRNA. /FEA=mRNA /GEN=C1D /PROD=nuclear DNA-binding protein /DB_XREF=gi:5453582 /UG=Hs.15164 nuclear DNA-binding protein /FL=gb:NM_006333.1	200056_s_at	57.1	P	56.112545	P	74.799385	P	55.172657	P	70.50167	P	72.52449	P
gb:NM_007363.2 /DEF=Homo sapiens non-POU-domain-containing, octamer-binding (NONO), mRNA. /FEA=mRNA /GEN=NONO /PROD=non-Pou domain-containing octamer (ATGCAAAT)binding protein /DB_XREF=gi:7657382 /UG=Hs.172207 non-POU-domain-containing, octamer-binding /FL=gb:NM_007363.2	200057_s_at	1172.1	P	1137.6993	P	1243.9264	P	1164.699	P	1095.7195	P	1132.2212	P
gb:BC001417.1 /DEF=Homo sapiens, Similar to U5 snRNP-specific protein, 200 kDa (DEXH RNA helicase family), clone MGC:2580, mRNA, complete cds. /FEA=mRNA /PROD=Similar to U5 snRNP-specific protein, 200 kDa(DEXH RNA helicase family) /DB_XREF=gi:12655128 /UG=Hs.246112 KIAA0788 protein /FL=gb:BC001417.1 gb:AF119874.1	200058_s_at	325.2	P	288.4364	P	259.16525	P	202.88304	P	254.15065	P	211.9793	P
gb:BC001360.1 /DEF=Homo sapiens, ras homolog gene family, member A, clone MGC:2330, mRNA, complete cds. /FEA=mRNA /PROD=ras homolog gene family, member A /DB_XREF=gi:12655024 /UG=Hs.77273 ras homolog gene family, member A /FL=gb:NM_001664.1 gb:BC001360.1 gb:L25080.1	200059_s_at	1215.1	P	1180.9548	P	1345.8876	P	1501.9109	P	1351.7368	P	1548.5876	P
gb:BC001659.1 /DEF=Homo sapiens, RNA-binding protein S1, serine-rich domain, clone MGC:1125, mRNA, complete cds. /FEA=mRNA /PROD=RNA-binding protein S1, serine-rich domain /DB_XREF=gi:12804496 /UG=Hs.75104 RNA-binding protein S1, serine-rich domain /FL=gb:BC001659.1 gb:BC001838.1	200060_s_at	528.4	P	494.64752	P	597.7265	P	289.24472	P	301.10388	P	307.87946	P
gb:BC000523.1 /DEF=Homo sapiens, Similar to ribosomal protein S24, clone MGC:8595, mRNA, complete cds. /FEA=mRNA /PROD=Similar to ribosomal protein S24 /DB_XREF=gi:12653502 /UG=Hs.180450 ribosomal protein S24 /FL=gb:BC000523.1 gb:BC003149.1	200061_s_at	6122.1	P	6688.4556	P	5889.762	P	7048.513	P	7552.0073	P	7204.299	P
gb:L05095.1 /DEF=Homo sapiens ribosomal protein L30 mRNA, complete cds. /FEA=mRNA /PROD=ribosomal protein L30 /DB_XREF=gi:388034 /UG=Hs.111222 ribosomal protein L30 /FL=gb:L05095.1 gb:NM_000989.1	200062_s_at	6298.4	P	6370.7173	P	6453.3906	P	6387.1616	P	6200.271	P	6245.797	P
gb:BC002398.1 /DEF=Homo sapiens, nucleophosmin (nucleolar phosphoprotein B23, numatrin), clone MGC:8463, mRNA, complete cds. /FEA=mRNA /PROD=nucleophosmin (nucleolar phosphoprotein B23,numatrin) /DB_XREF=gi:12803184 /UG=Hs.9614 nucleophosmin (nucleolar phosphoprotein B23, numatrin) /FL=gb:NM_002520.1 gb:BC002398.1 gb:BC003670.1 gb:M23613.1 gb:M26697.1 gb:M28699.1	200063_s_at	3413.4	P	3261.8032	P	3356.027	P	2473.4026	P	2189.8596	P	2367.235	P
gb:AF275719.1 /DEF=Homo sapiens isolate Liv chaperone protein HSP90 beta (HSP90BETA) mRNA, complete cds. /FEA=mRNA /GEN=HSP90BETA /PROD=chaperone protein HSP90 beta /DB_XREF=gi:9082288 /UG=Hs.74335 heat shock 90kD protein 1, beta /FL=gb:BC004928.1 gb:M16660.1 gb:NM_007355.1 gb:AF275719.1	200064_at	1695.8	P	1550.3208	P	1889.4576	P	1211.9457	P	1191.4927	P	1320.625	P
gb:AF052179.1 /DEF=Homo sapiens clone 24537 ADP-ribosylation factor 1 mRNA, complete cds. /FEA=mRNA /PROD=ADP-ribosylation factor 1 /DB_XREF=gi:3360490 /UG=Hs.74571 ADP-ribosylation factor 1 /FL=gb:M84326.1 gb:M36340.1 gb:AF055002.1 gb:AF052179.1 gb:NM_001658.2	200065_s_at	711.4	P	678.23425	P	822.7097	P	682.0411	P	634.80225	P	709.8609	P
gb:AF182645.1 /DEF=Homo sapiens chondrosarcoma-associated protein 2 (CSA2) mRNA, complete cds. /FEA=mRNA /GEN=CSA2 /PROD=chondrosarcoma-associated protein 2 /DB_XREF=gi:5901877 /UG=Hs.8024 IK cytokine, down-regulator of HLA II /FL=gb:NM_006083.2 gb:AF182645.1	200066_at	147.3	P	135.24817	P	137.64758	P	165.6209	P	140.429	P	162.53078	P
Consensus includes gb:AL078596 /DEF=Human DNA sequence from clone RP3-429G5 on chromosome 6q21-22.1. Contains the NR2E1 gene for nuclear receptor 2E1 (tailless, TLL, TLX, XTLL), the 3 end of the SNX3 gene for sorting nexin 3, ESTs, STSs, GSSs and four predicted CpG islands /FEA=mRNA_2 /DB_XREF=gi:6010168 /UG=Hs.12102 sorting nexin 3 /FL=gb:AF062483.1 gb:AF034546.1 gb:NM_003795.1	200067_x_at	304.2	P	319.23352	P	339.81488	P	573.2398	P	582.10547	P	621.9524	P
gb:M94859.1 /DEF=Human calnexin mRNA, complete cds. /FEA=mRNA /PROD=calnexin /DB_XREF=gi:179831 /UG=Hs.155560 calnexin /FL=gb:NM_001746.1 gb:BC003552.1 gb:M94859.1 gb:M98452.1 gb:L10284.1 gb:L18887.1	200068_s_at	1860.6	P	1812.3456	P	1934.3373	P	1257.9572	P	1399.5516	P	1218.1317	P
Consensus includes gb:AI656011 /FEA=EST /DB_XREF=gi:4739990 /DB_XREF=est:tt42e08.x1 /CLONE=IMAGE:2243462 /UG=Hs.116875 KIAA0156 gene product /FL=gb:AB020880.1 gb:NM_014706.1 gb:D63879.1	200069_at	50	P	75.447945	P	74.04722	P	30.571417	P	35.035454	P	27.970877	P
gb:BC001393.1 /DEF=Homo sapiens, hypothetical protein, clone MGC:782, mRNA, complete cds. /FEA=mRNA /PROD=hypothetical protein /DB_XREF=gi:12655084 /UG=Hs.4973 hypothetical protein /FL=gb:BC001393.1	200070_at	57.6	P	57.109215	P	52.06706	M	45.496857	P	66.19404	A	54.443314	P
Consensus includes gb:BF224259 /FEA=EST /DB_XREF=gi:11131523 /DB_XREF=est:7q85c09.x1 /CLONE=IMAGE:3705208 /UG=Hs.79968 splicing factor 30, survival of motor neuron-related /FL=gb:AF083385.1 gb:AF107463.1 gb:NM_005871.1	200071_at	91.6	P	100.36471	P	127.0336	P	100.0519	P	103.09614	P	122.97196	P
gb:AF061832.1 /DEF=Homo sapiens M4 protein deletion mutant mRNA, complete cds. /FEA=mRNA /PROD=M4 protein deletion mutant /DB_XREF=gi:3126877 /UG=Hs.79024 heterogeneous nuclear ribonucleoprotein M /FL=gb:AF061832.1	200072_s_at	581.1	P	584.9459	P	621.12744	P	329.69778	P	337.14447	P	369.1157	P
gb:M94630.1 /DEF=Homo sapiens hnRNP-C like protein mRNA, complete cds. /FEA=mRNA /PROD=DNA-binding protein /DB_XREF=gi:181913 /UG=Hs.303627 heterogeneous nuclear ribonucleoprotein D (AU-rich element RNA-binding protein 1, 37kD) /FL=gb:M94630.1	200073_s_at	387.8	P	372.35608	P	427.48477	P	244.36546	P	189.82324	P	269.31958	P
gb:U16738.1 /DEF=Homo sapiens CAG-isl 7 mRNA, complete cds. /FEA=mRNA /PROD=CAG-isl 7 /DB_XREF=gi:608516 /UG=Hs.738 ribosomal protein L14 /FL=gb:U16738.1	200074_s_at	1993.4	P	1925.7666	P	1992.4218	P	1576.3323	P	1359.2034	P	1627.2058	P
gb:BC006249.1 /DEF=Homo sapiens, guanylate kinase 1, clone MGC:10618, mRNA, complete cds. /FEA=mRNA /PROD=guanylate kinase 1 /DB_XREF=gi:13623296 /FL=gb:BC006249.1	200075_s_at	75.8	P	81.726974	P	98.45104	P	138.54926	P	151.48528	P	134.06041	P
gb:BC006479.1 /DEF=Homo sapiens, hypothetical protein MGC2749, clone MGC:4376, mRNA, complete cds. /FEA=mRNA /PROD=hypothetical protein MGC2749 /DB_XREF=gi:13623702 /FL=gb:BC006479.1	200076_s_at	149.3	P	175.91232	P	189.5475	P	146.68105	P	133.53677	P	144.84918	P
gb:D87914.1 /DEF=Human mRNA for ornithine decarboxylase antizyme, complete cds. /FEA=mRNA /GEN=hAZ-brain /PROD=ornithine decarboxylase antizyme /DB_XREF=gi:1590807 /FL=gb:D87914.1	200077_s_at	2191.1	P	2264.3354	P	2230.5261	P	3485.6562	P	3479.4229	P	3471.086	P
gb:BC005876.1 /DEF=Homo sapiens, ATPase, H+ transporting, lysosomal (vacuolar proton pump) 21kD, clone MGC:4498, mRNA, complete cds. /FEA=mRNA /PROD=ATPase, H+ transporting, lysosomal (vacuolarproton pump) 21kD /DB_XREF=gi:13543437 /FL=gb:BC005876.1	200078_s_at	922.7	P	928.59784	P	998.6345	P	1144.7297	P	1102.0374	P	1197.9526	P
gb:AF285758.1 /DEF=Homo sapiens lysyl-tRNA synthetase mRNA, complete cds; nuclear gene for mitochondrial product; alternatively spliced. /FEA=CDS /PROD=lysyl-tRNA synthetase /DB_XREF=gi:11095908 /UG=Hs.3100 lysyl-tRNA synthetase /FL=gb:AF285758.1	200079_s_at	682.6	P	657.9021	P	659.4882	P	356.76947	P	367.8723	P	393.39038	P
Consensus includes gb:AI955655 /FEA=EST /DB_XREF=gi:5747965 /DB_XREF=est:wt36f03.x1 /CLONE=IMAGE:2509565 /UG=Hs.181307 H3 histone, family 3A	200080_s_at	984.1	P	903.48175	P	1060.2291	P	2274.225	P	1680.266	P	2026.3901	P
Consensus includes gb:BE741754 /FEA=EST /DB_XREF=gi:10155746 /DB_XREF=est:601595220F1 /CLONE=IMAGE:3949109 /UG=Hs.241507 ribosomal protein S6	200081_s_at	3893.9	P	4156.9126	P	4432.4697	P	3401.2502	P	3375.1782	P	3630.42	P
Consensus includes gb:AI805587 /FEA=EST /DB_XREF=gi:5392153 /DB_XREF=est:tx97a02.x1 /CLONE=IMAGE:2277482 /UG=Hs.301547 ribosomal protein S7	200082_s_at	3258	P	3352.5002	P	3829.645	P	3443.0413	P	2920.0042	P	3613.6375	P
Consensus includes gb:AA621731 /FEA=EST /DB_XREF=gi:2525670 /DB_XREF=est:af54h05.s1 /CLONE=IMAGE:1035513 /UG=Hs.12064 ubiquitin specific protease 22	200083_at	186.8	P	129.46748	P	200.24507	P	197.73634	P	214.2332	P	253.83572	P
Consensus includes gb:BE748698 /FEA=EST /DB_XREF=gi:10162690 /DB_XREF=est:601571740T1 /CLONE=IMAGE:3838712 /UG=Hs.78050 small acidic protein	200084_at	304.7	P	333.48593	P	324.35355	P	313.43423	P	330.10864	P	310.9762	P
Consensus includes gb:NM_007108.1 /DEF=Homo sapiens transcription elongation factor B (SIII), polypeptide 2 (18kD, elongin B) (TCEB2), mRNA. /FEA=CDS /GEN=TCEB2 /PROD=elongin B /DB_XREF=gi:6005889 /UG=Hs.172772 transcription elongation factor B (SIII), polypeptide 2 (18kD, elongin B) /FL=gb:NM_007108.1 gb:L42856.1	200085_s_at	592.1	P	625.909	P	513.9846	P	591.2533	P	557.69556	P	602.8723	P
Consensus includes gb:AA854966 /FEA=EST /DB_XREF=gi:2942504 /DB_XREF=est:aj70d12.s1 /CLONE=IMAGE:1401815 /UG=Hs.113205 cytochrome c oxidase subunit IV	200086_s_at	371.1	P	339.5656	P	367.64526	P	500.87717	P	449.28665	P	540.4373	P
Consensus includes gb:AK024976.1 /DEF=Homo sapiens cDNA: FLJ21323 fis, clone COL02374. /FEA=mRNA /DB_XREF=gi:10437405 /UG=Hs.75914 Homo sapiens cDNA: FLJ21323 fis, clone COL02374	200087_s_at	820.6	P	623.6167	P	855.55457	P	530.4192	P	500.9783	P	524.25415	P
Consensus includes gb:AK026491.1 /DEF=Homo sapiens cDNA: FLJ22838 fis, clone KAIA4494, highly similar to HUML12A Human ribosomal protein L12 mRNA. /FEA=mRNA /DB_XREF=gi:10439364 /UG=Hs.182979 ribosomal protein L12	200088_x_at	5870.1	P	6309.7207	P	6171.409	P	3209.381	P	3383.3625	P	3350.4116	P
Consensus includes gb:AI953886 /FEA=EST /DB_XREF=gi:5746196 /DB_XREF=est:wx70g02.x1 /CLONE=IMAGE:2549042 /UG=Hs.286 ribosomal protein L4	200089_s_at	3294.1	P	3387.6829	P	3518.4963	P	2655.081	P	2853.8103	P	3091.9807	P
Consensus includes gb:BG168896 /FEA=EST /DB_XREF=gi:12675599 /DB_XREF=est:602320235F1 /CLONE=IMAGE:4415240 /UG=Hs.138381 farnesyltransferase, CAAX box, alpha	200090_at	352.3	P	345.3463	P	366.30804	P	352.2404	P	321.3498	P	422.06055	P
Consensus includes gb:AA888388 /FEA=EST /DB_XREF=gi:3004063 /DB_XREF=est:nw79f03.s1 /CLONE=IMAGE:1252829 /UG=Hs.113029 ribosomal protein S25	200091_s_at	1634.7	P	1631.7488	P	1823.5171	P	1540.3053	P	1281.3788	P	1597.8363	P
Consensus includes gb:BF216701 /FEA=EST /DB_XREF=gi:11110287 /DB_XREF=est:601884615F1 /CLONE=IMAGE:4103235 /UG=Hs.179779 ribosomal protein L37	200092_s_at	4636.6	P	5018.6343	P	5148.2036	P	4865.7964	P	4972.163	P	5033.2593	P
Consensus includes gb:N32864 /FEA=EST /DB_XREF=gi:1153263 /DB_XREF=est:yw88d08.s1 /CLONE=IMAGE:259311 /UG=Hs.256697 histidine triad nucleotide-binding protein	200093_s_at	277.7	P	267.307	P	295.01883	P	213.89699	P	210.06915	P	221.16971	P
Consensus includes gb:AI004246 /FEA=EST /DB_XREF=gi:3213756 /DB_XREF=est:ou03g06.x1 /CLONE=IMAGE:1625242 /UG=Hs.75309 eukaryotic translation elongation factor 2	200094_s_at	3595.1	P	3296.5872	P	3464.5906	P	3259.0981	P	2801.5442	P	2969.708	P
Consensus includes gb:AA320764 /FEA=EST /DB_XREF=gi:1973113 /DB_XREF=est:EST23183 /UG=Hs.76230 ribosomal protein S10	200095_x_at	9471.3	P	9390.2295	P	9023.564	P	9773.795	P	9838.502	P	9107.117	P
Consensus includes gb:AI862255 /FEA=EST /DB_XREF=gi:5526362 /DB_XREF=est:tb77d10.x1 /CLONE=IMAGE:2060371 /UG=Hs.24322 ATPase, H+ transporting, lysosomal (vacuolar proton pump) 9kD	200096_s_at	115.1	P	179.20134	P	122.35341	P	397.94308	P	400.61035	P	422.16046	P
Consensus includes gb:AI701949 /FEA=EST /DB_XREF=gi:4989849 /DB_XREF=est:tq09c07.x1 /CLONE=IMAGE:2208300 /UG=Hs.129548 heterogeneous nuclear ribonucleoprotein K	200097_s_at	594.4	P	566.00916	P	638.09314	P	682.6587	P	595.45917	P	710.9598	P
Consensus includes gb:T33068 /FEA=EST /DB_XREF=gi:615166 /DB_XREF=est:EST56576 /UG=Hs.7101 anaphase-promoting complex subunit 5	200098_s_at	440.6	P	386.8078	P	431.24564	P	234.7926	P	320.48828	P	270.31854	P
Consensus includes gb:AL356115 /DEF=Human DNA sequence from clone RP11-486O22 on chromosome 10 Contains the 3part of a gene for KIAA1128 protein, a novel pseudogene, a gene for protein similar to RPS3A (ribosomal protein S3A), ESTs, STSs, GSSs and CpG islands /FEA=CDS_1 /DB_XREF=gi:9795038 /UG=Hs.307132 Human DNA sequence from clone RP11-486O22 on chromosome 10 Contains the 3part of a gene for KI…	200099_s_at	5021.8	P	5292.42	P	5530.14	P	5072.797	P	4903.672	P	5436.639	P
gb:BC003621.1 /DEF=Homo sapiens, heterogeneous nuclear ribonucleoprotein U (scaffold attachment factor A), clone MGC:1992, mRNA, complete cds. /FEA=mRNA /PROD=heterogeneous nuclear ribonucleoprotein U(scaffold attachment factor A) /DB_XREF=gi:13177672 /UG=Hs.103804 heterogeneous nuclear ribonucleoprotein U (scaffold attachment factor A) /FL=gb:BC003367.1 gb:BC003621.1 gb:NM_004501.1	200593_s_at	538.1	P	461.95676	P	517.91266	P	353.7844	P	381.22595	P	357.82745	P
gb:NM_004501.1 /DEF=Homo sapiens heterogeneous nuclear ribonucleoprotein U (scaffold attachment factor A) (HNRPU), mRNA. /FEA=mRNA /GEN=HNRPU /PROD=heterogeneous nuclear ribonucleoprotein U(scaffold attachment factor A) /DB_XREF=gi:4758545 /UG=Hs.103804 heterogeneous nuclear ribonucleoprotein U (scaffold attachment factor A) /FL=gb:BC003367.1 gb:BC003621.1 gb:NM_004501.1	200594_x_at	883.7	P	802.91766	P	907.0367	P	505.71503	P	611.68463	P	599.4758	P
gb:NM_003750.1 /DEF=Homo sapiens eukaryotic translation initiation factor 3, subunit 10 (theta, 150170kD) (EIF3S10), mRNA. /FEA=mRNA /GEN=EIF3S10 /PROD=eukaryotic translation initiation factor 3,subunit 10 (theta, 150170kD) /DB_XREF=gi:4503508 /UG=Hs.198899 eukaryotic translation initiation factor 3, subunit 10 (theta, 150170kD) /FL=gb:D50929.1 gb:U58046.1 gb:U78311.1 gb:NM_003750.1	200595_s_at	456.6	P	490.95987	P	505.62717	P	411.2216	P	379.64648	P	454.02728	P
Consensus includes gb:BE614908 /FEA=EST /DB_XREF=gi:9896507 /DB_XREF=est:601280348F1 /CLONE=IMAGE:3622499 /UG=Hs.198899 eukaryotic translation initiation factor 3, subunit 10 (theta, 150170kD) /FL=gb:D50929.1 gb:U58046.1 gb:U78311.1 gb:NM_003750.1	200596_s_at	212.7	P	148.30457	P	231.08415	P	158.72432	P	244.24309	P	180.31226	P
Consensus includes gb:AI123320 /FEA=EST /DB_XREF=gi:3539086 /DB_XREF=est:qa48a10.x1 /CLONE=IMAGE:1689978 /UG=Hs.198899 eukaryotic translation initiation factor 3, subunit 10 (theta, 150170kD) /FL=gb:D50929.1 gb:U58046.1 gb:U78311.1 gb:NM_003750.1	200597_at	129.6	P	113.4211	P	131.04518	P	83.78833	P	98.93209	P	82.41419	P
Consensus includes gb:AI582238 /FEA=EST /DB_XREF=gi:4568135 /DB_XREF=est:tq65c10.x1 /CLONE=IMAGE:2213682 /UG=Hs.82689 tumor rejection antigen (gp96) 1 /FL=gb:NM_003299.1	200598_s_at	176.1	P	154.98225	P	172.24754	P	89.34677	P	131.52655	P	88.40795	P
gb:NM_003299.1 /DEF=Homo sapiens tumor rejection antigen (gp96) 1 (TRA1), mRNA. /FEA=mRNA /GEN=TRA1 /PROD=tumor rejection antigen (gp96) 1 /DB_XREF=gi:4507676 /UG=Hs.82689 tumor rejection antigen (gp96) 1 /FL=gb:NM_003299.1	200599_s_at	784.2	P	642.0551	P	675.2003	P	429.54382	P	300.52954	P	464.31656	P
gb:NM_002444.1 /DEF=Homo sapiens moesin (MSN), mRNA. /FEA=mRNA /GEN=MSN /PROD=moesin /DB_XREF=gi:4505256 /UG=Hs.170328 moesin /FL=gb:M69066.1 gb:NM_002444.1	200600_at	621.8	P	583.7499	P	696.0104	P	624.80975	P	596.4643	P	714.85565	P
gb:U48734.1 /DEF=Human non-muscle alpha-actinin mRNA, complete cds. /FEA=mRNA /PROD=alpha actinin /DB_XREF=gi:3157975 /UG=Hs.182485 actinin, alpha 4 /FL=gb:NM_004924.2 gb:BC005033.1 gb:D89980.1 gb:U48734.1	200601_at	306.6	P	292.32343	P	396.3114	P	255.99701	P	221.4126	P	182.21028	P
gb:NM_000484.1 /DEF=Homo sapiens amyloid beta (A4) precursor protein (protease nexin-II, Alzheimer disease) (APP), mRNA. /FEA=mRNA /GEN=APP /PROD=amyloid beta (A4) precursor protein (proteasenexin-II, Alzheimer disease) /DB_XREF=gi:4502166 /UG=Hs.177486 amyloid beta (A4) precursor protein (protease nexin-II, Alzheimer disease) /FL=gb:NM_000484.1	200602_at	116.7	P	89.60067	P	126.44858	P	38.188534	P	48.389133	P	43.954235	P
Consensus includes gb:AL050038.1 /DEF=Homo sapiens mRNA; cDNA DKFZp566J0124 (from clone DKFZp566J0124). /FEA=mRNA /DB_XREF=gi:4884279 /UG=Hs.183037 protein kinase, cAMP-dependent, regulatory, type I, alpha (tissue specific extinguisher 1) /FL=gb:M18468.1 gb:M33336.1 gb:NM_002734.1	200603_at	221.4	P	224.05151	P	267.52274	P	790.2248	P	860.3789	P	955.60504	P
gb:M18468.1 /DEF=Human cAMP-dependent protein kinase regulatory subunit type I (PRKAR1A) mRNA, complete cds. /FEA=mRNA /GEN=PRKAR1A /PROD=cAMP-dependent protein kinase regulatory subunittype 1 /DB_XREF=gi:1526988 /UG=Hs.183037 protein kinase, cAMP-dependent, regulatory, type I, alpha (tissue specific extinguisher 1) /FL=gb:M18468.1 gb:M33336.1 gb:NM_002734.1	200604_s_at	130.4	P	91.295006	P	119.42829	P	346.99072	P	340.15982	P	395.28845	P
gb:NM_002734.1 /DEF=Homo sapiens protein kinase, cAMP-dependent, regulatory, type I, alpha (tissue specific extinguisher 1) (PRKAR1A), mRNA. /FEA=mRNA /GEN=PRKAR1A /PROD=protein kinase, cAMP-dependent, regulatory, typeI, alpha /DB_XREF=gi:4506062 /UG=Hs.183037 protein kinase, cAMP-dependent, regulatory, type I, alpha (tissue specific extinguisher 1) /FL=gb:M18468.1 gb:M33336.1 gb:NM_002734.1	200605_s_at	130.5	P	124.882805	P	164.55865	P	706.33356	P	535.8702	P	807.5592	P
gb:NM_004415.1 /DEF=Homo sapiens desmoplakin (DPI, DPII) (DSP), mRNA. /FEA=mRNA /GEN=DSP /PROD=desmoplakin (DPI, DPII) /DB_XREF=gi:4758199 /UG=Hs.74316 desmoplakin (DPI, DPII) /FL=gb:M77830.3 gb:NM_004415.1	200606_at	16.7	P	19.634409	M	10.948291	A	10.705142	A	22.112541	A	20.578575	P
Consensus includes gb:BG289967 /FEA=EST /DB_XREF=gi:13046289 /DB_XREF=est:602381386F1 /CLONE=IMAGE:4499085 /UG=Hs.81848 RAD21 (S. pombe) homolog /FL=gb:D38551.1 gb:NM_006265.1	200607_s_at	154	P	201.02843	P	186.95668	P	142.15195	P	108.69606	P	106.78882	P
gb:NM_006265.1 /DEF=Homo sapiens RAD21 (S. pombe) homolog (RAD21), mRNA. /FEA=mRNA /GEN=RAD21 /PROD=RAD21 (S. pombe) homolog /DB_XREF=gi:5453993 /UG=Hs.81848 RAD21 (S. pombe) homolog /FL=gb:D38551.1 gb:NM_006265.1	200608_s_at	154.3	P	129.26816	P	163.22147	P	100.66952	P	69.64015	P	107.587975	P
gb:NM_017491.1 /DEF=Homo sapiens WD repeat domain 1 (WDR1), transcript variant 1, mRNA. /FEA=mRNA /GEN=WDR1 /PROD=WD repeat-containing protein 1, isoform 1 /DB_XREF=gi:9257256 /UG=Hs.85100 WD repeat domain 1 /FL=gb:BC000201.1 gb:BC002489.1 gb:AF020056.1 gb:AB010427.2 gb:NM_017491.1	200609_s_at	213.3	P	195.44708	P	277.4681	P	484.30478	P	427.03052	P	470.9097	P
gb:NM_005381.1 /DEF=Homo sapiens nucleolin (NCL), mRNA. /FEA=mRNA /GEN=NCL /PROD=nucleolin /DB_XREF=gi:4885510 /UG=Hs.79110 nucleolin /FL=gb:NM_005381.1	200610_s_at	1889.7	P	1608.9252	P	1690.7169	P	1023.3705	P	729.5703	P	1071.3845	P
gb:AB010427.2 /DEF=Homo sapiens mRNA for NORI-1, complete cds. /FEA=mRNA /PROD=NORI-1 /DB_XREF=gi:5103672 /UG=Hs.85100 WD repeat domain 1 /FL=gb:BC000201.1 gb:BC002489.1 gb:AF020056.1 gb:AB010427.2 gb:NM_017491.1	200611_s_at	230.8	P	255.44662	P	253.23145	P	422.1326	P	461.63522	P	432.24997	P
gb:NM_001282.1 /DEF=Homo sapiens adaptor-related protein complex 2, beta 1 subunit (AP2B1), mRNA. /FEA=mRNA /GEN=AP2B1 /PROD=adaptor-related protein complex 2, beta 1subunit /DB_XREF=gi:4557468 /UG=Hs.74626 adaptor-related protein complex 2, beta 1 subunit /FL=gb:M34175.1 gb:NM_001282.1	200612_s_at	168.7	P	138.33786	P	142.2442	P	100.772446	P	127.21891	P	95.10098	M
gb:NM_004068.1 /DEF=Homo sapiens adaptor-related protein complex 2, mu 1 subunit (AP2M1), mRNA. /FEA=mRNA /GEN=AP2M1 /PROD=adaptor-related protein complex 2, mu 1 subunit /DB_XREF=gi:4757993 /UG=Hs.152936 adaptor-related protein complex 2, mu 1 subunit /FL=gb:U36188.1 gb:BC004996.1 gb:D63475.1 gb:NM_004068.1	200613_at	207.2	P	193.35406	P	227.82474	P	297.17065	P	333.4112	P	328.75772	P
gb:NM_004859.1 /DEF=Homo sapiens clathrin, heavy polypeptide (Hc) (CLTC), mRNA. /FEA=mRNA /GEN=CLTC /PROD=clathrin heavy chain /DB_XREF=gi:4758011 /UG=Hs.178710 clathrin, heavy polypeptide (Hc) /FL=gb:D21260.1 gb:NM_004859.1	200614_at	643.5	P	609.06525	P	648.87427	P	1133.0983	P	1147.6984	P	1162.5896	P
Consensus includes gb:AL567295 /FEA=EST /DB_XREF=gi:12920509 /DB_XREF=est:AL567295 /CLONE=CS0DF027YO06 (3 prime) /UG=Hs.74626 adaptor-related protein complex 2, beta 1 subunit /FL=gb:M34175.1 gb:NM_001282.1	200615_s_at	108.6	P	111.926094	P	149.18091	P	110.345314	P	88.30658	P	103.79194	P
gb:BC000371.1 /DEF=Homo sapiens, KIAA0152 gene product, clone MGC:8341, mRNA, complete cds. /FEA=mRNA /PROD=KIAA0152 gene product /DB_XREF=gi:12653206 /UG=Hs.181418 KIAA0152 gene product /FL=gb:BC000371.1 gb:D63486.1 gb:NM_014730.1	200616_s_at	137.4	P	127.87282	P	126.95002	P	83.27366	P	87.157875	A	83.91263	P
gb:NM_014730.1 /DEF=Homo sapiens KIAA0152 gene product (KIAA0152), mRNA. /FEA=mRNA /GEN=KIAA0152 /PROD=KIAA0152 gene product /DB_XREF=gi:7661947 /UG=Hs.181418 KIAA0152 gene product /FL=gb:BC000371.1 gb:D63486.1 gb:NM_014730.1	200617_at	396.2	P	183.48703	P	290.00433	P	158.00378	P	158.95184	P	194.5974	P
gb:NM_006148.1 /DEF=Homo sapiens LIM and SH3 protein 1 (LASP1), mRNA. /FEA=mRNA /GEN=LASP1 /PROD=LIM and SH3 protein 1 /DB_XREF=gi:5453709 /UG=Hs.75080 LIM and SH3 protein 1 /FL=gb:NM_006148.1	200618_at	231.1	P	221.16116	P	231.91989	P	408.5453	P	393.8617	P	485.09494	P
gb:NM_006842.1 /DEF=Homo sapiens splicing factor 3b, subunit 2, 145kD (SF3B2), mRNA. /FEA=mRNA /GEN=SF3B2 /PROD=splicing factor 3b, subunit 2, 145kD /DB_XREF=gi:5803154 /UG=Hs.75916 splicing factor 3b, subunit 2, 145kD /FL=gb:U41371.1 gb:NM_006842.1	200619_at	146.7	P	150.39757	P	132.9674	P	86.25875	P	67.62991	A	100.59526	P
gb:NM_004872.1 /DEF=Homo sapiens chromosome 1 open reading frame 8 (C1ORF8), mRNA. /FEA=mRNA /GEN=C1ORF8 /PROD=chromosome 1 open reading frame 8 /DB_XREF=gi:4758571 /UG=Hs.11441 chromosome 1 open reading frame 8 /FL=gb:BC003106.1 gb:AF290615.1 gb:AF047439.1 gb:NM_004872.1	200620_at	184.5	P	210.39713	P	241.4474	P	475.14365	P	430.33307	P	458.52258	P
gb:NM_004078.1 /DEF=Homo sapiens cysteine and glycine-rich protein 1 (CSRP1), mRNA. /FEA=mRNA /GEN=CSRP1 /PROD=cysteine and glycine-rich protein 1 /DB_XREF=gi:4758085 /UG=Hs.108080 cysteine and glycine-rich protein 1 /FL=gb:M33146.1 gb:NM_004078.1	200621_at	149.3	P	147.90588	P	154.44612	P	174.16443	P	191.25912	P	204.68687	P
Consensus includes gb:AV685208 /FEA=EST /DB_XREF=gi:10287071 /DB_XREF=est:AV685208 /CLONE=GKCCXA06 /UG=Hs.141011 calmodulin 3 (phosphorylase kinase, delta) /FL=gb:BC005137.1 gb:J04046.1 gb:NM_005184.1	200622_x_at	114.7	A	97.27503	A	103.71625	A	177.6642	P	215.5255	P	165.92725	P
gb:NM_005184.1 /DEF=Homo sapiens calmodulin 3 (phosphorylase kinase, delta) (CALM3), mRNA. /FEA=mRNA /GEN=CALM3 /PROD=calmodulin 3 (phosphorylase kinase, delta) /DB_XREF=gi:4885108 /UG=Hs.141011 calmodulin 3 (phosphorylase kinase, delta) /FL=gb:BC005137.1 gb:J04046.1 gb:NM_005184.1	200623_s_at	68.5	P	68.770256	P	60.84241	M	164.07689	P	138.41878	P	158.33514	P
Consensus includes gb:AA577695 /FEA=EST /DB_XREF=gi:2355879 /DB_XREF=est:nn22h02.s1 /CLONE=IMAGE:1084659 /UG=Hs.78825 matrin 3 /FL=gb:NM_018834.1 gb:AB018266.1	200624_s_at	248.8	P	210.79579	P	207.85037	P	210.91188	P	145.74176	P	242.84715	P
gb:NM_006367.2 /DEF=Homo sapiens adenylyl cyclase-associated protein (CAP), mRNA. /FEA=mRNA /GEN=CAP /PROD=adenylyl cyclase-associated protein /DB_XREF=gi:10938021 /UG=Hs.104125 adenylyl cyclase-associated protein /FL=gb:NM_006367.2 gb:L12168.1 gb:M98474.1	200625_s_at	422.4	P	431.85727	P	448.79633	P	946.2728	P	764.31854	P	901.7611	P
gb:NM_018834.1 /DEF=Homo sapiens matrin 3 (MATR3), mRNA. /FEA=mRNA /GEN=MATR3 /PROD=matrin 3 /DB_XREF=gi:10047081 /UG=Hs.78825 matrin 3 /FL=gb:NM_018834.1 gb:AB018266.1	200626_s_at	323.7	P	311.95786	P	368.31387	P	322.59534	P	241.51491	P	300.28735	P
gb:BC003005.1 /DEF=Homo sapiens, unactive progesterone receptor, 23 kD, clone MGC:4004, mRNA, complete cds. /FEA=mRNA /PROD=unactive progesterone receptor, 23 kD /DB_XREF=gi:12804292 /UG=Hs.278270 unactive progesterone receptor, 23 kD /FL=gb:BC003005.1 gb:L24804.1 gb:NM_006601.1	200627_at	1003.6	P	957.7006	P	1097.8378	P	804.4297	P	724.11395	P	832.03375	P
gb:M61715.1 /DEF=Human tryptophanyl-tRNA synthetase (WRS) mRNA, complete cds. /FEA=mRNA /GEN=WARS /PROD=transfer RNA-Trp synthetase /DB_XREF=gi:340367 /UG=Hs.82030 tryptophanyl-tRNA synthetase /FL=gb:M77804.1 gb:M61715.1 gb:NM_004184.2	200628_s_at	376.6	P	297.9048	P	313.15454	A	359.75455	P	331.40097	P	345.54022	P
gb:NM_004184.2 /DEF=Homo sapiens tryptophanyl-tRNA synthetase (WARS), mRNA. /FEA=mRNA /GEN=WARS /PROD=tryptophanyl-tRNA synthetase /DB_XREF=gi:7710155 /UG=Hs.82030 tryptophanyl-tRNA synthetase /FL=gb:M77804.1 gb:M61715.1 gb:NM_004184.2	200629_at	551	P	550.06244	P	510.0566	P	585.0772	P	687.35547	P	649.22406	P
Consensus includes gb:AV702810 /FEA=EST /DB_XREF=gi:10719140 /DB_XREF=est:AV702810 /CLONE=ADBDGH01 /UG=Hs.145279 SET translocation (myeloid leukemia-associated) /FL=gb:U51924.1 gb:M93651.1 gb:NM_003011.1	200630_x_at	1039.2	P	1036.2382	P	977.40656	P	619.766	P	581.24396	P	645.8276	P
gb:NM_003011.1 /DEF=Homo sapiens SET translocation (myeloid leukemia-associated) (SET), mRNA. /FEA=mRNA /GEN=SET /PROD=SET translocation (myeloid leukemia-associated) /DB_XREF=gi:4506890 /UG=Hs.145279 SET translocation (myeloid leukemia-associated) /FL=gb:U51924.1 gb:M93651.1 gb:NM_003011.1	200631_s_at	632.2	P	537.50433	P	549.5039	P	202.57423	P	249.41223	P	232.15828	P
gb:NM_006096.1 /DEF=Homo sapiens N-myc downstream regulated (NDRG1), mRNA. /FEA=mRNA /GEN=NDRG1 /PROD=N-myc downstream regulated /DB_XREF=gi:5174656 /UG=Hs.75789 N-myc downstream regulated /FL=gb:BC003175.1 gb:D87953.1 gb:AF004162.1 gb:NM_006096.1	200632_s_at	139	P	160.46394	P	176.17555	P	53.628647	P	66.05045	P	92.70348	P
gb:NM_018955.1 /DEF=Homo sapiens ubiquitin B (UBB), mRNA. /FEA=mRNA /GEN=UBB /PROD=ubiquitin B /DB_XREF=gi:11024713 /UG=Hs.183842 ubiquitin B /FL=gb:NM_018955.1 gb:BC000379.1	200633_at	1660.8	P	1635.6359	P	1715.3715	P	2301.4	P	2531.3118	P	2425.1748	P
gb:NM_005022.1 /DEF=Homo sapiens profilin 1 (PFN1), mRNA. /FEA=mRNA /GEN=PFN1 /PROD=profilin 1 /DB_XREF=gi:4826897 /UG=Hs.75721 profilin 1 /FL=gb:BC002475.1 gb:J03191.1 gb:NM_005022.1	200634_at	818.5	P	826.83777	P	843.4362	P	1878.8555	P	1742.8705	P	1766.6605	P
Consensus includes gb:AU145351 /FEA=EST /DB_XREF=gi:11006872 /DB_XREF=est:AU145351 /CLONE=HEMBA1004591 /UG=Hs.75216 protein tyrosine phosphatase, receptor type, F /FL=gb:NM_002840.1	200635_s_at	2.8	A	26.212431	A	15.7120495	A	21.101482	A	19.815136	A	11.088455	A
gb:NM_002840.1 /DEF=Homo sapiens protein tyrosine phosphatase, receptor type, F (PTPRF), mRNA. /FEA=mRNA /GEN=PTPRF /PROD=protein tyrosine phosphatase, receptor type, fpolypeptide /DB_XREF=gi:4506310 /UG=Hs.75216 protein tyrosine phosphatase, receptor type, F /FL=gb:NM_002840.1	200636_s_at	17	A	19.53474	A	29.334732	A	5.352571	A	12.49215	A	10.089496	A
Consensus includes gb:AI762627 /FEA=EST /DB_XREF=gi:5178294 /DB_XREF=est:wi56g01.x1 /CLONE=IMAGE:2394288 /UG=Hs.75216 protein tyrosine phosphatase, receptor type, F /FL=gb:NM_002840.1	200637_s_at	1.3	A	3.5880134	A	3.2594147	A	3.4997582	A	7.7537484	A	1.4984398	A
gb:BC003623.1 /DEF=Homo sapiens, tyrosine 3-monooxygenasetryptophan 5-monooxygenase activation protein, zeta polypeptide, clone MGC:2153, mRNA, complete cds. /FEA=mRNA /PROD=tyrosine 3-monooxygenasetryptophan5-monooxygenase activation protein, zeta polypeptide /DB_XREF=gi:13177678 /UG=Hs.75103 tyrosine 3-monooxygenasetryptophan 5-monooxygenase activation protein, zeta polypeptide /FL=gb:BC003623.…	200638_s_at	303.2	P	340.26328	P	390.12686	P	523.2138	P	468.9582	P	551.02625	P
gb:NM_003406.1 /DEF=Homo sapiens tyrosine 3-monooxygenasetryptophan 5-monooxygenase activation protein, zeta polypeptide (YWHAZ), mRNA. /FEA=mRNA /GEN=YWHAZ /PROD=tyrosine 3-monooxygenasetryptophan5-monooxygenase activation protein, zeta polypeptide /DB_XREF=gi:4507952 /UG=Hs.75103 tyrosine 3-monooxygenasetryptophan 5-monooxygenase activation protein, zeta polypeptide /FL=gb:BC003623.1 gb:M86400.…	200639_s_at	336.7	P	319.63223	P	493.67596	P	452.29227	P	650.74054	P	478.20212	P
gb:NM_003406.1 /DEF=Homo sapiens tyrosine 3-monooxygenasetryptophan 5-monooxygenase activation protein, zeta polypeptide (YWHAZ), mRNA. /FEA=mRNA /GEN=YWHAZ /PROD=tyrosine 3-monooxygenasetryptophan5-monooxygenase activation protein, zeta polypeptide /DB_XREF=gi:4507952 /UG=Hs.75103 tyrosine 3-monooxygenasetryptophan 5-monooxygenase activation protein, zeta polypeptide /FL=gb:BC003623.1 gb:M86400.…	200640_at	506	P	516.7736	P	560.3686	P	769.4321	P	679.02734	P	787.3802	P
gb:U28964.1 /DEF=Homo sapiens 14-3-3 protein mRNA, complete cds. /FEA=mRNA /PROD=14-3-3 protein /DB_XREF=gi:899458 /UG=Hs.75103 tyrosine 3-monooxygenasetryptophan 5-monooxygenase activation protein, zeta polypeptide /FL=gb:BC003623.1 gb:M86400.1 gb:NM_003406.1 gb:U28964.1	200641_s_at	340.2	P	347.93765	P	381.3515	P	484.92236	P	470.82483	P	496.68286	P
gb:NM_000454.1 /DEF=Homo sapiens superoxide dismutase 1, soluble (amyotrophic lateral sclerosis 1 (adult)) (SOD1), mRNA. /FEA=mRNA /GEN=SOD1 /PROD=superoxide dismutase 1, soluble (amyotrophiclateral sclerosis 1 (adult)) /DB_XREF=gi:4507148 /UG=Hs.75428 superoxide dismutase 1, soluble (amyotrophic lateral sclerosis 1 (adult)) /FL=gb:BC001034.1 gb:K00065.1 gb:NM_000454.1	200642_at	826.1	P	753.2835	P	819.0324	P	302.93494	P	333.84195	P	446.33527	P
gb:NM_005336.1 /DEF=Homo sapiens high density lipoprotein binding protein (vigilin) (HDLBP), mRNA. /FEA=mRNA /GEN=HDLBP /PROD=high density lipoprotein binding protein /DB_XREF=gi:4885408 /UG=Hs.177516 high density lipoprotein binding protein (vigilin) /FL=gb:BC001179.1 gb:M64098.1 gb:NM_005336.1	200643_at	109.4	A	94.68369	A	102.71335	A	112.506935	A	87.30146	A	88.00836	M
gb:NM_023009.1 /DEF=Homo sapiens macrophage myristoylated alanine-rich C kinase substrate (MACMARCKS), mRNA. /FEA=mRNA /GEN=MACMARCKS /PROD=macrophage myristoylated alanine-rich C kinasesubstrate /DB_XREF=gi:13491173 /UG=Hs.75061 macrophage myristoylated alanine-rich C kinase substrate /FL=gb:NM_023009.1	200644_at	43.5	P	41.262157	P	62.346752	P	602.8848	P	537.01886	P	689.0825	P
gb:NM_007278.1 /DEF=Homo sapiens GABA(A) receptor-associated protein (GABARAP), mRNA. /FEA=mRNA /GEN=GABARAP /PROD=GABA(A) receptor-associated protein /DB_XREF=gi:6005763 /UG=Hs.7719 GABA(A) receptor-associated protein /FL=gb:AB030711.1 gb:AF044671.1 gb:AF067171.1 gb:AF161586.1 gb:NM_007278.1 gb:AF183425.1	200645_at	280.5	P	251.06128	P	293.26373	P	706.2306	P	757.5699	P	694.97644	P
gb:NM_006184.1 /DEF=Homo sapiens nucleobindin 1 (NUCB1), mRNA. /FEA=mRNA /GEN=NUCB1 /PROD=nucleobindin 1 /DB_XREF=gi:5453817 /UG=Hs.172609 nucleobindin 1 /FL=gb:BC002356.1 gb:M96824.1 gb:NM_006184.1	200646_s_at	21.7	P	47.042847	P	48.89122	P	71.12743	P	70.78885	P	93.00317	P
gb:NM_003752.2 /DEF=Homo sapiens eukaryotic translation initiation factor 3, subunit 8 (110kD) (EIF3S8), mRNA. /FEA=mRNA /GEN=EIF3S8 /PROD=eukaryotic translation initiation factor 3,subunit 8 (110kD) /DB_XREF=gi:5579457 /UG=Hs.4835 eukaryotic translation initiation factor 3, subunit 8 (110kD) /FL=gb:NM_003752.2	200647_x_at	2291.8	P	2194.469	P	2123.8848	P	746.16907	P	719.0884	P	688.08356	P
gb:NM_002065.1 /DEF=Homo sapiens glutamate-ammonia ligase (glutamine synthase) (GLUL), mRNA. /FEA=mRNA /GEN=GLUL /PROD=glutamate-ammonia ligase (glutamine synthase) /DB_XREF=gi:4504026 /UG=Hs.170171 glutamate-ammonia ligase (glutamine synthase) /FL=gb:NM_002065.1	200648_s_at	133.2	P	112.02576	P	153.44322	P	41.070694	A	44.225082	A	63.733643	A
gb:BC002356.1 /DEF=Homo sapiens, nucleobindin 1, clone MGC:8479, mRNA, complete cds. /FEA=mRNA /PROD=nucleobindin 1 /DB_XREF=gi:12803104 /UG=Hs.172609 nucleobindin 1 /FL=gb:BC002356.1 gb:M96824.1 gb:NM_006184.1	200649_at	55.2	M	57.308548	P	73.880066	M	149.66612	P	134.82907	P	172.82007	P
gb:NM_005566.1 /DEF=Homo sapiens lactate dehydrogenase A (LDHA), mRNA. /FEA=mRNA /GEN=LDHA /PROD=LDHA /DB_XREF=gi:5031856 /UG=Hs.2795 lactate dehydrogenase A /FL=gb:BC001829.1 gb:NM_005566.1	200650_s_at	1939.7	P	1857.4946	P	2037.7191	P	562.01996	P	624.4639	P	594.58093	P
gb:NM_006098.1 /DEF=Homo sapiens guanine nucleotide binding protein (G protein), beta polypeptide 2-like 1 (GNB2L1), mRNA. /FEA=mRNA /GEN=GNB2L1 /PROD=guanine nucleotide binding protein (G protein),beta polypeptide 2-like 1 /DB_XREF=gi:5174446 /UG=Hs.5662 guanine nucleotide binding protein (G protein), beta polypeptide 2-like 1 /FL=gb:BC000214.1 gb:BC000366.1 gb:BC000672.1 gb:M24194.1 gb:NM_00609…	200651_at	6097.7	P	6284.904	P	6854.5493	P	5007.639	P	5458.782	P	5277.5054	P
gb:NM_003145.2 /DEF=Homo sapiens signal sequence receptor, beta (translocon-associated protein beta) (SSR2), mRNA. /FEA=mRNA /GEN=SSR2 /PROD=signal sequence receptor, beta precursor /DB_XREF=gi:6552341 /UG=Hs.74564 signal sequence receptor, beta (translocon-associated protein beta) /FL=gb:D37991.1 gb:BC000341.1 gb:NM_003145.2	200652_at	600.1	P	552.1554	P	572.2362	P	778.3874	P	848.7482	P	858.50616	P
gb:M27319.1 /DEF=Human calmodulin mRNA, complete cds. /FEA=mRNA /PROD=calmodulin /DB_XREF=gi:179809 /UG=Hs.177656 calmodulin 1 (phosphorylase kinase, delta) /FL=gb:M27319.1 gb:NM_006888.1	200653_s_at	215.3	P	187.97205	P	191.38614	P	276.1721	P	265.2069	P	279.60886	P
gb:J02783.1 /DEF=Human thyroid hormone binding protein (p55) mRNA, complete cds. /FEA=mRNA /GEN=P4HB /DB_XREF=gi:339646 /UG=Hs.75655 procollagen-proline, 2-oxoglutarate 4-dioxygenase (proline 4-hydroxylase), beta polypeptide (protein disulfide isomerase; thyroid hormone binding protein p55) /FL=gb:J02783.1 gb:NM_000918.1	200654_at	3679.7	P	3721.1687	P	3905.4475	P	1763.6722	P	1836.9205	P	1866.9562	P
gb:NM_006888.1 /DEF=Homo sapiens calmodulin 1 (phosphorylase kinase, delta) (CALM1), mRNA. /FEA=mRNA /GEN=CALM1 /PROD=calmodulin 1 (phosphorylase kinase, delta) /DB_XREF=gi:5901911 /UG=Hs.177656 calmodulin 1 (phosphorylase kinase, delta) /FL=gb:M27319.1 gb:NM_006888.1	200655_s_at	358.8	P	439.43198	P	424.47607	P	624.91266	P	664.52496	P	721.8484	P
gb:NM_000918.1 /DEF=Homo sapiens procollagen-proline, 2-oxoglutarate 4-dioxygenase (proline 4-hydroxylase), beta polypeptide (protein disulfide isomerase; thyroid hormone binding protein p55) (P4HB), mRNA. /FEA=mRNA /GEN=P4HB /PROD=procollagen-proline, 2-oxoglutarate4-dioxygenase (proline 4-hydroxylase), beta polypeptide(protein disulfide isomerase; thyroid hormone bindingprotein p55) /DB_XREF=gi…	200656_s_at	1105	P	1008.7301	P	1120.988	P	447.45438	P	468.8146	P	532.4456	P
gb:NM_001152.1 /DEF=Homo sapiens solute carrier family 25 (mitochondrial carrier; adenine nucleotide translocator), member 5 (SLC25A5), nuclear gene encoding mitochondrial protein, mRNA. /FEA=mRNA /GEN=SLC25A5 /PROD=solute carrier family 25 (mitochondrial carrier;adenine nucleotide translocator), member 5 /DB_XREF=gi:4502098 /UG=Hs.79172 solute carrier family 25 (mitochondrial carrier; adenine nu…	200657_at	1648.4	P	1576.1346	P	1737.1846	P	2149.469	P	2041.5333	P	2444.2551	P
Consensus includes gb:AL560017 /FEA=EST /DB_XREF=gi:12906073 /DB_XREF=est:AL560017 /CLONE=CS0DG004YD08 (5 prime) /UG=Hs.75323 prohibitin /FL=gb:NM_002634.2	200658_s_at	325	P	319.23352	P	335.21826	P	117.859505	P	88.162994	P	121.273735	P
gb:NM_002634.2 /DEF=Homo sapiens prohibitin (PHB), mRNA. /FEA=mRNA /GEN=PHB /PROD=prohibitin /DB_XREF=gi:6031190 /UG=Hs.75323 prohibitin /FL=gb:NM_002634.2	200659_s_at	126.6	P	73.15561	P	109.23218	P	45.90859	A	46.091724	A	55.542168	P
gb:NM_005620.1 /DEF=Homo sapiens S100 calcium-binding protein A11 (calgizzarin) (S100A11), mRNA. /FEA=mRNA /GEN=S100A11 /PROD=S100 calcium-binding protein A11 /DB_XREF=gi:5032056 /UG=Hs.256290 S100 calcium-binding protein A11 (calgizzarin) /FL=gb:D49355.1 gb:BC001410.1 gb:D50374.1 gb:NM_005620.1 gb:D38583.1	200660_at	408.7	P	417.3059	P	373.91336	P	785.3869	P	737.32404	P	826.63934	P
gb:NM_000308.1 /DEF=Homo sapiens protective protein for beta-galactosidase (galactosialidosis) (PPGB), mRNA. /FEA=mRNA /GEN=PPGB /PROD=protective protein for beta-galactosidase /DB_XREF=gi:4505988 /UG=Hs.118126 protective protein for beta-galactosidase (galactosialidosis) /FL=gb:BC000597.1 gb:M22960.1 gb:NM_000308.1	200661_at	155.8	P	137.6402	P	169.7403	P	646.4259	P	673.7146	P	540.737	P
gb:NM_014765.1 /DEF=Homo sapiens translocase of outer mitochondrial membrane 20 (yeast) homolog (KIAA0016), mRNA. /FEA=mRNA /GEN=KIAA0016 /PROD=translocase of outer mitochondrial membrane 20(yeast) homolog /DB_XREF=gi:7657256 /UG=Hs.75187 translocase of outer mitochondrial membrane 20 (yeast) homolog /FL=gb:BC000882.1 gb:D13641.1 gb:NM_014765.1	200662_s_at	605.3	P	567.20514	P	593.8821	P	389.70837	P	414.82553	P	411.072	P
gb:NM_001780.1 /DEF=Homo sapiens CD63 antigen (melanoma 1 antigen) (CD63), mRNA. /FEA=mRNA /GEN=CD63 /PROD=CD63 antigen (melanoma 1 antigen) /DB_XREF=gi:4502678 /UG=Hs.76294 CD63 antigen (melanoma 1 antigen) /FL=gb:BC002349.1 gb:M59907.1 gb:NM_001780.1	200663_at	420.2	P	413.41888	P	456.65237	P	1521.8801	P	1464.8842	P	1684.8457	P
Consensus includes gb:BG537255 /FEA=EST /DB_XREF=gi:13529117 /DB_XREF=est:602565318F1 /CLONE=IMAGE:4689748 /UG=Hs.82646 DnaJ (Hsp40) homolog, subfamily B, member 1 /FL=gb:BC002352.1 gb:NM_006145.1 gb:D49547.1	200664_s_at	52.4	A	54.51787	A	48.139046	A	58.260677	A	62.317165	A	54.34342	A
gb:NM_003118.1 /DEF=Homo sapiens secreted protein, acidic, cysteine-rich (osteonectin) (SPARC), mRNA. /FEA=mRNA /GEN=SPARC /PROD=secreted protein, acidic, cysteine-rich(osteonectin) /DB_XREF=gi:4507170 /UG=Hs.111779 secreted protein, acidic, cysteine-rich (osteonectin) /FL=gb:BC004974.1 gb:J03040.1 gb:NM_003118.1	200665_s_at	1.8	A	11.063042	A	3.2594147	A	2.5733516	A	4.307638	A	2.5972958	A
gb:NM_006145.1 /DEF=Homo sapiens heat shock 40kD protein 1 (HSPF1), mRNA. /FEA=mRNA /GEN=HSPF1 /PROD=heat shock 40kD protein 1 /DB_XREF=gi:5453689 /UG=Hs.82646 DnaJ (Hsp40) homolog, subfamily B, member 1 /FL=gb:BC002352.1 gb:NM_006145.1 gb:D49547.1	200666_s_at	78.3	P	106.54407	P	112.07372	P	111.168785	P	101.66026	P	111.88351	P
Consensus includes gb:BF448062 /FEA=EST /DB_XREF=gi:11513123 /DB_XREF=est:7q97h09.x1 /CLONE=IMAGE:3706600 /UG=Hs.118797 ubiquitin-conjugating enzyme E2D 3 (homologous to yeast UBC45) /FL=gb:U39318.1 gb:BC003395.1 gb:NM_003340.1	200667_at	315.4	P	306.47617	P	324.27	P	457.7478	P	467.09152	P	492.7869	P
gb:BC003395.1 /DEF=Homo sapiens, ubiquitin-conjugating enzyme E2D 3 (homologous to yeast UBC45), clone MGC:5416, mRNA, complete cds. /FEA=mRNA /PROD=ubiquitin-conjugating enzyme E2D 3 (homologousto yeast UBC45) /DB_XREF=gi:13097281 /UG=Hs.118797 ubiquitin-conjugating enzyme E2D 3 (homologous to yeast UBC45) /FL=gb:U39318.1 gb:BC003395.1 gb:NM_003340.1	200668_s_at	475	P	420.79425	P	515.90686	P	690.4817	P	599.0489	P	708.4624	P
gb:NM_003340.1 /DEF=Homo sapiens ubiquitin-conjugating enzyme E2D 3 (homologous to yeast UBC45) (UBE2D3), mRNA. /FEA=mRNA /GEN=UBE2D3 /PROD=ubiquitin-conjugating enzyme E2D 3 (homologousto yeast UBC45) /DB_XREF=gi:4507776 /UG=Hs.118797 ubiquitin-conjugating enzyme E2D 3 (homologous to yeast UBC45) /FL=gb:U39318.1 gb:BC003395.1 gb:NM_003340.1	200669_s_at	318.2	P	274.38336	P	320.67627	P	406.79544	P	414.68195	P	447.53403	P
gb:NM_005080.1 /DEF=Homo sapiens X-box binding protein 1 (XBP1), mRNA. /FEA=mRNA /GEN=XBP1 /PROD=X-box binding protein 1 /DB_XREF=gi:4827057 /UG=Hs.149923 X-box binding protein 1 /FL=gb:BC000938.1 gb:M31627.1 gb:NM_005080.1	200670_at	310.3	P	239.00157	P	278.13672	P	166.44438	P	100.22438	P	205.88564	P
Consensus includes gb:N92501 /FEA=EST /DB_XREF=gi:1264810 /DB_XREF=est:zb28a07.s1 /CLONE=IMAGE:304884 /UG=Hs.107164 spectrin, beta, non-erythrocytic 1 /FL=gb:M96803.1 gb:NM_003128.1	200671_s_at	1.8	A	1.9933408	A	2.0893683	A	1.646945	A	2.5845828	A	1.7981278	A
gb:NM_003128.1 /DEF=Homo sapiens spectrin, beta, non-erythrocytic 1 (SPTBN1), mRNA. /FEA=mRNA /GEN=SPTBN1 /PROD=spectrin, beta, non-erythrocytic 1 /DB_XREF=gi:4507194 /UG=Hs.107164 spectrin, beta, non-erythrocytic 1 /FL=gb:M96803.1 gb:NM_003128.1	200672_x_at	51.3	A	71.26193	A	49.726967	A	32.6301	A	51.691658	A	2.8969839	A
gb:NM_014713.2 /DEF=Homo sapiens lysosomal-associated protein transmembrane 4 alpha (MBNT), mRNA. /FEA=mRNA /GEN=MBNT /PROD=lysosomal-associated protein transmembrane 4alpha /DB_XREF=gi:13518239 /UG=Hs.111894 lysosomal-associated protein transmembrane 4 alpha /FL=gb:BC000421.1 gb:BC003158.1 gb:NM_014713.2 gb:D14696.1	200673_at	75.3	P	100.962715	P	77.13948	P	232.93979	P	167.13635	P	220.47044	P
gb:NM_000994.1 /DEF=Homo sapiens ribosomal protein L32 (RPL32), mRNA. /FEA=mRNA /GEN=RPL32 /PROD=ribosomal protein L32 /DB_XREF=gi:4506634 /UG=Hs.169793 ribosomal protein L32 /FL=gb:NM_000994.1	200674_s_at	7057.4	P	7448.816	P	7074.016	P	6634.5117	P	6820.7144	P	6941.273	P
gb:NM_004356.1 /DEF=Homo sapiens CD81 antigen (target of antiproliferative antibody 1) (CD81), mRNA. /FEA=mRNA /GEN=CD81 /PROD=CD81 antigen (target of antiproliferativeantibody 1) /DB_XREF=gi:4757943 /UG=Hs.54457 CD81 antigen (target of antiproliferative antibody 1) /FL=gb:BC002978.1 gb:M33680.1 gb:NM_004356.1	200675_at	387.8	P	213.1878	P	398.06647	P	680.1883	P	618.2897	P	723.64655	P
gb:NM_003347.1 /DEF=Homo sapiens ubiquitin-conjugating enzyme E2L 3 (UBE2L3), mRNA. /FEA=mRNA /GEN=UBE2L3 /PROD=ubiquitin-conjugating enzyme E2L 3 /DB_XREF=gi:4507788 /UG=Hs.108104 ubiquitin-conjugating enzyme E2L 3 /FL=gb:NM_003347.1	200676_s_at	44.4	A	38.67081	P	56.580093	P	34.071175	M	48.96348	A	27.17171	M
gb:NM_004339.2 /DEF=Homo sapiens pituitary tumor-transforming 1 interacting protein (PTTG1IP), mRNA. /FEA=mRNA /GEN=PTTG1IP /PROD=pituitary tumor-transforming protein1-interacting protein precursor /DB_XREF=gi:11038670 /UG=Hs.111126 pituitary tumor-transforming 1 interacting protein /FL=gb:NM_004339.2 gb:BC000415.1 gb:AF149785.1	200677_at	285.2	P	299.59912	P	299.53186	P	367.4746	P	424.87668	P	442.33942	P
gb:NM_002087.1 /DEF=Homo sapiens granulin (GRN), mRNA. /FEA=mRNA /GEN=GRN /PROD=granulin /DB_XREF=gi:4504150 /UG=Hs.180577 granulin /FL=gb:M75161.1 gb:AF055008.1 gb:NM_002087.1	200678_x_at	434	P	391.19315	P	393.88773	P	831.39844	P	830.22546	P	753.91504	P
Consensus includes gb:BE311760 /FEA=EST /DB_XREF=gi:9148272 /DB_XREF=est:601143587F1 /CLONE=IMAGE:3507284 /UG=Hs.274472 high-mobility group (nonhistone chromosomal) protein 1 /FL=gb:BC003378.1 gb:NM_002128.1 gb:D63874.1	200679_x_at	748.5	P	729.46313	P	835.99805	P	465.77664	P	486.4759	P	499.47995	P
gb:NM_002128.1 /DEF=Homo sapiens high-mobility group (nonhistone chromosomal) protein 1 (HMG1), mRNA. /FEA=mRNA /GEN=HMG1 /PROD=high-mobility group (nonhistone chromosomal)protein 1 /DB_XREF=gi:4504424 /UG=Hs.274472 high-mobility group (nonhistone chromosomal) protein 1 /FL=gb:BC003378.1 gb:NM_002128.1 gb:D63874.1	200680_x_at	2489.4	P	2728.0862	P	3061.0083	P	2087.9146	P	1708.2656	P	2426.6733	P
gb:NM_006708.1 /DEF=Homo sapiens glyoxalase I (GLO1), mRNA. /FEA=mRNA /GEN=GLO1 /PROD=glyoxalase I /DB_XREF=gi:5729841 /UG=Hs.75207 glyoxalase I /FL=gb:BC001741.1 gb:L07837.1 gb:NM_006708.1	200681_at	475	P	427.8706	P	505.29285	P	556.0498	P	548.5059	P	563.7131	P
Consensus includes gb:BG531983 /FEA=EST /DB_XREF=gi:13523521 /DB_XREF=est:602561007F1 /CLONE=IMAGE:4699176 /UG=Hs.108104 ubiquitin-conjugating enzyme E2L 3 /FL=gb:NM_003347.1	200682_s_at	343.7	P	346.74164	P	398.6515	P	408.5453	P	368.8774	P	424.65787	P
Consensus includes gb:BE964689 /FEA=EST /DB_XREF=gi:11768267 /DB_XREF=est:601658226R1 /CLONE=IMAGE:3885630 /UG=Hs.108104 ubiquitin-conjugating enzyme E2L 3 /FL=gb:NM_003347.1	200683_s_at	162.6	P	94.08569	P	179.3514	P	151.62187	P	149.61862	P	184.50789	P
Consensus includes gb:AI819709 /FEA=EST /DB_XREF=gi:5438788 /DB_XREF=est:wj77c07.x1 /CLONE=IMAGE:2408844 /UG=Hs.108104 ubiquitin-conjugating enzyme E2L 3 /FL=gb:NM_003347.1	200684_s_at	74.4	P	65.18225	P	53.822132	P	36.74746	P	51.260895	P	75.52137	P
Consensus includes gb:AU146237 /FEA=EST /DB_XREF=gi:11007758 /DB_XREF=est:AU146237 /CLONE=HEMBA1007233 /UG=Hs.11482 splicing factor, arginineserine-rich 11 /FL=gb:M74002.1 gb:NM_004768.1	200685_at	30.5	P	12.558047	A	38.695103	P	16.881186	P	30.297054	P	21.777325	P
gb:NM_004768.1 /DEF=Homo sapiens splicing factor, arginineserine-rich 11 (SFRS11), mRNA. /FEA=mRNA /GEN=SFRS11 /PROD=splicing factor, arginineserine-rich 11 /DB_XREF=gi:4759099 /UG=Hs.11482 splicing factor, arginineserine-rich 11 /FL=gb:M74002.1 gb:NM_004768.1	200686_s_at	193.8	P	160.8626	P	202.50159	P	154.60696	P	139.85464	P	184.0084	P
gb:NM_012426.1 /DEF=Homo sapiens splicing factor 3b, subunit 3, 130kD (SF3B3), mRNA. /FEA=mRNA /GEN=SF3B3 /PROD=splicing factor 3b, subunit 3, 130kD /DB_XREF=gi:11034822 /UG=Hs.195614 splicing factor 3b, subunit 3, 130kD /FL=gb:NM_012426.1 gb:BC000463.1 gb:BC003146.1 gb:D13642.1 gb:D87686.1	200687_s_at	117.8	P	80.7303	P	109.39932	P	75.34773	P	82.27589	P	83.61294	P
gb:D13642.1 /DEF=Human mRNA for KIAA0017 gene, complete cds. /FEA=mRNA /GEN=KIAA0017 /DB_XREF=gi:285998 /UG=Hs.195614 splicing factor 3b, subunit 3, 130kD /FL=gb:NM_012426.1 gb:BC000463.1 gb:BC003146.1 gb:D13642.1 gb:D87686.1	200688_at	49.5	P	44.351833	P	41.28592	A	20.483877	A	62.46075	P	44.653507	P
gb:NM_001404.1 /DEF=Homo sapiens eukaryotic translation elongation factor 1 gamma (EEF1G), mRNA. /FEA=mRNA /GEN=EEF1G /PROD=eukaryotic translation elongation factor 1gamma /DB_XREF=gi:4503480 /UG=Hs.2186 eukaryotic translation elongation factor 1 gamma /FL=gb:BC000384.1 gb:BC004189.1 gb:BC004215.1 gb:NM_001404.1	200689_x_at	4751.7	P	4857.373	P	5270.891	P	4842.018	P	3948.6682	P	5751.3115	P
Consensus includes gb:AA927701 /FEA=EST /DB_XREF=gi:3076521 /DB_XREF=est:om72d09.s1 /CLONE=IMAGE:1552721 /UG=Hs.3069 heat shock 70kD protein 9B (mortalin-2) /FL=gb:BC000478.1 gb:L15189.1 gb:NM_004134.1	200690_at	70.6	A	90.89634	A	113.41091	A	32.42423	A	49.9686	A	31.966717	A
gb:BC000478.1 /DEF=Homo sapiens, heat shock 70kD protein 9B (mortalin-2), clone MGC:8684, mRNA, complete cds. /FEA=mRNA /PROD=heat shock 70kD protein 9B (mortalin-2) /DB_XREF=gi:12653414 /UG=Hs.3069 heat shock 70kD protein 9B (mortalin-2) /FL=gb:BC000478.1 gb:L15189.1 gb:NM_004134.1	200691_s_at	454	P	438.73434	P	457.8224	P	187.6488	P	194.41806	P	182.1104	P
gb:NM_004134.1 /DEF=Homo sapiens heat shock 70kD protein 9B (mortalin-2) (HSPA9B), mRNA. /FEA=mRNA /GEN=HSPA9B /PROD=heat shock 70kD protein 9B (mortalin-2) /DB_XREF=gi:4758569 /UG=Hs.3069 heat shock 70kD protein 9B (mortalin-2) /FL=gb:BC000478.1 gb:L15189.1 gb:NM_004134.1	200692_s_at	253.8	P	221.55984	P	194.89629	P	98.5079	P	75.95802	P	119.07602	P
gb:NM_006826.1 /DEF=Homo sapiens tyrosine 3-monooxygenasetryptophan 5-monooxygenase activation protein, theta polypeptide (YWHAQ), mRNA. /FEA=mRNA /GEN=YWHAQ /PROD=tyrosine 3-monooxygenasetryptophan5-monooxygenase activation protein, theta polypeptide /DB_XREF=gi:5803226 /UG=Hs.74405 tyrosine 3-monooxygenasetryptophan 5-monooxygenase activation protein, theta polypeptide /FL=gb:NM_006826.1	200693_at	346	P	359.29968	P	379.84717	P	369.73917	P	290.62198	P	277.31128	P
gb:NM_020414.2 /DEF=Homo sapiens DEADH (Asp-Glu-Ala-AspHis) box polypeptide 24 (DDX24), mRNA. /FEA=mRNA /GEN=DDX24 /PROD=DEADH (Asp-Glu-Ala-AspHis) box polypeptide 24 /DB_XREF=gi:13787212 /UG=Hs.155986 DEADH (Asp-Glu-Ala-AspHis) box polypeptide 24 /FL=gb:AL136886.1 gb:NM_020414.2 gb:AF214731.1	200694_s_at	234.7	P	211.49345	P	222.47595	P	236.74834	P	221.84335	P	217.27377	P
gb:NM_014225.1 /DEF=Homo sapiens protein phosphatase 2 (formerly 2A), regulatory subunit A (PR 65), alpha isoform (PPP2R1A), mRNA. /FEA=mRNA /GEN=PPP2R1A /PROD=protein phosphatase 2 (formerly 2A), regulatorysubunit A (PR 65), alpha isoform /DB_XREF=gi:7657474 /UG=Hs.173902 protein phosphatase 2 (formerly 2A), regulatory subunit A (PR 65), alpha isoform /FL=gb:J02902.1 gb:NM_014225.1	200695_at	206.6	P	206.11145	P	201.41512	M	273.39288	P	264.0582	P	249.3404	P
gb:NM_000177.1 /DEF=Homo sapiens gelsolin (amyloidosis, Finnish type) (GSN), mRNA. /FEA=mRNA /GEN=GSN /PROD=gelsolin (amyloidosis, Finnish type) /DB_XREF=gi:4504164 /UG=Hs.290070 gelsolin (amyloidosis, Finnish type) /FL=gb:NM_000177.1	200696_s_at	45	A	72.35827	A	51.816338	A	318.8897	P	330.10864	P	335.55063	P
gb:NM_000188.1 /DEF=Homo sapiens hexokinase 1 (HK1), nuclear gene encoding mitochondrial protein, mRNA. /FEA=mRNA /GEN=HK1 /PROD=hexokinase 1 /DB_XREF=gi:4504390 /UG=Hs.118625 hexokinase 1 /FL=gb:M75126.1 gb:NM_000188.1	200697_at	172.2	P	171.4273	P	158.95915	P	383.63525	P	442.8252	P	404.37897	P
Consensus includes gb:AL542253 /FEA=EST /DB_XREF=gi:12874115 /DB_XREF=est:AL542253 /CLONE=CS0DE008YC08 (3 prime) /UG=Hs.118778 KDEL (Lys-Asp-Glu-Leu) endoplasmic reticulum protein retention receptor 2 /FL=gb:NM_006854.2	200698_at	109	P	88.903	P	125.194954	P	95.62575	P	73.51702	P	90.30598	P
Consensus includes gb:BE962456 /FEA=EST /DB_XREF=gi:11765376 /DB_XREF=est:601655751R1 /CLONE=IMAGE:3846156 /UG=Hs.118778 KDEL (Lys-Asp-Glu-Leu) endoplasmic reticulum protein retention receptor 2 /FL=gb:NM_006854.2	200699_at	71.3	P	81.62731	P	81.401794	P	65.2602	P	64.18381	P	64.033325	P
gb:NM_006854.2 /DEF=Homo sapiens KDEL (Lys-Asp-Glu-Leu) endoplasmic reticulum protein retention receptor 2 (KDELR2), mRNA. /FEA=mRNA /GEN=KDELR2 /PROD=KDEL receptor 2 /DB_XREF=gi:8051609 /UG=Hs.118778 KDEL (Lys-Asp-Glu-Leu) endoplasmic reticulum protein retention receptor 2 /FL=gb:NM_006854.2	200700_s_at	509	P	461.65775	P	416.70364	P	403.60446	P	409.08203	P	401.6818	P
gb:NM_006432.1 /DEF=Homo sapiens epididymal secretory protein (19.5kD) (HE1), mRNA. /FEA=mRNA /GEN=HE1 /PROD=epididymal secretory protein (19.5kD) /DB_XREF=gi:5453677 /UG=Hs.119529 epididymal secretory protein (19.5kD) /FL=gb:BC002532.1 gb:NM_006432.1	200701_at	103.6	P	105.14873	P	95.024475	P	983.43207	P	993.3413	P	1001.1576	P
Consensus includes gb:BG421209 /FEA=EST /DB_XREF=gi:13327715 /DB_XREF=est:602451696F1 /CLONE=IMAGE:4590215 /UG=Hs.155986 DEADH (Asp-Glu-Ala-AspHis) box polypeptide 24 /FL=gb:AL136886.1 gb:NM_020414.2 gb:AF214731.1	200702_s_at	45	A	26.710766	A	47.80475	A	55.48146	A	36.327747	A	42.3559	A
gb:NM_003746.1 /DEF=Homo sapiens dynein, cytoplasmic, light polypeptide (PIN), mRNA. /FEA=mRNA /GEN=PIN /PROD=dynein, cytoplasmic, light polypeptide /DB_XREF=gi:4505812 /UG=Hs.5120 dynein, cytoplasmic, light polypeptide /FL=gb:U32944.1 gb:NM_003746.1	200703_at	397.5	P	363.58536	P	418.20798	P	827.0752	P	638.1048	P	846.8183	P
gb:AB034747.1 /DEF=Homo sapiens SIMPLE mRNA for small integral membrane protein of lysosomelate endosome, complete cds. /FEA=mRNA /GEN=SIMPLE /PROD=small integral membrane protein of lysosomelateendosome /DB_XREF=gi:12862475 /UG=Hs.76507 LPS-induced TNF-alpha factor /FL=gb:AB034747.1 gb:U77396.1 gb:AF010312.1 gb:NM_004862.1	200704_at	348	P	268.00467	P	257.49377	P	674.6299	P	714.35	P	677.09503	P
gb:NM_001959.1 /DEF=Homo sapiens eukaryotic translation elongation factor 1 beta 2 (EEF1B2), mRNA. /FEA=mRNA /GEN=EEF1B2 /PROD=eukaryotic translation elongation factor 1 beta2 /DB_XREF=gi:4503476 /UG=Hs.275959 eukaryotic translation elongation factor 1 beta 2 /FL=gb:BC004931.1 gb:NM_001959.1	200705_s_at	4394	P	4232.6597	P	4718.4624	P	2966.148	P	3406.7676	P	3084.788	P
gb:NM_004862.1 /DEF=Homo sapiens LPS-induced TNF-alpha factor (PIG7), mRNA. /FEA=mRNA /GEN=PIG7 /PROD=LPS-induced TNF-alpha factor /DB_XREF=gi:4758913 /UG=Hs.76507 LPS-induced TNF-alpha factor /FL=gb:AB034747.1 gb:U77396.1 gb:AF010312.1 gb:NM_004862.1	200706_s_at	206.4	P	180.49702	P	207.7668	P	545.24176	P	383.52338	P	572.7037	P
gb:NM_002743.1 /DEF=Homo sapiens protein kinase C substrate 80K-H (PRKCSH), mRNA. /FEA=mRNA /GEN=PRKCSH /PROD=protein kinase C substrate 80K-H /DB_XREF=gi:4506076 /UG=Hs.1432 protein kinase C substrate 80K-H /FL=gb:J03075.1 gb:NM_002743.1 gb:AF144075.1	200707_at	181.1	P	202.62311	P	212.19624	P	169.22359	P	220.26389	P	179.81277	P
gb:NM_002080.1 /DEF=Homo sapiens glutamic-oxaloacetic transaminase 2, mitochondrial (aspartate aminotransferase 2) (GOT2), nuclear gene encoding mitochondrial protein, mRNA. /FEA=mRNA /GEN=GOT2 /PROD=aspartate aminotransferase 2 precursor /DB_XREF=gi:4504068 /UG=Hs.170197 glutamic-oxaloacetic transaminase 2, mitochondrial (aspartate aminotransferase 2) /FL=gb:BC000525.1 gb:M22632.1 gb:NM_002080.1	200708_at	142.3	P	101.36138	P	220.30301	P	78.5387	P	63.035107	A	82.3143	P
gb:NM_000801.1 /DEF=Homo sapiens FK506-binding protein 1A (12kD) (FKBP1A), mRNA. /FEA=mRNA /GEN=FKBP1A /PROD=FK506-binding protein 1A (12kD) /DB_XREF=gi:4503724 /UG=Hs.752 FK506-binding protein 1A (12kD) /FL=gb:BC001925.1 gb:M34539.1 gb:NM_000801.1	200709_at	465.8	P	467.13943	P	609.3434	P	693.67267	P	688.9349	P	765.1034	P
gb:NM_000018.1 /DEF=Homo sapiens acyl-Coenzyme A dehydrogenase, very long chain (ACADVL), nuclear gene encoding mitochondrial protein, mRNA. /FEA=mRNA /GEN=ACADVL /PROD=acyl-Coenzyme A dehydrogenase, very long chainprecursor /DB_XREF=gi:4557234 /UG=Hs.82208 acyl-Coenzyme A dehydrogenase, very long chain /FL=gb:D43682.1 gb:BC000399.1 gb:NM_000018.1	200710_at	198.3	P	173.61998	P	175.50694	P	200.41261	P	212.51015	P	192.59947	P
gb:NM_003197.2 /DEF=Homo sapiens transcription elongation factor B (SIII), polypeptide 1-like (TCEB1L), mRNA. /FEA=mRNA /GEN=TCEB1L /PROD=transcription elongation factor B polypeptide1-like /DB_XREF=gi:6006030 /UG=Hs.171626 transcription elongation factor B (SIII), polypeptide 1-like /FL=gb:NM_003197.2	200711_s_at	100.5	P	91.59402	P	124.693504	P	96.552155	P	94.62445	P	97.0989	P
Consensus includes gb:AI633566 /FEA=EST /DB_XREF=gi:4684896 /DB_XREF=est:th68f09.x1 /CLONE=IMAGE:2123849 /UG=Hs.234279 microtubule-associated protein, RPEB family, member 1 /FL=gb:NM_012325.1 gb:U24166.1	200712_s_at	126	P	99.16871	P	113.24377	P	164.48863	P	170.72606	P	170.12288	P
gb:NM_012325.1 /DEF=Homo sapiens microtubule-associated protein, RPEB family, member 1 (MAPRE1), mRNA. /FEA=mRNA /GEN=MAPRE1 /PROD=microtubule-associated protein, RPEB family,member 1 /DB_XREF=gi:6912493 /UG=Hs.234279 microtubule-associated protein, RPEB family, member 1 /FL=gb:NM_012325.1 gb:U24166.1	200713_s_at	420.8	P	377.83777	P	409.01474	P	617.81024	P	589.28485	P	636.9368	P
gb:NM_006812.1 /DEF=Homo sapiens amplified in osteosarcoma (OS-9), mRNA. /FEA=mRNA /GEN=OS-9 /PROD=amplified in osteosarcoma /DB_XREF=gi:5803108 /UG=Hs.76228 amplified in osteosarcoma /FL=gb:U41635.1 gb:AB002806.1 gb:NM_006812.1	200714_x_at	403.3	P	338.26993	P	349.25882	P	532.1691	P	661.7968	P	574.60175	P
gb:BC000514.1 /DEF=Homo sapiens, ribosomal protein L13a, clone MGC:8547, mRNA, complete cds. /FEA=mRNA /PROD=ribosomal protein L13a /DB_XREF=gi:12653484 /UG=Hs.119122 ribosomal protein L13a /FL=gb:BC000514.1 gb:NM_012423.1	200715_x_at	4205.8	P	3772.2979	P	4033.3167	P	4066.5132	P	4540.107	P	3674.2744	P
gb:NM_012423.1 /DEF=Homo sapiens ribosomal protein L13a (RPL13A), mRNA. /FEA=mRNA /GEN=RPL13A /PROD=ribosomal protein L13a /DB_XREF=gi:6912633 /UG=Hs.119122 ribosomal protein L13a /FL=gb:BC000514.1 gb:NM_012423.1	200716_x_at	8668	P	8158.146	P	9056.241	P	7924.379	P	8356.1	P	8270.09	P
gb:NM_000971.1 /DEF=Homo sapiens ribosomal protein L7 (RPL7), mRNA. /FEA=mRNA /GEN=RPL7 /PROD=ribosomal protein L7 /DB_XREF=gi:4506658 /UG=Hs.153 ribosomal protein L7 /FL=gb:L16558.1 gb:NM_000971.1	200717_x_at	8598.6	P	8777.876	P	7833.377	P	7346.095	P	6727.8125	P	6743.5786	P
Consensus includes gb:AA927664 /FEA=EST /DB_XREF=gi:3076484 /DB_XREF=est:om71h10.s1 /CLONE=IMAGE:1552675 /UG=Hs.171626 transcription elongation factor B (SIII), polypeptide 1-like /FL=gb:NM_003197.2	200718_s_at	431.2	P	476.10947	P	526.27014	P	421.10324	P	452.87634	P	461.1199	P
Consensus includes gb:BE964043 /FEA=EST /DB_XREF=gi:11767371 /DB_XREF=est:601657616R1 /CLONE=IMAGE:3875955 /UG=Hs.171626 transcription elongation factor B (SIII), polypeptide 1-like /FL=gb:NM_003197.2	200719_at	4.9	A	24.61776	A	17.884993	A	12.352087	A	16.6562	A	32.56609	A
Consensus includes gb:AL532341 /FEA=EST /DB_XREF=gi:12795834 /DB_XREF=est:AL532341 /CLONE=CS0DM014YJ21 (5 prime) /UG=Hs.153961 ARP1 (actin-related protein 1, yeast) homolog A (centractin alpha) /FL=gb:BC000693.1 gb:NM_005736.2	200720_s_at	98.1	P	67.07592	P	74.71581	P	106.22795	P	107.83453	P	105.88975	P
gb:NM_005736.2 /DEF=Homo sapiens ARP1 (actin-related protein 1, yeast) homolog A (centractin alpha) (ACTR1A), mRNA. /FEA=mRNA /GEN=ACTR1A /PROD=actin-related protein 1A /DB_XREF=gi:13325058 /UG=Hs.153961 ARP1 (actin-related protein 1, yeast) homolog A (centractin alpha) /FL=gb:BC000693.1 gb:NM_005736.2	200721_s_at	51.4	A	52.125862	M	50.061268	A	79.773895	P	81.70154	P	82.41419	P
Consensus includes gb:BG258784 /FEA=EST /DB_XREF=gi:12768600 /DB_XREF=est:602378049F1 /CLONE=IMAGE:4508820 /UG=Hs.278672 membrane component, chromosome 11, surface marker 1 /FL=gb:BC001731.1 gb:NM_005898.1	200722_s_at	257.4	P	235.0149	P	265.18262	P	182.19328	P	159.38261	P	163.72952	P
gb:NM_005898.1 /DEF=Homo sapiens membrane component, chromosome 11, surface marker 1 (M11S1), mRNA. /FEA=mRNA /GEN=M11S1 /PROD=membrane component, chromosome 11, surfacemarker 1 /DB_XREF=gi:5174502 /UG=Hs.278672 membrane component, chromosome 11, surface marker 1 /FL=gb:BC001731.1 gb:NM_005898.1	200723_s_at	800.7	P	726.57275	P	826.8049	P	547.09454	P	511.31665	P	593.3822	P
gb:BC003358.1 /DEF=Homo sapiens, ribosomal protein L10, clone MGC:5189, mRNA, complete cds. /FEA=mRNA /PROD=ribosomal protein L10 /DB_XREF=gi:13097176 /UG=Hs.29797 ribosomal protein L10 /FL=gb:BC003358.1 gb:M73791.1 gb:M64241.1 gb:NM_006013.1	200724_at	43	A	32.69079	A	40.53375	A	45.90859	A	63.17869	A	41.756523	A
gb:NM_006013.1 /DEF=Homo sapiens ribosomal protein L10 (RPL10), mRNA. /FEA=mRNA /GEN=RPL10 /PROD=ribosomal protein L10 /DB_XREF=gi:5174430 /UG=Hs.29797 ribosomal protein L10 /FL=gb:BC003358.1 gb:M73791.1 gb:M64241.1 gb:NM_006013.1	200725_x_at	4696.6	P	4810.131	P	4754.0654	P	5087.8247	P	4630.2803	P	4932.2646	P
gb:NM_002710.1 /DEF=Homo sapiens protein phosphatase 1, catalytic subunit, gamma isoform (PPP1CC), mRNA. /FEA=mRNA /GEN=PPP1CC /PROD=protein phosphatase 1, catalytic subunit, gammaisoform /DB_XREF=gi:4506006 /UG=Hs.79081 protein phosphatase 1, catalytic subunit, gamma isoform /FL=gb:NM_002710.1	200726_at	406.5	P	329.9976	P	409.68338	P	321.05133	P	346.62128	P	355.13025	P
Consensus includes gb:AA699583 /FEA=EST /DB_XREF=gi:2703730 /DB_XREF=est:zi42g07.s1 /CLONE=IMAGE:433500 /UG=Hs.42915 ARP2 (actin-related protein 2, yeast) homolog /FL=gb:AF006082.1 gb:NM_005722.1	200727_s_at	276.9	P	256.34366	P	277.38455	P	466.4972	P	502.55777	P	494.98462	P
Consensus includes gb:BE566290 /FEA=EST /DB_XREF=gi:9810010 /DB_XREF=est:601339864F1 /CLONE=IMAGE:3682406 /UG=Hs.42915 ARP2 (actin-related protein 2, yeast) homolog /FL=gb:AF006082.1 gb:NM_005722.1	200728_at	837.7	P	777.80164	P	776.82715	P	1544.011	P	1438.1768	P	1539.5969	P
gb:NM_005722.1 /DEF=Homo sapiens ARP2 (actin-related protein 2, yeast) homolog (ACTR2), mRNA. /FEA=mRNA /GEN=ACTR2 /PROD=ARP2 (actin-related protein 2, yeast) homolog /DB_XREF=gi:5031570 /UG=Hs.42915 ARP2 (actin-related protein 2, yeast) homolog /FL=gb:AF006082.1 gb:NM_005722.1	200729_s_at	399.2	P	324.5159	P	388.62253	P	701.4956	P	735.4574	P	701.5695	P
Consensus includes gb:BF576710 /FEA=EST /DB_XREF=gi:11650422 /DB_XREF=est:602135085F1 /CLONE=IMAGE:4290141 /UG=Hs.227777 protein tyrosine phosphatase type IVA, member 1 /FL=gb:U48296.1 gb:NM_003463.1	200730_s_at	102.8	P	89.50101	P	70.62065	P	89.96437	P	94.62445	P	98.797134	P
Consensus includes gb:AW165960 /FEA=EST /DB_XREF=gi:6397485 /DB_XREF=est:xf43a12.x1 /CLONE=IMAGE:2620798 /UG=Hs.227777 protein tyrosine phosphatase type IVA, member 1 /FL=gb:U48296.1 gb:NM_003463.1	200731_s_at	63.4	P	77.83996	P	67.44481	P	51.87877	P	82.27589	P	42.05621	P
Consensus includes gb:AL578310 /FEA=EST /DB_XREF=gi:12942259 /DB_XREF=est:AL578310 /CLONE=CS0DK010YM06 (3 prime) /UG=Hs.227777 protein tyrosine phosphatase type IVA, member 1 /FL=gb:U48296.1 gb:NM_003463.1	200732_s_at	145.1	P	119.00245	P	134.13745	P	122.079796	P	149.33145	P	139.255	P
gb:U48296.1 /DEF=Homo sapiens protein tyrosine phosphatase PTPCAAX1 (hPTPCAAX1) mRNA, complete cds. /FEA=mRNA /GEN=hPTPCAAX1 /PROD=protein tyrosine phosphatase PTPCAAX1 /DB_XREF=gi:1777754 /UG=Hs.227777 protein tyrosine phosphatase type IVA, member 1 /FL=gb:U48296.1 gb:NM_003463.1	200733_s_at	66.1	P	55.71388	P	43.709587	P	42.820568	P	30.009878	P	55.642067	P
Consensus includes gb:BG341906 /FEA=EST /DB_XREF=gi:13148344 /DB_XREF=est:602463246F1 /CLONE=IMAGE:4576258 /UG=Hs.119177 ADP-ribosylation factor 3 /FL=gb:M74491.1 gb:NM_001659.1	200734_s_at	170.2	P	190.26437	P	158.70842	P	353.16678	P	406.9282	P	334.25198	P
gb:NM_005594.1 /DEF=Homo sapiens nascent-polypeptide-associated complex alpha polypeptide (NACA), mRNA. /FEA=mRNA /GEN=NACA /PROD=nascent-polypeptide-associated complex alphapolypeptide /DB_XREF=gi:5031930 /UG=Hs.32916 nascent-polypeptide-associated complex alpha polypeptide /FL=gb:AF054187.1 gb:NM_005594.1	200735_x_at	3848.2	P	3676.7173	P	3325.5225	P	3697.0828	P	3756.2605	P	3418.5408	P
gb:NM_000581.1 /DEF=Homo sapiens glutathione peroxidase 1 (GPX1), mRNA. /FEA=mRNA /GEN=GPX1 /PROD=glutathione peroxidase 1 /DB_XREF=gi:10834975 /UG=Hs.76686 glutathione peroxidase 1 /FL=gb:NM_000581.1 gb:BC000742.1 gb:M21304.1	200736_s_at	879.8	P	882.2527	P	993.8707	P	1699.2356	P	1541.9908	P	1766.7605	P
gb:NM_000291.1 /DEF=Homo sapiens phosphoglycerate kinase 1 (PGK1), mRNA. /FEA=mRNA /GEN=PGK1 /PROD=phosphoglycerate kinase 1 /DB_XREF=gi:4505762 /UG=Hs.78771 phosphoglycerate kinase 1 /FL=gb:NM_000291.1	200737_at	332.6	P	336.47595	P	402.99738	P	279.1572	P	313.0217	P	313.97308	P
gb:NM_000291.1 /DEF=Homo sapiens phosphoglycerate kinase 1 (PGK1), mRNA. /FEA=mRNA /GEN=PGK1 /PROD=phosphoglycerate kinase 1 /DB_XREF=gi:4505762 /UG=Hs.78771 phosphoglycerate kinase 1 /FL=gb:NM_000291.1	200738_s_at	1021.5	P	953.31525	P	1208.4071	P	884.5124	P	802.3694	P	1037.0203	P
Consensus includes gb:BG338532 /FEA=EST /DB_XREF=gi:13144970 /DB_XREF=est:602436260F1 /CLONE=IMAGE:4554278 /UG=Hs.85119 SMT3 (suppressor of mif two 3, yeast) homolog 1 /FL=gb:BC000036.1 gb:NM_006936.1	200739_s_at	127.4	P	106.444405	P	117.4225	P	157.28325	P	141.14694	P	151.44232	P
gb:NM_006936.1 /DEF=Homo sapiens SMT3 (suppressor of mif two 3, yeast) homolog 1 (SMT3H1), mRNA. /FEA=mRNA /GEN=SMT3H1 /PROD=SMT3 (suppressor of mif two 3, yeast) homolog 1 /DB_XREF=gi:5902095 /UG=Hs.85119 SMT3 (suppressor of mif two 3, yeast) homolog 1 /FL=gb:BC000036.1 gb:NM_006936.1	200740_s_at	300.3	P	306.77515	P	287.8314	P	360.98978	P	404.77438	P	385.9981	P
gb:NM_001030.1 /DEF=Homo sapiens ribosomal protein S27 (metallopanstimulin 1) (RPS27), mRNA. /FEA=mRNA /GEN=RPS27 /PROD=ribosomal protein S27 (metallopanstimulin 1) /DB_XREF=gi:4506710 /UG=Hs.195453 ribosomal protein S27 (metallopanstimulin 1) /FL=gb:U57847.1 gb:L19739.1 gb:NM_001030.1	200741_s_at	5596.5	P	5234.7124	P	5565.9937	P	6344.444	P	6248.0854	P	6613.2144	P
Consensus includes gb:BG231932 /FEA=EST /DB_XREF=gi:12727071 /DB_XREF=est:naf34b12.x1 /CLONE=IMAGE:4142926 /UG=Hs.20478 ceroid-lipofuscinosis, neuronal 2, late infantile (Jansky-Bielschowsky disease) /FL=gb:AF017456.1 gb:NM_000391.2	200742_s_at	175.2	P	177.40733	P	184.86731	P	502.8329	P	565.5929	P	499.67975	P
gb:NM_000391.2 /DEF=Homo sapiens ceroid-lipofuscinosis, neuronal 2, late infantile (Jansky-Bielschowsky disease) (CLN2), mRNA. /FEA=mRNA /GEN=CLN2 /PROD=ceroid-lipofuscinosis, neuronal 2, lateinfantile (Jansky-Bielschowsky disease) /DB_XREF=gi:5597012 /UG=Hs.20478 ceroid-lipofuscinosis, neuronal 2, late infantile (Jansky-Bielschowsky disease) /FL=gb:AF017456.1 gb:NM_000391.2	200743_s_at	242	P	218.86884	P	230.33197	P	555.84393	P	700.56555	P	647.5258	P
Consensus includes gb:AI741124 /FEA=EST /DB_XREF=gi:5109412 /DB_XREF=est:wg19c04.x1 /CLONE=IMAGE:2365542 /UG=Hs.215595 guanine nucleotide binding protein (G protein), beta polypeptide 1 /FL=gb:NM_002074.1 gb:BC004186.1	200744_s_at	254.7	P	256.84198	P	261.92322	P	365.10715	P	385.96436	P	357.82745	P
Consensus includes gb:AF070603.1 /DEF=Homo sapiens clone 24584 beta-subunit signal transducing proteins GSGI mRNA, partial cds. /FEA=mRNA /PROD=beta-subunit signal transducing proteins GSGI /DB_XREF=gi:3387983 /UG=Hs.215595 guanine nucleotide binding protein (G protein), beta polypeptide 1 /FL=gb:NM_002074.1 gb:BC004186.1	200745_s_at	367.1	P	382.92078	P	387.3689	P	464.9532	P	495.23477	P	471.40918	P
gb:NM_002074.1 /DEF=Homo sapiens guanine nucleotide binding protein (G protein), beta polypeptide 1 (GNB1), mRNA. /FEA=mRNA /GEN=GNB1 /PROD=guanine nucleotide binding protein (G protein),beta polypeptide 1 /DB_XREF=gi:11321584 /UG=Hs.215595 guanine nucleotide binding protein (G protein), beta polypeptide 1 /FL=gb:NM_002074.1 gb:BC004186.1	200746_s_at	402.3	P	370.56204	P	408.84763	P	546.1681	P	507.58334	P	560.8161	P
gb:NM_006185.1 /DEF=Homo sapiens nuclear mitotic apparatus protein 1 (NUMA1), mRNA. /FEA=mRNA /GEN=NUMA1 /PROD=nuclear mitotic apparatus protein 1 /DB_XREF=gi:5453819 /UG=Hs.301512 nuclear mitotic apparatus protein 1 /FL=gb:NM_006185.1	200747_s_at	59.6	A	64.085915	A	26.075317	A	62.480976	A	49.681423	A	34.56401	A
gb:NM_002032.1 /DEF=Homo sapiens ferritin, heavy polypeptide 1 (FTH1), mRNA. /FEA=mRNA /GEN=FTH1 /PROD=ferritin, heavy polypeptide 1 /DB_XREF=gi:4503794 /UG=Hs.62954 ferritin, heavy polypeptide 1 /FL=gb:BC000857.1 gb:BC001399.1 gb:M11146.1 gb:M12937.1 gb:M97164.1 gb:NM_002032.1 gb:L20941.1	200748_s_at	219.4	P	228.23753	P	252.89716	P	760.47687	P	702.8629	P	820.3459	P
Consensus includes gb:BF112006 /FEA=EST /DB_XREF=gi:10941619 /DB_XREF=est:7l37e05.x1 /CLONE=IMAGE:3523665 /UG=Hs.10842 RAN, member RAS oncogene family /FL=gb:BC000852.1 gb:BC004272.1 gb:M31469.1 gb:AF052578.1 gb:AF054183.1 gb:NM_006325.2	200749_at	244.4	P	250.3636	P	274.96088	P	95.62575	P	69.065796	P	133.86063	P
gb:AF054183.1 /DEF=Homo sapiens GTP binding protein mRNA, complete cds. /FEA=mRNA /PROD=GTP binding protein /DB_XREF=gi:4092053 /UG=Hs.10842 RAN, member RAS oncogene family /FL=gb:BC000852.1 gb:BC004272.1 gb:M31469.1 gb:AF052578.1 gb:AF054183.1 gb:NM_006325.2	200750_s_at	1181.4	P	1083.7794	P	1202.8076	P	544.3153	P	551.952	P	602.17303	P
Consensus includes gb:BE898861 /FEA=EST /DB_XREF=gi:10365758 /DB_XREF=est:601682157F1 /CLONE=IMAGE:3952046 /UG=Hs.182447 heterogeneous nuclear ribonucleoprotein C (C1C2) /FL=gb:BC003394.1 gb:M16342.1 gb:NM_004500.1	200751_s_at	316.8	P	305.1805	P	292.17728	P	274.21634	P	251.85323	P	284.4039	P
gb:NM_005186.2 /DEF=Homo sapiens calpain 1, (muI) large subunit (CAPN1), mRNA. /FEA=mRNA /GEN=CAPN1 /PROD=calpain 1, large subunit /DB_XREF=gi:12408655 /UG=Hs.2575 calpain 1, (muI) large subunit /FL=gb:NM_005186.2	200752_s_at	43.2	A	48.83685	A	73.378624	A	69.171684	A	95.62956	A	100.19568	M
Consensus includes gb:BE866585 /FEA=EST /DB_XREF=gi:10315361 /DB_XREF=est:601678773F1 /CLONE=IMAGE:3961243 /UG=Hs.73965 splicing factor, arginineserine-rich 2 /FL=gb:BC000339.1 gb:BC001303.1 gb:M90104.1 gb:NM_003016.1	200753_x_at	217	P	197.93875	P	244.79039	P	136.07883	P	129.8035	P	131.96262	P
gb:NM_003016.1 /DEF=Homo sapiens splicing factor, arginineserine-rich 2 (SFRS2), mRNA. /FEA=mRNA /GEN=SFRS2 /PROD=splicing factor, arginineserine-rich 2 /DB_XREF=gi:4506898 /UG=Hs.73965 splicing factor, arginineserine-rich 2 /FL=gb:BC000339.1 gb:BC001303.1 gb:M90104.1 gb:NM_003016.1	200754_x_at	1310.1	P	1285.1068	P	1050.4509	P	947.81683	P	924.4191	P	961.6987	P
Consensus includes gb:BF939365 /FEA=EST /DB_XREF=gi:12356685 /DB_XREF=est:nad87h04.x1 /CLONE=IMAGE:3410551 /UG=Hs.7753 calumenin /FL=gb:U67280.1 gb:AF013759.1 gb:NM_001219.2	200755_s_at	26.9	A	36.876804	A	31.92555	A	12.557956	A	12.635738	A	24.67431	A
gb:U67280.1 /DEF=Homo sapiens calumenin mRNA, complete cds. /FEA=mRNA /PROD=calumenin /DB_XREF=gi:2809323 /UG=Hs.7753 calumenin /FL=gb:U67280.1 gb:AF013759.1 gb:NM_001219.2	200756_x_at	87.9	A	54.81687	A	54.072853	A	68.03941	A	70.358086	A	57.83978	A
gb:NM_001219.2 /DEF=Homo sapiens calumenin (CALU), mRNA. /FEA=mRNA /GEN=CALU /PROD=calumenin precursor /DB_XREF=gi:6005991 /UG=Hs.7753 calumenin /FL=gb:U67280.1 gb:AF013759.1 gb:NM_001219.2	200757_s_at	249.2	P	214.38382	P	237.35225	P	159.65074	P	178.04904	P	163.23004	P
Consensus includes gb:AI361227 /FEA=EST /DB_XREF=gi:4112848 /DB_XREF=est:qy12a07.x1 /CLONE=IMAGE:2011764 /UG=Hs.83469 nuclear factor (erythroid-derived 2)-like 1 /FL=gb:NM_003204.1 gb:U08853.1	200758_s_at	74.8	A	91.89301	M	80.900345	P	71.53918	P	47.384018	A	71.72533	P
gb:NM_003204.1 /DEF=Homo sapiens nuclear factor (erythroid-derived 2)-like 1 (NFE2L1), mRNA. /FEA=mRNA /GEN=NFE2L1 /PROD=transcription factor 11 (basic leucine zippertype) /DB_XREF=gi:4505378 /UG=Hs.83469 nuclear factor (erythroid-derived 2)-like 1 /FL=gb:NM_003204.1 gb:U08853.1	200759_x_at	284.1	P	248.76895	P	249.21988	P	184.45784	P	232.03812	P	179.11351	P
Consensus includes gb:N92494 /FEA=EST /DB_XREF=gi:1264803 /DB_XREF=est:zb12h11.s1 /CLONE=IMAGE:301893 /UG=Hs.92384 vitamin A responsive; cytoskeleton related /FL=gb:BC005143.1 gb:AF070523.1 gb:AF125530.1 gb:AF161476.1 gb:NM_006407.2	200760_s_at	147.5	P	134.05217	P	165.47798	P	442.1018	P	575.9312	P	452.9284	P
gb:NM_006407.2 /DEF=Homo sapiens vitamin A responsive; cytoskeleton related (JWA), mRNA. /FEA=mRNA /GEN=JWA /PROD=vitamin A responsive; cytoskeleton related /DB_XREF=gi:7669496 /UG=Hs.92384 vitamin A responsive; cytoskeleton related /FL=gb:BC005143.1 gb:AF070523.1 gb:AF125530.1 gb:AF161476.1 gb:NM_006407.2	200761_s_at	164.3	P	192.6564	P	239.52519	P	918.8924	P	798.77966	P	1018.3397	P
gb:NM_001386.1 /DEF=Homo sapiens dihydropyrimidinase-like 2 (DPYSL2), mRNA. /FEA=mRNA /GEN=DPYSL2 /PROD=dihydropyrimidinase-like 2 /DB_XREF=gi:4503376 /UG=Hs.173381 dihydropyrimidinase-like 2 /FL=gb:U17279.1 gb:D78013.1 gb:U97105.1 gb:NM_001386.1	200762_at	101.9	P	86.31166	P	110.151505	P	100.0519	P	78.255424	P	74.12282	P
gb:NM_001003.1 /DEF=Homo sapiens ribosomal protein, large, P1 (RPLP1), mRNA. /FEA=mRNA /GEN=RPLP1 /PROD=ribosomal protein, large, P1 /DB_XREF=gi:4506668 /UG=Hs.177592 ribosomal protein, large, P1 /FL=gb:BC003369.1 gb:M17886.1 gb:NM_001003.1	200763_s_at	5445.6	P	5585.6396	P	5878.8975	P	7273.8354	P	6855.4624	P	7757.223	P
Consensus includes gb:AI826881 /FEA=EST /DB_XREF=gi:5447552 /DB_XREF=est:wk75f03.x1 /CLONE=IMAGE:2421245 /UG=Hs.178452 catenin (cadherin-associated protein), alpha 1 (102kD) /FL=gb:L23805.1 gb:NM_001903.1	200764_s_at	4.4	A	7.475028	A	11.11544	A	3.9114943	A	26.850945	A	5.1945915	A
gb:NM_001903.1 /DEF=Homo sapiens catenin (cadherin-associated protein), alpha 1 (102kD) (CTNNA1), mRNA. /FEA=mRNA /GEN=CTNNA1 /PROD=catenin (cadherin-associated protein), alpha 1(102kD) /DB_XREF=gi:4503126 /UG=Hs.178452 catenin (cadherin-associated protein), alpha 1 (102kD) /FL=gb:L23805.1 gb:NM_001903.1	200765_x_at	3.9	A	11.262376	A	2.0893683	A	9.675801	A	21.53819	A	20.079094	A
gb:NM_001909.1 /DEF=Homo sapiens cathepsin D (lysosomal aspartyl protease) (CTSD), mRNA. /FEA=mRNA /GEN=CTSD /PROD=cathepsin D (lysosomal aspartyl protease) /DB_XREF=gi:4503142 /UG=Hs.79572 cathepsin D (lysosomal aspartyl protease) /FL=gb:M11233.1 gb:NM_001909.1	200766_at	80	P	84.81665	P	93.352974	P	1828.8295	P	1585.4979	P	2077.9365	P
gb:NM_014612.1 /DEF=Homo sapiens C9orf10 protein (C9orf10), mRNA. /FEA=mRNA /GEN=C9orf10 /PROD=C9orf10 protein /DB_XREF=gi:8922113 /UG=Hs.76666 C9orf10 protein /FL=gb:AF214737.1 gb:NM_014612.1	200767_s_at	58.5	P	66.47791	P	53.40426	P	67.62768	P	64.61457	P	62.135307	P
gb:BC001686.1 /DEF=Homo sapiens, methionine adenosyltransferase II, alpha, clone MGC:2907, mRNA, complete cds. /FEA=mRNA /PROD=methionine adenosyltransferase II, alpha /DB_XREF=gi:12804546 /UG=Hs.77502 methionine adenosyltransferase II, alpha /FL=gb:BC001686.1 gb:BC001854.1 gb:NM_005911.1	200768_s_at	369.8	P	371.55872	P	449.13065	P	263.61414	P	212.51015	P	291.7962	P
gb:NM_005911.1 /DEF=Homo sapiens methionine adenosyltransferase II, alpha (MAT2A), mRNA. /FEA=mRNA /GEN=MAT2A /PROD=methionine adenosyltransferase II, alpha /DB_XREF=gi:5174528 /UG=Hs.77502 methionine adenosyltransferase II, alpha /FL=gb:BC001686.1 gb:BC001854.1 gb:NM_005911.1	200769_s_at	170.2	P	163.15495	M	196.65135	P	116.00668	P	163.54666	A	122.67228	A
gb:J03202.1 /DEF=Human laminin B2 chain mRNA, complete cds. /FEA=mRNA /GEN=LAMB2 /DB_XREF=gi:186916 /UG=Hs.214982 laminin, gamma 1 (formerly LAMB2) /FL=gb:J03202.1 gb:NM_002293.2	200770_s_at	18.6	A	15.747393	A	2.5908167	A	22.645494	A	10.769095	A	20.978157	A
gb:NM_002293.2 /DEF=Homo sapiens laminin, gamma 1 (formerly LAMB2) (LAMC1), mRNA. /FEA=mRNA /GEN=LAMC1 /PROD=laminin, gamma 1 precursor /DB_XREF=gi:9845497 /UG=Hs.214982 laminin, gamma 1 (formerly LAMB2) /FL=gb:J03202.1 gb:NM_002293.2	200771_at	39.5	A	29.003109	A	28.74971	A	37.365063	A	29.004765	A	23.575455	A
Consensus includes gb:BF686442 /FEA=EST /DB_XREF=gi:11971850 /DB_XREF=est:602143234F1 /CLONE=IMAGE:4304193 /UG=Hs.250655 prothymosin, alpha (gene sequence 28) /FL=gb:BC003510.1 gb:M26708.1 gb:M14630.1 gb:NM_002823.1	200772_x_at	2282.6	P	2246.495	P	2468.0457	P	1744.9382	P	1658.2971	P	1883.3391	P
gb:NM_002823.1 /DEF=Homo sapiens prothymosin, alpha (gene sequence 28) (PTMA), mRNA. /FEA=mRNA /GEN=PTMA /PROD=prothymosin, alpha (gene sequence 28) /DB_XREF=gi:4506276 /UG=Hs.250655 prothymosin, alpha (gene sequence 28) /FL=gb:BC003510.1 gb:M26708.1 gb:M14630.1 gb:NM_002823.1	200773_x_at	1843.2	P	1666.433	P	1914.6135	P	1732.1744	P	1412.7617	P	1760.8666	P
Consensus includes gb:BE963765 /FEA=EST /DB_XREF=gi:11767182 /DB_XREF=est:601657412R1 /CLONE=IMAGE:3875738 /UG=Hs.76666 C9orf10 protein /FL=gb:AF214737.1 gb:NM_014612.1	200774_at	365.1	P	360.4957	P	324.35355	P	369.43036	P	384.52847	P	337.84824	P
gb:BC000355.1 /DEF=Homo sapiens, heterogeneous nuclear ribonucleoprotein K, clone MGC:8660, mRNA, complete cds. /FEA=mRNA /PROD=heterogeneous nuclear ribonucleoprotein K /DB_XREF=gi:12653174 /UG=Hs.129548 heterogeneous nuclear ribonucleoprotein K /FL=gb:BC000355.1 gb:NM_002140.1	200775_s_at	694.1	P	672.8522	P	693.08527	P	794.8569	P	736.3189	P	818.64764	P
Consensus includes gb:AL518328 /FEA=EST /DB_XREF=gi:12781821 /DB_XREF=est:AL518328 /CLONE=CS0DA009YK18 (3 prime) /UG=Hs.155291 KIAA0005 gene product /FL=gb:D13630.1 gb:NM_014670.1	200776_s_at	120.6	P	116.710106	P	119.26115	P	130.2116	P	142.00847	P	158.63484	P
gb:NM_014670.1 /DEF=Homo sapiens KIAA0005 gene product (KIAA0005), mRNA. /FEA=mRNA /GEN=KIAA0005 /PROD=KIAA0005 gene product /DB_XREF=gi:7661849 /UG=Hs.155291 KIAA0005 gene product /FL=gb:D13630.1 gb:NM_014670.1	200777_s_at	212.5	P	204.7161	P	215.87354	P	247.45348	P	235.19704	P	240.44965	P
Consensus includes gb:AI191427 /FEA=EST /DB_XREF=gi:3742636 /DB_XREF=est:qe48g03.x1 /CLONE=IMAGE:1742260 /UG=Hs.155595 neural precursor cell expressed, developmentally down-regulated 5 /FL=gb:D28540.1 gb:NM_004404.1 gb:D63878.1	200778_s_at	229.7	P	261.02798	P	256.65802	P	385.79684	P	357.67755	P	388.5954	P
gb:NM_001675.1 /DEF=Homo sapiens activating transcription factor 4 (tax-responsive enhancer element B67) (ATF4), mRNA. /FEA=mRNA /GEN=ATF4 /PROD=activating transcription factor 4 /DB_XREF=gi:4502264 /UG=Hs.181243 activating transcription factor 4 (tax-responsive enhancer element B67) /FL=gb:M86842.1 gb:NM_001675.1	200779_at	2182.7	P	2004.2046	P	2159.7383	P	819.9727	P	1152.5803	P	740.8286	P
gb:NM_000516.2 /DEF=Homo sapiens guanine nucleotide binding protein (G protein), alpha stimulating activity polypeptide 1 (GNAS1), mRNA. /FEA=mRNA /GEN=GNAS1 /PROD=guanine nucleotide binding protein (G protein),alpha stimulating activity polypeptide 1 /DB_XREF=gi:8659565 /UG=Hs.273385 guanine nucleotide binding protein (G protein), alpha stimulating activity polypeptide 1 /FL=gb:BC002722.1 gb:AF0…	200780_x_at	1076	P	1071.321	P	1175.8965	P	1664.8556	P	1573.293	P	1767.9592	P
gb:NM_001019.1 /DEF=Homo sapiens ribosomal protein S15a (RPS15A), mRNA. /FEA=mRNA /GEN=RPS15A /PROD=ribosomal protein S15a /DB_XREF=gi:4506688 /UG=Hs.2953 ribosomal protein S15a /FL=gb:BC001697.1 gb:NM_001019.1	200781_s_at	5807	P	5773.712	P	5485.762	P	4748.245	P	5287.0513	P	4865.734	P
gb:NM_001154.2 /DEF=Homo sapiens annexin A5 (ANXA5), mRNA. /FEA=mRNA /GEN=ANXA5 /PROD=annexin V /DB_XREF=gi:4809273 /UG=Hs.300711 annexin A5 /FL=gb:BC001429.1 gb:BC004993.1 gb:M18366.1 gb:J03745.1 gb:M21731.1 gb:M19384.1 gb:D00172.1 gb:NM_001154.2	200782_at	191.1	P	205.51344	P	176.84415	P	429.74973	P	470.39407	P	509.96902	P
gb:NM_005563.2 /DEF=Homo sapiens leukemia-associated phosphoprotein p18 (stathmin) (LAP18), mRNA. /FEA=mRNA /GEN=LAP18 /PROD=leukemia-associated phosphoprotein p18 /DB_XREF=gi:13518023 /UG=Hs.81915 leukemia-associated phosphoprotein p18 (stathmin) /FL=gb:NM_005563.2 gb:J04991.1	200783_s_at	136	P	77.83996	P	115.66743	P	52.70224	P	67.19915	P	98.597336	P
Consensus includes gb:BF304759 /FEA=EST /DB_XREF=gi:11251657 /DB_XREF=est:601888339F1 /CLONE=IMAGE:4122417 /UG=Hs.89137 low density lipoprotein-related protein 1 (alpha-2-macroglobulin receptor) /FL=gb:NM_002332.1	200784_s_at	10.3	A	4.883685	A	10.948291	A	9.367	A	13.640854	A	7.3923035	A
gb:NM_002332.1 /DEF=Homo sapiens low density lipoprotein-related protein 1 (alpha-2-macroglobulin receptor) (LRP1), mRNA. /FEA=mRNA /GEN=LRP1 /PROD=low density lipoprotein-related protein 1(alpha-2-macroglobulin receptor) /DB_XREF=gi:4758685 /UG=Hs.89137 low density lipoprotein-related protein 1 (alpha-2-macroglobulin receptor) /FL=gb:NM_002332.1	200785_s_at	5.4	A	7.3753614	A	7.6053014	A	6.690714	A	18.81002	A	35.463078	A
gb:NM_002799.1 /DEF=Homo sapiens proteasome (prosome, macropain) subunit, beta type, 7 (PSMB7), mRNA. /FEA=mRNA /GEN=PSMB7 /PROD=proteasome (prosome, macropain) subunit, betatype, 7 /DB_XREF=gi:4506202 /UG=Hs.118065 proteasome (prosome, macropain) subunit, beta type, 7 /FL=gb:BC000509.1 gb:D38048.1 gb:NM_002799.1	200786_at	314.5	P	323.6189	P	340.48346	P	306.84644	P	183.93616	P	156.53702	P
gb:BC002426.1 /DEF=Homo sapiens, phosphoprotein enriched in astrocytes 15, clone MGC:1685, mRNA, complete cds. /FEA=mRNA /PROD=phosphoprotein enriched in astrocytes 15 /DB_XREF=gi:12803230 /UG=Hs.194673 phosphoprotein enriched in astrocytes 15 /FL=gb:BC002426.1 gb:NM_003768.1	200787_s_at	124.8	P	98.67037	P	92.76796	P	63.61325	P	50.399364	P	55.642067	P
gb:NM_003768.1 /DEF=Homo sapiens phosphoprotein enriched in astrocytes 15 (PEA15), mRNA. /FEA=mRNA /GEN=PEA15 /PROD=phosphoprotein enriched in astrocytes 15 /DB_XREF=gi:4505704 /UG=Hs.194673 phosphoprotein enriched in astrocytes 15 /FL=gb:BC002426.1 gb:NM_003768.1	200788_s_at	66	P	92.690346	P	103.04765	P	26.248186	P	63.753044	A	75.72116	M
gb:NM_001398.1 /DEF=Homo sapiens enoyl Coenzyme A hydratase 1, peroxisomal (ECH1), mRNA. /FEA=mRNA /GEN=ECH1 /PROD=peroxisomal enoyl-coenzyme A hydratase-likeprotein /DB_XREF=gi:4503446 /UG=Hs.196176 enoyl Coenzyme A hydratase 1, peroxisomal /FL=gb:NM_001398.1 gb:U16660.1	200789_at	302.4	P	309.2668	P	278.5546	P	277.51025	P	288.75534	P	264.22488	P
gb:NM_002539.1 /DEF=Homo sapiens ornithine decarboxylase 1 (ODC1) mRNA. /FEA=mRNA /GEN=ODC1 /PROD=ornithine decarboxylase 1 /DB_XREF=gi:4505488 /UG=Hs.75212 ornithine decarboxylase 1 /FL=gb:M16650.1 gb:NM_002539.1	200790_at	1023.1	P	918.1328	P	907.4545	P	105.40448	P	101.80385	A	96.39963	M
gb:NM_003870.1 /DEF=Homo sapiens IQ motif containing GTPase activating protein 1 (IQGAP1), mRNA. /FEA=mRNA /GEN=IQGAP1 /PROD=IQ motif containing GTPase activating protein 1 /DB_XREF=gi:4506786 /UG=Hs.1742 IQ motif containing GTPase activating protein 1 /FL=gb:NM_003870.1 gb:L33075.1	200791_s_at	87.5	P	87.10899	P	107.22639	P	217.19087	P	138.41878	P	241.84819	P
gb:NM_001469.1 /DEF=Homo sapiens thyroid autoantigen 70kD (Ku antigen) (G22P1), mRNA. /FEA=mRNA /GEN=G22P1 /PROD=thyroid autoantigen 70kD (Ku antigen) /DB_XREF=gi:4503840 /UG=Hs.197345 thyroid autoantigen 70kD (Ku antigen) /FL=gb:J04611.1 gb:M32865.1 gb:J04607.1 gb:NM_001469.1	200792_at	961.8	P	915.24243	P	944.56165	P	581.57745	P	584.69006	P	574.60175	P
gb:NM_001098.1 /DEF=Homo sapiens aconitase 2, mitochondrial (ACO2), nuclear gene encoding mitochondrial protein, mRNA. /FEA=mRNA /GEN=ACO2 /PROD=aconitase 2 /DB_XREF=gi:4501866 /UG=Hs.300463 aconitase 2, mitochondrial /FL=gb:U80040.1 gb:NM_001098.1	200793_s_at	139.8	A	136.44417	A	129.62442	A	204.63292	P	143.30077	A	191.30083	P
gb:NM_014764.1 /DEF=Homo sapiens DAZ associated protein 2 (DAZAP2), mRNA. /FEA=mRNA /GEN=DAZAP2 /PROD=DAZ associated protein 2 /DB_XREF=gi:7661885 /UG=Hs.75416 DAZ associated protein 2 /FL=gb:BC002334.1 gb:D31767.1 gb:NM_014764.1	200794_x_at	606.4	P	660.2941	P	653.2201	P	1222.5479	P	1207.7181	P	1248.5001	P
gb:NM_004684.1 /DEF=Homo sapiens SPARC-like 1 (mast9, hevin) (SPARCL1), mRNA. /FEA=mRNA /GEN=SPARCL1 /PROD=SPARC-like 1 /DB_XREF=gi:4758521 /UG=Hs.75445 SPARC-like 1 (mast9, hevin) /FL=gb:NM_004684.1	200795_at	26.7	A	6.877026	A	13.455533	A	26.968725	P	40.061035	A	5.5941753	A
Consensus includes gb:BF594446 /FEA=EST /DB_XREF=gi:11686770 /DB_XREF=est:7i06c12.x1 /CLONE=IMAGE:3324694 /UG=Hs.86386 myeloid cell leukemia sequence 1 (BCL2-related) /FL=gb:NM_021960.1 gb:AF118124.1	200796_s_at	23	A	23.322088	A	29.836182	A	48.17314	P	62.173576	A	55.04269	P
Consensus includes gb:AI275690 /FEA=EST /DB_XREF=gi:3897964 /DB_XREF=est:qw03a03.x1 /CLONE=IMAGE:1989964 /UG=Hs.86386 myeloid cell leukemia sequence 1 (BCL2-related) /FL=gb:NM_021960.1 gb:AF118124.1	200797_s_at	170.6	P	187.17471	P	213.032	P	427.79398	P	381.22595	P	414.56836	P
gb:NM_021960.1 /DEF=Homo sapiens myeloid cell leukemia sequence 1 (BCL2-related) (MCL1), mRNA. /FEA=mRNA /GEN=MCL1 /PROD=myeloid cell leukemia sequence 1 (BCL2-related) /DB_XREF=gi:11386164 /UG=Hs.86386 myeloid cell leukemia sequence 1 (BCL2-related) /FL=gb:NM_021960.1 gb:AF118124.1	200798_x_at	49.2	P	56.411545	P	95.108055	P	202.26543	P	143.01358	P	217.37367	P
gb:NM_005345.3 /DEF=Homo sapiens heat shock 70kD protein 1A (HSPA1A), mRNA. /FEA=mRNA /GEN=HSPA1A /PROD=heat shock 70kD protein 1A /DB_XREF=gi:5579469 /UG=Hs.8997 heat shock 70kD protein 1A /FL=gb:BC002453.1 gb:NM_005345.3	200799_at	8.7	A	20.631079	A	14.625579	A	1.3381428	A	5.887105	A	3.0967755	A
gb:NM_005345.3 /DEF=Homo sapiens heat shock 70kD protein 1A (HSPA1A), mRNA. /FEA=mRNA /GEN=HSPA1A /PROD=heat shock 70kD protein 1A /DB_XREF=gi:5579469 /UG=Hs.8997 heat shock 70kD protein 1A /FL=gb:BC002453.1 gb:NM_005345.3	200800_s_at	40.2	A	12.956716	A	6.268105	A	31.600758	P	17.086964	A	38.759644	P
gb:NM_001101.2 /DEF=Homo sapiens actin, beta (ACTB), mRNA. /FEA=mRNA /GEN=ACTB /PROD=beta actin /DB_XREF=gi:5016088 /UG=Hs.288061 actin, beta /FL=gb:BC001301.1 gb:BC002409.1 gb:BC004251.1 gb:NM_001101.2	200801_x_at	5943.3	P	6247.7285	P	6562.6226	P	10872.308	P	10586.882	P	11265.07	P
gb:NM_006513.1 /DEF=Homo sapiens seryl-tRNA synthetase (SARS), mRNA. /FEA=mRNA /GEN=SARS /PROD=seryl-tRNA synthetase /DB_XREF=gi:5730028 /UG=Hs.4888 seryl-tRNA synthetase /FL=gb:BC000716.1 gb:NM_006513.1 gb:D49914.1	200802_at	427.9	P	406.04352	P	409.93408	P	244.26253	P	274.10934	P	254.83467	P
gb:AF033095.1 /DEF=Homo sapiens testis enhanced gene transcript protein (TEGT) mRNA, complete cds. /FEA=mRNA /GEN=TEGT /PROD=testis enhanced gene transcript protein /DB_XREF=gi:2645728 /UG=Hs.74637 testis enhanced gene transcript (BAX inhibitor 1) /FL=gb:BC000916.1 gb:AF033095.1 gb:NM_003217.1	200803_s_at	590.4	P	571.5905	P	624.1361	P	847.04443	P	895.558	P	825.14087	P
gb:NM_003217.1 /DEF=Homo sapiens testis enhanced gene transcript (TEGT), mRNA. /FEA=mRNA /GEN=TEGT /PROD=testis enhanced gene transcript /DB_XREF=gi:4507432 /UG=Hs.74637 testis enhanced gene transcript (BAX inhibitor 1) /FL=gb:BC000916.1 gb:AF033095.1 gb:NM_003217.1	200804_at	600.8	P	559.5308	P	596.6401	P	747.0954	P	757.5699	P	788.47906	P
gb:NM_006816.1 /DEF=Homo sapiens endoplasmic reticulum glycoprotein (GP36B), mRNA. /FEA=mRNA /GEN=GP36B /PROD=endoplasmic reticulum glycoprotein /DB_XREF=gi:5803022 /UG=Hs.75864 endoplasmic reticulum glycoprotein /FL=gb:U10362.1 gb:NM_006816.1	200805_at	139.9	P	146.51056	P	139.40266	P	124.34435	P	187.09508	P	112.98236	P
Consensus includes gb:BE256479 /FEA=EST /DB_XREF=gi:9126938 /DB_XREF=est:601111293F1 /CLONE=IMAGE:3352031 /UG=Hs.79037 heat shock 60kD protein 1 (chaperonin) /FL=gb:BC002676.1 gb:BC003030.1 gb:M34664.1 gb:M22382.1 gb:NM_002156.1	200806_s_at	970.9	P	890.0267	P	984.34326	P	400.4135	P	487.76822	P	453.328	P
gb:NM_002156.1 /DEF=Homo sapiens heat shock 60kD protein 1 (chaperonin) (HSPD1), mRNA. /FEA=mRNA /GEN=HSPD1 /PROD=heat shock 60kD protein 1 (chaperonin) /DB_XREF=gi:4504520 /UG=Hs.79037 heat shock 60kD protein 1 (chaperonin) /FL=gb:BC002676.1 gb:BC003030.1 gb:M34664.1 gb:M22382.1 gb:NM_002156.1	200807_s_at	2181.8	P	2085.234	P	2361.5713	P	1059.912	P	1071.5968	P	1135.6177	P
gb:NM_003461.1 /DEF=Homo sapiens zyxin (ZYX), mRNA. /FEA=mRNA /GEN=ZYX /PROD=zyxin /DB_XREF=gi:4508046 /UG=Hs.75873 zyxin /FL=gb:NM_003461.1	200808_s_at	190.2	P	156.0786	P	162.80359	P	390.1201	P	414.5384	P	417.26556	P
gb:NM_000976.1 /DEF=Homo sapiens ribosomal protein L12 (RPL12), mRNA. /FEA=mRNA /GEN=RPL12 /PROD=ribosomal protein L12 /DB_XREF=gi:4506596 /UG=Hs.182979 ribosomal protein L12 /FL=gb:L06505.1 gb:NM_000976.1	200809_x_at	6965.3	P	7098.5854	P	6355.5244	P	3747.4175	P	3588.2625	P	3371.7893	P
gb:NM_001280.1 /DEF=Homo sapiens cold inducible RNA-binding protein (CIRBP), mRNA. /FEA=mRNA /GEN=CIRBP /PROD=cold inducible RNA-binding protein /DB_XREF=gi:4502846 /UG=Hs.119475 cold inducible RNA-binding protein /FL=gb:D78134.1 gb:BC000403.1 gb:BC000901.1 gb:AF021336.1 gb:NM_001280.1	200810_s_at	233.6	P	210.29745	P	198.1557	P	271.54004	P	211.6486	P	284.50375	P
gb:NM_001280.1 /DEF=Homo sapiens cold inducible RNA-binding protein (CIRBP), mRNA. /FEA=mRNA /GEN=CIRBP /PROD=cold inducible RNA-binding protein /DB_XREF=gi:4502846 /UG=Hs.119475 cold inducible RNA-binding protein /FL=gb:D78134.1 gb:BC000403.1 gb:BC000901.1 gb:AF021336.1 gb:NM_001280.1	200811_at	215.4	P	209.99846	P	234.92859	P	290.27405	P	262.1916	P	312.17496	P
gb:NM_006429.1 /DEF=Homo sapiens chaperonin containing TCP1, subunit 7 (eta) (CCT7), mRNA. /FEA=mRNA /GEN=CCT7 /PROD=chaperonin containing TCP1, subunit 7 (eta) /DB_XREF=gi:5453606 /UG=Hs.108809 chaperonin containing TCP1, subunit 7 (eta) /FL=gb:AF026292.1 gb:NM_006429.1	200812_at	362	P	329.69858	P	321.76273	P	161.70941	P	198.15135	P	180.61195	P
Consensus includes gb:BE256969 /FEA=EST /DB_XREF=gi:9127437 /DB_XREF=est:601112157F1 /CLONE=IMAGE:3352623 /UG=Hs.77318 platelet-activating factor acetylhydrolase, isoform Ib, alpha subunit (45kD) /FL=gb:L13385.1 gb:L13386.1 gb:NM_000430.2	200813_s_at	30.9	A	45.14917	A	60.591682	A	79.56803	A	54.707	A	60.137386	A
gb:NM_006263.1 /DEF=Homo sapiens proteasome (prosome, macropain) activator subunit 1 (PA28 alpha) (PSME1), mRNA. /FEA=mRNA /GEN=PSME1 /PROD=proteasome (prosome, macropain) activatorsubunit 1 (PA28 alpha) /DB_XREF=gi:5453989 /UG=Hs.75348 proteasome (prosome, macropain) activator subunit 1 (PA28 alpha) /FL=gb:BC000352.1 gb:L07633.1 gb:NM_006263.1	200814_at	222.9	P	200.62976	M	263.0097	P	432.426	P	497.245	P	399.48407	P
gb:L13386.1 /DEF=Homo sapiens (clone 47) Miller-Dieker lissencephaly protein (LIS1) mRNA, complete cds. /FEA=mRNA /GEN=LIS1 /PROD=Miller-Dieker lissencephaly protein /DB_XREF=gi:349825 /UG=Hs.77318 platelet-activating factor acetylhydrolase, isoform Ib, alpha subunit (45kD) /FL=gb:L13385.1 gb:L13386.1 gb:NM_000430.2	200815_s_at	69.7	A	62.889904	M	65.68974	A	67.11301	P	84.4297	P	83.61294	P
gb:NM_000430.2 /DEF=Homo sapiens platelet-activating factor acetylhydrolase, isoform Ib, alpha subunit (45kD) (PAFAH1B1), mRNA. /FEA=mRNA /GEN=PAFAH1B1 /PROD=platelet-activating factor acetylhydrolase,isoform Ib, alpha subunit (45kD) /DB_XREF=gi:6031206 /UG=Hs.77318 platelet-activating factor acetylhydrolase, isoform Ib, alpha subunit (45kD) /FL=gb:L13385.1 gb:L13386.1 gb:NM_000430.2	200816_s_at	53.1	P	62.98957	P	54.490726	P	54.863853	P	43.363556	P	73.12386	P
gb:NM_001014.1 /DEF=Homo sapiens ribosomal protein S10 (RPS10), mRNA. /FEA=mRNA /GEN=RPS10 /PROD=ribosomal protein S10 /DB_XREF=gi:4506678 /UG=Hs.76230 ribosomal protein S10 /FL=gb:BC001032.1 gb:BC001955.1 gb:BC005012.1 gb:NM_001014.1 gb:U14972.1	200817_x_at	7761.1	P	8215.953	P	9054.737	P	9377.602	P	8662.947	P	9965.224	P
gb:NM_001697.1 /DEF=Homo sapiens ATP synthase, H+ transporting, mitochondrial F1 complex, O subunit (oligomycin sensitivity conferring protein) (ATP5O), mRNA. /FEA=mRNA /GEN=ATP5O /PROD=ATP synthase, H+ transporting, mitochondrial F1complex, O subunit (oligomycin sensitivity conferringprotein) /DB_XREF=gi:4502302 /UG=Hs.76572 ATP synthase, H+ transporting, mitochondrial F1 complex, O subunit (oli…	200818_at	976.3	P	892.02	P	917.8177	P	819.9727	P	778.96454	P	820.84534	P
gb:NM_001018.1 /DEF=Homo sapiens ribosomal protein S15 (RPS15), mRNA. /FEA=mRNA /GEN=RPS15 /PROD=ribosomal protein S15 /DB_XREF=gi:4506686 /UG=Hs.133230 ribosomal protein S15 /FL=gb:J02984.1 gb:NM_001018.1	200819_s_at	6326.2	P	6519.321	P	6672.1055	P	6201.1597	P	6114.9795	P	6327.412	P
gb:NM_002812.1 /DEF=Homo sapiens proteasome (prosome, macropain) 26S subunit, non-ATPase, 8 (PSMD8), mRNA. /FEA=mRNA /GEN=PSMD8 /PROD=proteasome (prosome, macropain) 26S subunit,non-ATPase, 8 /DB_XREF=gi:4506232 /UG=Hs.78466 proteasome (prosome, macropain) 26S subunit, non-ATPase, 8 /FL=gb:D38047.1 gb:BC001164.1 gb:NM_002812.1	200820_at	269	P	271.79202	P	281.06183	P	214.61752	P	222.7049	P	204.1874	P
gb:NM_013995.1 /DEF=Homo sapiens lysosomal-associated membrane protein 2 (LAMP2), transcript variant LAMP2B, mRNA. /FEA=mRNA /GEN=LAMP2 /PROD=lysosomal-associated membrane protein 2precursor /DB_XREF=gi:7669502 /UG=Hs.8262 lysosomal-associated membrane protein 2 /FL=gb:U36336.1 gb:BC002965.1 gb:NM_013995.1	200821_at	82.5	P	75.647285	P	95.9438	P	84.508865	P	70.358086	P	107.28829	P
gb:NM_000365.1 /DEF=Homo sapiens triosephosphate isomerase 1 (TPI1), mRNA. /FEA=mRNA /GEN=TPI1 /PROD=triosephosphate isomerase 1 /DB_XREF=gi:4507644 /UG=Hs.83848 triosephosphate isomerase 1 /FL=gb:BC004230.1 gb:NM_000365.1	200822_x_at	1170.8	P	1109.8922	P	1319.9794	P	1099.8505	P	1147.2676	P	1211.8383	P
gb:NM_000992.1 /DEF=Homo sapiens ribosomal protein L29 (RPL29), mRNA. /FEA=mRNA /GEN=RPL29 /PROD=ribosomal protein L29 /DB_XREF=gi:4506628 /UG=Hs.183698 ribosomal protein L29 /FL=gb:U49083.1 gb:NM_000992.1 gb:U10248.1	200823_x_at	4328.9	P	4308.108	P	4328.837	P	3371.811	P	2915.2659	P	3114.3574	P
gb:NM_000852.2 /DEF=Homo sapiens glutathione S-transferase pi (GSTP1), mRNA. /FEA=mRNA /GEN=GSTP1 /PROD=glutathione transferase /DB_XREF=gi:6552334 /UG=Hs.226795 glutathione S-transferase pi /FL=gb:U62589.1 gb:U30897.1 gb:NM_000852.2	200824_at	428.4	P	386.90747	P	380.93362	P	473.08496	P	410.3743	P	478.60168	P
gb:NM_006389.2 /DEF=Homo sapiens oxygen regulated protein (150kD) (ORP150), mRNA. /FEA=mRNA /GEN=ORP150 /PROD=oxygen regulated protein precursor /DB_XREF=gi:13699861 /UG=Hs.277704 oxygen regulated protein (150kD) /FL=gb:NM_006389.2 gb:U65785.1	200825_s_at	299.1	P	323.12057	P	390.79547	P	228.82242	P	179.34134	P	245.64423	P
gb:NM_004597.3 /DEF=Homo sapiens small nuclear ribonucleoprotein D2 polypeptide (16.5kD) (SNRPD2), mRNA. /FEA=mRNA /GEN=SNRPD2 /PROD=small nuclear ribonucleoprotein D2 polypeptide(16.5kD) /DB_XREF=gi:7242206 /UG=Hs.53125 small nuclear ribonucleoprotein D2 polypeptide (16.5kD) /FL=gb:BC000486.1 gb:BC001930.1 gb:U15008.1 gb:NM_004597.3	200826_at	1240.8	P	1254.6088	P	1485.9589	P	836.2363	P	998.6541	P	850.3147	P
gb:NM_000302.1 /DEF=Homo sapiens procollagen-lysine, 2-oxoglutarate 5-dioxygenase (lysine hydroxylase, Ehlers-Danlos syndrome type VI) (PLOD), mRNA. /FEA=mRNA /GEN=PLOD /PROD=procollagen-lysine 5-dioxygenase /DB_XREF=gi:4557836 /UG=Hs.75093 procollagen-lysine, 2-oxoglutarate 5-dioxygenase (lysine hydroxylase, Ehlers-Danlos syndrome type VI) /FL=gb:L06419.1 gb:NM_000302.1	200827_at	25.5	A	31.993118	A	20.977259	A	77.92108	P	62.317165	P	66.03125	P
Consensus includes gb:BE871379 /FEA=EST /DB_XREF=gi:10320155 /DB_XREF=est:601449306F1 /CLONE=IMAGE:3853200 /UG=Hs.62112 zinc finger protein 207 /FL=gb:AF046001.1 gb:NM_003457.1	200828_s_at	550.8	P	536.00934	P	515.8233	P	635.20605	P	722.9653	P	581.69434	P
gb:NM_003457.1 /DEF=Homo sapiens zinc finger protein 207 (ZNF207), mRNA. /FEA=mRNA /GEN=ZNF207 /PROD=zinc finger protein 207 /DB_XREF=gi:4508016 /UG=Hs.62112 zinc finger protein 207 /FL=gb:AF046001.1 gb:NM_003457.1	200829_x_at	260.9	P	266.8087	P	269.11066	P	310.3462	P	325.9446	P	329.2572	P
gb:NM_002808.1 /DEF=Homo sapiens proteasome (prosome, macropain) 26S subunit, non-ATPase, 2 (PSMD2), mRNA. /FEA=mRNA /GEN=PSMD2 /PROD=proteasome (prosome, macropain) 26S subunit,non-ATPase, 2 /DB_XREF=gi:4506226 /UG=Hs.74619 proteasome (prosome, macropain) 26S subunit, non-ATPase, 2 /FL=gb:D78151.1 gb:BC002368.1 gb:BC002997.1 gb:NM_002808.1 gb:U18247.1 gb:U12596.1	200830_at	171.1	P	167.2413	P	174.16974	P	171.48816	P	176.32599	P	203.48813	P
Consensus includes gb:AA678241 /FEA=EST /DB_XREF=gi:2658763 /DB_XREF=est:zi27a06.s1 /CLONE=IMAGE:431986 /UG=Hs.119597 stearoyl-CoA desaturase (delta-9-desaturase) /FL=gb:AF097514.1 gb:NM_005063.1 gb:AB032261.1	200831_s_at	66.5	A	84.417984	A	98.86891	A	62.172176	A	49.107075	A	64.033325	A
gb:AB032261.1 /DEF=Homo sapiens Scd mRNA for stearoyl-CoA desaturase, complete cds. /FEA=mRNA /GEN=Scd /PROD=stearoyl-CoA desaturase /DB_XREF=gi:7415720 /UG=Hs.119597 stearoyl-CoA desaturase (delta-9-desaturase) /FL=gb:AF097514.1 gb:NM_005063.1 gb:AB032261.1	200832_s_at	261.7	P	211.19446	P	235.68076	P	102.93406	P	140.57259	P	107.48808	P
gb:NM_015646.1 /DEF=Homo sapiens RAP1B, member of RAS oncogene family (RAP1B), mRNA. /FEA=mRNA /GEN=RAP1B /PROD=DKFZP586H0723 protein /DB_XREF=gi:7661677 /UG=Hs.156764 RAP1B, member of RAS oncogene family /FL=gb:BC000176.2 gb:NM_015646.1	200833_s_at	419.5	P	401.5585	P	464.67554	P	454.55682	P	431.62534	P	490.08972	P
gb:NM_001024.1 /DEF=Homo sapiens ribosomal protein S21 (RPS21), mRNA. /FEA=mRNA /GEN=RPS21 /PROD=ribosomal protein S21 /DB_XREF=gi:4506698 /UG=Hs.1948 ribosomal protein S21 /FL=gb:L04483.1 gb:NM_001024.1	200834_s_at	6200.8	P	6356.664	P	6373.1587	P	5385.5103	P	5494.536	P	5323.3574	P
Consensus includes gb:AI553791 /FEA=EST /DB_XREF=gi:4486154 /DB_XREF=est:tn29a04.x1 /CLONE=IMAGE:2169006 /UG=Hs.239298 microtubule-associated protein 4 /FL=gb:M64571.1 gb:NM_002375.1 gb:U19727.1	200835_s_at	5.2	A	4.584684	A	6.8531284	A	2.3674834	A	7.1793966	A	2.4973998	A
gb:NM_002375.1 /DEF=Homo sapiens microtubule-associated protein 4 (MAP4), mRNA. /FEA=mRNA /GEN=MAP4 /PROD=microtubule-associated protein 4 /DB_XREF=gi:4505098 /UG=Hs.239298 microtubule-associated protein 4 /FL=gb:M64571.1 gb:NM_002375.1 gb:U19727.1	200836_s_at	41.7	A	30.199114	A	24.403824	A	8.955263	A	15.794673	A	21.37774	A
gb:NM_005745.3 /DEF=Homo sapiens accessory proteins BAP31BAP29 (DXS1357E), mRNA. /FEA=mRNA /GEN=DXS1357E /PROD=accessory proteins BAP31BAP29 /DB_XREF=gi:10047078 /UG=Hs.291904 accessory proteins BAP31BAP29 /FL=gb:NM_005745.3	200837_at	167.2	P	150.2979	P	158.20699	P	241.89505	P	161.10565	P	179.41321	P
gb:NM_001908.1 /DEF=Homo sapiens cathepsin B (CTSB), mRNA. /FEA=mRNA /GEN=CTSB /PROD=cathepsin B /DB_XREF=gi:4503138 /UG=Hs.297939 cathepsin B /FL=gb:M14221.1 gb:L16510.1 gb:NM_001908.1	200838_at	101.3	A	77.93962	P	58.502316	M	370.1509	P	279.27853	P	320.86594	P
gb:NM_001908.1 /DEF=Homo sapiens cathepsin B (CTSB), mRNA. /FEA=mRNA /GEN=CTSB /PROD=cathepsin B /DB_XREF=gi:4503138 /UG=Hs.297939 cathepsin B /FL=gb:M14221.1 gb:L16510.1 gb:NM_001908.1	200839_s_at	183.2	P	185.0817	P	264.93192	P	697.99585	P	786.5747	P	650.5227	P
gb:NM_005548.1 /DEF=Homo sapiens lysyl-tRNA synthetase (KARS), mRNA. /FEA=mRNA /GEN=KARS /PROD=lysyl-tRNA synthetase /DB_XREF=gi:5031814 /UG=Hs.3100 lysyl-tRNA synthetase /FL=gb:BC004132.1 gb:D32053.1 gb:NM_005548.1	200840_at	1363.7	P	1343.3125	P	1475.6791	P	818.6346	P	744.9342	P	838.22723	P
Consensus includes gb:AI142677 /FEA=EST /DB_XREF=gi:3659036 /DB_XREF=est:ok33h03.s1 /CLONE=IMAGE:1509653 /UG=Hs.55921 glutamyl-prolyl-tRNA synthetase /FL=gb:NM_004446.1	200841_s_at	101.9	P	105.8464	P	106.80852	P	40.247215	P	24.840712	A	45.75236	P
Consensus includes gb:AI475965 /FEA=EST /DB_XREF=gi:4329010 /DB_XREF=est:tl96a09.x1 /CLONE=IMAGE:2154904 /UG=Hs.55921 glutamyl-prolyl-tRNA synthetase /FL=gb:NM_004446.1	200842_s_at	467.2	P	494.64752	P	358.36847	P	187.85466	P	167.42352	P	224.2665	P
gb:NM_004446.1 /DEF=Homo sapiens glutamyl-prolyl-tRNA synthetase (EPRS), mRNA. /FEA=mRNA /GEN=EPRS /PROD=glutamyl-prolyl tRNA synthetase /DB_XREF=gi:4758293 /UG=Hs.55921 glutamyl-prolyl-tRNA synthetase /FL=gb:NM_004446.1	200843_s_at	534.3	P	478.30212	P	541.8986	P	220.48476	P	200.59235	P	243.84612	P
Consensus includes gb:BE869583 /FEA=EST /DB_XREF=gi:10318463 /DB_XREF=est:601445695F1 /CLONE=IMAGE:3849815 /UG=Hs.120 anti-oxidant protein 2 (non-selenium glutathione peroxidase, acidic calcium-independent phospholipase A2) /FL=gb:D14662.1 gb:NM_004905.1	200844_s_at	394.7	P	388.80115	P	330.3709	P	291.71512	P	229.59709	P	320.36646	P
gb:NM_004905.1 /DEF=Homo sapiens anti-oxidant protein 2 (non-selenium glutathione peroxidase, acidic calcium-independent phospholipase A2) (KIAA0106), mRNA. /FEA=mRNA /GEN=KIAA0106 /PROD=anti-oxidant protein 2 (non-selenium glutathioneperoxidase, acidic calcium-independent phospholipase A2) /DB_XREF=gi:4758637 /UG=Hs.120 anti-oxidant protein 2 (non-selenium glutathione peroxidase, acidic calcium-…	200845_s_at	315.8	P	340.1636	P	280.30966	P	219.86716	P	190.82835	P	230.85963	P
gb:NM_002708.1 /DEF=Homo sapiens protein phosphatase 1, catalytic subunit, alpha isoform (PPP1CA), mRNA. /FEA=mRNA /GEN=PPP1CA /PROD=protein phosphatase 1, catalytic subunit, alphaisoform /DB_XREF=gi:4506002 /UG=Hs.183994 protein phosphatase 1, catalytic subunit, alpha isoform /FL=gb:BC001888.1 gb:BC004482.1 gb:M63960.1 gb:NM_002708.1	200846_s_at	239	P	282.85504	P	196.56778	P	367.2687	P	341.5957	P	346.93875	P
gb:NM_016127.1 /DEF=Homo sapiens HSPC035 protein (LOC51669), mRNA. /FEA=mRNA /GEN=LOC51669 /PROD=HSPC035 protein /DB_XREF=gi:7706384 /UG=Hs.279921 HSPC035 protein /FL=gb:AF100748.1 gb:AF078855.1 gb:NM_016127.1	200847_s_at	209.9	P	221.55984	P	243.70393	P	451.36588	P	426.59976	P	449.1324	P
Consensus includes gb:AA479488 /FEA=EST /DB_XREF=gi:2208044 /DB_XREF=est:zv21c09.s1 /CLONE=IMAGE:754288 /UG=Hs.4113 S-adenosylhomocysteine hydrolase-like 1 /FL=gb:U82761.1 gb:NM_006621.1	200848_at	69.6	P	65.38158	P	65.60617	P	76.068275	P	70.50167	P	79.916794	P
Consensus includes gb:AI589266 /FEA=EST /DB_XREF=gi:4598314 /DB_XREF=est:tr58c06.x2 /CLONE=IMAGE:2222506 /UG=Hs.4113 S-adenosylhomocysteine hydrolase-like 1 /FL=gb:U82761.1 gb:NM_006621.1	200849_s_at	116.3	P	100.962715	P	125.194954	P	132.37321	P	139.2803	P	152.54117	P
gb:NM_006621.1 /DEF=Homo sapiens S-adenosylhomocysteine hydrolase-like 1 (AHCYL1), mRNA. /FEA=mRNA /GEN=AHCYL1 /PROD=S-adenosylhomocysteine hydrolase-like 1 /DB_XREF=gi:5729723 /UG=Hs.4113 S-adenosylhomocysteine hydrolase-like 1 /FL=gb:U82761.1 gb:NM_006621.1	200850_s_at	179	P	174.81598	P	193.05765	P	189.81041	P	183.36179	P	189.80238	P
gb:NM_014761.1 /DEF=Homo sapiens KIAA0174 gene product (KIAA0174), mRNA. /FEA=mRNA /GEN=KIAA0174 /PROD=KIAA0174 gene product /DB_XREF=gi:7661971 /UG=Hs.75824 KIAA0174 gene product /FL=gb:D79996.1 gb:BC000430.1 gb:BC004359.1 gb:NM_014761.1	200851_s_at	120.3	A	124.185135	A	149.8495	A	232.83685	P	239.50468	P	250.33936	M
gb:NM_005273.1 /DEF=Homo sapiens guanine nucleotide binding protein (G protein), beta polypeptide 2 (GNB2), mRNA. /FEA=mRNA /GEN=GNB2 /PROD=guanine nucleotide binding protein (G protein),beta polypeptide 2 /DB_XREF=gi:4885282 /UG=Hs.91299 guanine nucleotide binding protein (G protein), beta polypeptide 2 /FL=gb:M16538.1 gb:M36429.1 gb:NM_005273.1	200852_x_at	103	P	125.97914	P	129.79156	P	233.86618	P	180.63362	P	243.946	P
gb:NM_002106.1 /DEF=Homo sapiens H2A histone family, member Z (H2AFZ), mRNA. /FEA=mRNA /GEN=H2AFZ /PROD=H2A histone family, member Z /DB_XREF=gi:4504254 /UG=Hs.119192 H2A histone family, member Z /FL=gb:M37583.1 gb:NM_002106.1	200853_at	1620.1	P	1537.9622	P	1602.2948	P	733.3023	P	753.9802	P	917.9443	P
Consensus includes gb:AB028970.1 /DEF=Homo sapiens mRNA for KIAA1047 protein, partial cds. /FEA=mRNA /GEN=KIAA1047 /PROD=KIAA1047 protein /DB_XREF=gi:5689430 /UG=Hs.144904 nuclear receptor co-repressor 1 /FL=gb:AF044209.1 gb:NM_006311.1	200854_at	52.8	P	33.687458	P	50.98059	P	52.70224	P	55.424942	P	59.438114	P
Consensus includes gb:AW771910 /FEA=EST /DB_XREF=gi:7703971 /DB_XREF=est:hn66c11.x1 /CLONE=IMAGE:3032852 /UG=Hs.144904 nuclear receptor co-repressor 1 /FL=gb:AF044209.1 gb:NM_006311.1	200855_at	37	P	37.77381	A	40.283024	P	34.277042	A	38.76874	A	22.87618	A
Consensus includes gb:BF437948 /FEA=EST /DB_XREF=gi:11450465 /DB_XREF=est:7q63b10.x1 /CLONE=IMAGE:3702882 /UG=Hs.144904 nuclear receptor co-repressor 1 /FL=gb:AF044209.1 gb:NM_006311.1	200856_x_at	45.2	A	29.99978	A	34.182068	A	59.907623	P	61.455635	A	48.249763	M
gb:NM_006311.1 /DEF=Homo sapiens nuclear receptor co-repressor 1 (NCOR1), mRNA. /FEA=mRNA /GEN=NCOR1 /PROD=nuclear receptor co-repressor 1 /DB_XREF=gi:5454137 /UG=Hs.144904 nuclear receptor co-repressor 1 /FL=gb:AF044209.1 gb:NM_006311.1	200857_s_at	74.1	P	79.63397	P	81.98682	P	91.92012	P	91.6091	P	102.69308	P
gb:NM_001012.1 /DEF=Homo sapiens ribosomal protein S8 (RPS8), mRNA. /FEA=mRNA /GEN=RPS8 /PROD=ribosomal protein S8 /DB_XREF=gi:4506742 /UG=Hs.151604 ribosomal protein S8 /FL=gb:NM_001012.1	200858_s_at	2831.9	P	2770.1458	P	3141.658	P	2455.801	P	2462.8203	P	2733.6538	P
gb:NM_001456.1 /DEF=Homo sapiens filamin A, alpha (actin-binding protein-280) (FLNA), mRNA. /FEA=mRNA /GEN=FLNA /PROD=filamin 1 (actin-binding protein-280) /DB_XREF=gi:4503744 /UG=Hs.195464 filamin A, alpha (actin-binding protein-280) /FL=gb:NM_001456.1	200859_x_at	326.5	P	289.63245	P	296.52316	P	153.68056	P	159.38261	P	152.44128	P
gb:BC000779.1 /DEF=Homo sapiens, Similar to KIAA1007 protein, clone MGC:692, mRNA, complete cds. /FEA=mRNA /PROD=Similar to KIAA1007 protein /DB_XREF=gi:12653966 /UG=Hs.279949 KIAA1007 protein /FL=gb:BC000779.1 gb:AF110778.1 gb:NM_016284.1	200860_s_at	405	P	359.79803	P	393.3027	P	331.4477	P	402.47696	P	347.03867	P
gb:NM_016284.1 /DEF=Homo sapiens KIAA1007 protein (KIAA1007), mRNA. /FEA=mRNA /GEN=KIAA1007 /PROD=KIAA1007 protein /DB_XREF=gi:7706213 /UG=Hs.279949 KIAA1007 protein /FL=gb:BC000779.1 gb:AF110778.1 gb:NM_016284.1	200861_at	167.7	P	177.70634	P	162.72	P	146.2693	P	135.6906	P	141.85231	P
gb:NM_014762.1 /DEF=Homo sapiens seladin-1 (KIAA0018), mRNA. /FEA=mRNA /GEN=KIAA0018 /PROD=seladin-1 /DB_XREF=gi:13375617 /UG=Hs.75616 seladin-1 /FL=gb:AF261758.1 gb:BC004375.1 gb:NM_014762.1	200862_at	216.1	P	195.14807	P	140.82343	P	136.59349	P	111.28065	P	138.85542	P
Consensus includes gb:AI215102 /FEA=EST /DB_XREF=gi:3778703 /DB_XREF=est:qg69g05.x1 /CLONE=IMAGE:1840472 /UG=Hs.75618 RAB11A, member RAS oncogene family /FL=gb:AF000231.1 gb:NM_004663.1	200863_s_at	268.4	P	278.37003	P	302.7077	P	356.5636	P	396.73346	P	406.1771	P
gb:NM_004663.1 /DEF=Homo sapiens RAB11A, member RAS oncogene family (RAB11A), mRNA. /FEA=mRNA /GEN=RAB11A /PROD=RAB11A, member RAS oncogene family /DB_XREF=gi:4758983 /UG=Hs.75618 RAB11A, member RAS oncogene family /FL=gb:AF000231.1 gb:NM_004663.1	200864_s_at	36.2	P	26.710766	P	39.447277	P	44.158714	P	53.271122	P	44.653507	P
Consensus includes gb:AI001896 /FEA=EST /DB_XREF=gi:3202367 /DB_XREF=est:ot42a05.s1 /CLONE=IMAGE:1619408 /UG=Hs.7811 eukaryotic translation initiation factor 3, subunit 5 (epsilon, 47kD) /FL=gb:BC000490.1 gb:U94855.1 gb:NM_003754.1	200865_at	2	A	1.2956715	A	1.5043452	A	1.646945	A	9.476804	A	4.5952153	A
gb:M32221.1 /DEF=Human saposin proteins A-D mRNA, complete cds. /FEA=mRNA /GEN=PSAP /DB_XREF=gi:337761 /UG=Hs.78575 prosaposin (variant Gaucher disease and variant metachromatic leukodystrophy) /FL=gb:NM_002778.1 gb:BC004275.1 gb:J03077.1 gb:D00422.1 gb:M60255.1 gb:M32221.1 gb:M60257.1 gb:M60258.1 gb:M81355.1	200866_s_at	202.9	P	222.75584	P	247.4648	P	775.4023	P	741.9189	P	800.1669	P
Consensus includes gb:AL031685 /DEF=Human DNA sequence from clone RP5-963K23 on chromosome 20q13.11-13.2 Contains a KRT18 (Keratin type I, Cytoskeletal 18 (Cytokeratin 18, CK18,CYK18)) pseudogene, a gene for a novel protein, the gene for spermatogenesis associated protein PD1 (KIAA0... /FEA=mRNA_2 /DB_XREF=gi:9368423 /UG=Hs.10590 zinc finger protein 313 /FL=gb:AF265215.1 gb:NM_018683.1	200867_at	72.5	P	58.105885	P	92.68439	P	94.80227	P	82.99383	P	108.58694	P
gb:NM_018683.1 /DEF=Homo sapiens zinc finger protein 313 (ZNF313), mRNA. /FEA=mRNA /GEN=ZNF313 /PROD=zinc finger protein 313 /DB_XREF=gi:8923897 /UG=Hs.10590 zinc finger protein 313 /FL=gb:AF265215.1 gb:NM_018683.1	200868_s_at	160.2	P	123.587135	P	143.16353	P	146.2693	P	141.00334	P	156.03754	M
gb:NM_000980.1 /DEF=Homo sapiens ribosomal protein L18a (RPL18A), mRNA. /FEA=mRNA /GEN=RPL18A /PROD=ribosomal protein L18a /DB_XREF=gi:11415025 /UG=Hs.163593 ribosomal protein L18a /FL=gb:NM_000980.1 gb:L05093.1	200869_at	8250.5	P	7887.351	P	8221.915	P	6556.282	P	6551.774	P	6578.45	P
gb:NM_007178.1 /DEF=Homo sapiens unr-interacting protein (UNRIP), mRNA. /FEA=mRNA /GEN=UNRIP /PROD=unr-interacting protein /DB_XREF=gi:6005931 /UG=Hs.3727 unr-interacting protein /FL=gb:BC000162.1 gb:AB024327.1 gb:NM_007178.1 gb:AL136691.1 gb:AF161496.1	200870_at	637.7	P	625.31104	P	630.48785	P	384.25284	P	438.66113	P	414.56836	P
gb:NM_002778.1 /DEF=Homo sapiens prosaposin (variant Gaucher disease and variant metachromatic leukodystrophy) (PSAP), mRNA. /FEA=mRNA /GEN=PSAP /PROD=prosaposin (variant Gaucher disease and variantmetachromatic leukodystrophy) /DB_XREF=gi:11386146 /UG=Hs.78575 prosaposin (variant Gaucher disease and variant metachromatic leukodystrophy) /FL=gb:NM_002778.1 gb:BC004275.1 gb:J03077.1 gb:D00422.1 gb…	200871_s_at	420.4	P	376.54208	P	576.0806	P	1927.7491	P	1844.9614	P	2034.6815	P
gb:NM_002966.1 /DEF=Homo sapiens S100 calcium-binding protein A10 (annexin II ligand, calpactin I, light polypeptide (p11)) (S100A10), mRNA. /FEA=mRNA /GEN=S100A10 /PROD=S100 calcium-binding protein A10 /DB_XREF=gi:4506760 /UG=Hs.119301 S100 calcium-binding protein A10 (annexin II ligand, calpactin I, light polypeptide (p11)) /FL=gb:M81457.1 gb:M38591.1 gb:NM_002966.1	200872_at	128.9	A	85.91299	A	103.632675	A	32.527164	A	12.635738	A	7.7918873	A
gb:NM_006585.1 /DEF=Homo sapiens chaperonin containing TCP1, subunit 8 (theta) (CCT8), mRNA. /FEA=mRNA /GEN=CCT8 /PROD=chaperonin containing TCP1, subunit 8 (theta) /DB_XREF=gi:6005726 /UG=Hs.15071 chaperonin containing TCP1, subunit 8 (theta) /FL=gb:D13627.1 gb:NM_006585.1	200873_s_at	1023.6	P	934.37854	P	898.4284	P	679.9824	P	644.1355	P	695.1762	P
Consensus includes gb:BE796327 /FEA=EST /DB_XREF=gi:10217525 /DB_XREF=est:601591928F1 /CLONE=IMAGE:3946015 /UG=Hs.296585 nucleolar protein (KKED repeat) /FL=gb:NM_006392.1	200874_s_at	111.4	P	119.79978	P	99.704666	P	72.36265	P	102.80896	P	79.517204	P
gb:NM_006392.1 /DEF=Homo sapiens nucleolar protein (KKED repeat) (NOP56), mRNA. /FEA=mRNA /GEN=NOP56 /PROD=nucleolar protein (KKED repeat) /DB_XREF=gi:5453793 /UG=Hs.296585 nucleolar protein (KKED repeat) /FL=gb:NM_006392.1	200875_s_at	509.3	P	474.11612	P	511.56094	P	203.29477	P	192.26424	P	142.45169	P
gb:NM_002793.1 /DEF=Homo sapiens proteasome (prosome, macropain) subunit, beta type, 1 (PSMB1), mRNA. /FEA=mRNA /GEN=PSMB1 /PROD=proteasome (prosome, macropain) subunit, betatype, 1 /DB_XREF=gi:4506192 /UG=Hs.75748 proteasome (prosome, macropain) subunit, beta type, 1 /FL=gb:BC000508.1 gb:NM_002793.1	200876_s_at	478.1	P	485.3785	P	454.81372	P	374.98877	P	396.87704	P	382.20206	P
gb:NM_006430.1 /DEF=Homo sapiens chaperonin containing TCP1, subunit 4 (delta) (CCT4), mRNA. /FEA=mRNA /GEN=CCT4 /PROD=chaperonin containing TCP1, subunit 4 (delta) /DB_XREF=gi:5453604 /UG=Hs.79150 chaperonin containing TCP1, subunit 4 (delta) /FL=gb:U38846.1 gb:AF026291.1 gb:NM_006430.1	200877_at	1185.1	P	1224.7086	P	1301.6765	P	555.94684	P	575.9312	P	517.46124	P
Consensus includes gb:AF052094.1 /DEF=Homo sapiens clone 23698 mRNA sequence. /FEA=mRNA /DB_XREF=gi:3360400 /UG=Hs.8136 endothelial PAS domain protein 1 /FL=gb:U51626.1 gb:U81984.1 gb:NM_001430.1	200878_at	2.6	A	3.9866817	A	13.789831	A	1.8528131	A	5.0255775	A	1.2986479	A
gb:NM_001430.1 /DEF=Homo sapiens endothelial PAS domain protein 1 (EPAS1), mRNA. /FEA=mRNA /GEN=EPAS1 /PROD=endothelial PAS domain protein 1 /DB_XREF=gi:4503576 /UG=Hs.8136 endothelial PAS domain protein 1 /FL=gb:U51626.1 gb:U81984.1 gb:NM_001430.1	200879_s_at	17.2	A	10.963375	A	5.8502316	A	16.366516	A	6.748633	A	15.483878	A
Consensus includes gb:AL534104 /FEA=EST /DB_XREF=gi:12797597 /DB_XREF=est:AL534104 /CLONE=CS0DF005YF01 (3 prime) /UG=Hs.94 DnaJ (Hsp40) homolog, subfamily A, member 1 /FL=gb:D13388.1 gb:L08069.1 gb:NM_001539.1	200880_at	180.8	P	184.68303	P	210.10689	P	188.98694	P	209.35121	P	204.1874	P
gb:NM_001539.1 /DEF=Homo sapiens heat shock protein, DNAJ-like 2 (HSJ2), mRNA. /FEA=mRNA /GEN=HSJ2 /PROD=heat shock protein, DNAJ-like 2 /DB_XREF=gi:4504510 /UG=Hs.94 DnaJ (Hsp40) homolog, subfamily A, member 1 /FL=gb:D13388.1 gb:L08069.1 gb:NM_001539.1	200881_s_at	224.2	P	248.76895	P	254.98653	P	235.1014	P	228.30481	P	252.53706	P
gb:NM_002810.1 /DEF=Homo sapiens proteasome (prosome, macropain) 26S subunit, non-ATPase, 4 (PSMD4), mRNA. /FEA=mRNA /GEN=PSMD4 /PROD=proteasome (prosome, macropain) 26S subunit,non-ATPase, 4 /DB_XREF=gi:5292160 /UG=Hs.148495 proteasome (prosome, macropain) 26S subunit, non-ATPase, 4 /FL=gb:BC002365.1 gb:U24704.1 gb:NM_002810.1	200882_s_at	505	P	428.4686	P	527.6909	P	736.4932	P	675.4376	P	717.3531	P
gb:NM_003366.1 /DEF=Homo sapiens ubiquinol-cytochrome c reductase core protein II (UQCRC2), mRNA. /FEA=mRNA /GEN=UQCRC2 /PROD=ubiquinol-cytochrome c reductase core proteinII /DB_XREF=gi:4507842 /UG=Hs.173554 ubiquinol-cytochrome c reductase core protein II /FL=gb:BC000484.1 gb:BC003136.1 gb:J04973.1 gb:NM_003366.1	200883_at	250.7	P	215.18114	P	290.7565	P	263.81998	P	220.55107	P	264.22488	P
gb:NM_001823.1 /DEF=Homo sapiens creatine kinase, brain (CKB), mRNA. /FEA=mRNA /GEN=CKB /PROD=creatine kinase, brain /DB_XREF=gi:4502850 /UG=Hs.173724 creatine kinase, brain /FL=gb:L47647.1 gb:BC001190.1 gb:BC004914.1 gb:M16364.1 gb:M16451.1 gb:NM_001823.1	200884_at	7.2	A	29.700777	A	29.836182	A	111.47759	P	122.336914	P	99.6962	P
gb:NM_005167.1 /DEF=Homo sapiens ras homolog gene family, member C (ARHC), mRNA. /FEA=mRNA /GEN=ARHC /PROD=ras homolog gene family, member C /DB_XREF=gi:4885066 /UG=Hs.179735 ras homolog gene family, member C /FL=gb:L25081.1 gb:NM_005167.1	200885_at	28.1	A	31.594454	A	15.8792	A	22.233757	A	59.87617	A	39.15923	A
gb:NM_002629.1 /DEF=Homo sapiens phosphoglycerate mutase 1 (brain) (PGAM1), mRNA. /FEA=mRNA /GEN=PGAM1 /PROD=phosphoglycerate mutase 1 (brain) /DB_XREF=gi:4505752 /UG=Hs.181013 phosphoglycerate mutase 1 (brain) /FL=gb:BC000455.1 gb:NM_002629.1 gb:J04173.1	200886_s_at	1133.2	P	1105.5068	P	1205.7327	P	1758.8342	P	1727.0758	P	1825.1996	P
gb:NM_007315.1 /DEF=Homo sapiens signal transducer and activator of transcription 1, 91kD (STAT1), mRNA. /FEA=mRNA /GEN=STAT1 /PROD=signal transducer and activator of transcription1, 91kD /DB_XREF=gi:6274551 /UG=Hs.21486 signal transducer and activator of transcription 1, 91kD /FL=gb:M97935.1 gb:NM_007315.1	200887_s_at	122.7	P	111.02908	P	105.47131	P	178.69354	P	154.6442	P	167.12599	P
gb:NM_000978.1 /DEF=Homo sapiens ribosomal protein L23 (RPL23), mRNA. /FEA=mRNA /GEN=RPL23 /PROD=ribosomal protein L23 /DB_XREF=gi:4506604 /UG=Hs.234518 ribosomal protein L23 /FL=gb:NM_000978.1	200888_s_at	4972.6	P	4996.6074	P	4860.2886	P	4097.599	P	4755.7764	P	4560.8516	P
Consensus includes gb:AI016620 /FEA=EST /DB_XREF=gi:3230956 /DB_XREF=est:ov30e10.x1 /CLONE=IMAGE:1638858 /UG=Hs.250773 signal sequence receptor, alpha (translocon-associated protein alpha) /FL=gb:AF156965.1 gb:NM_003144.2	200889_s_at	159.3	P	178.60333	P	159.04272	P	123.93261	P	146.02893	P	118.87623	P
Consensus includes gb:AW006345 /FEA=EST /DB_XREF=gi:5855123 /DB_XREF=est:wt04d05.x1 /CLONE=IMAGE:2506473 /UG=Hs.250773 signal sequence receptor, alpha (translocon-associated protein alpha) /FL=gb:AF156965.1 gb:NM_003144.2	200890_s_at	99.3	P	99.26837	P	109.23218	P	65.774864	P	55.999294	P	69.7274	P
gb:NM_003144.2 /DEF=Homo sapiens signal sequence receptor, alpha (translocon-associated protein alpha) (SSR1), mRNA. /FEA=mRNA /GEN=SSR1 /PROD=signal sequence receptor, alpha /DB_XREF=gi:6552340 /UG=Hs.250773 signal sequence receptor, alpha (translocon-associated protein alpha) /FL=gb:AF156965.1 gb:NM_003144.2	200891_s_at	578.6	P	503.2189	P	680.9669	P	381.88538	P	347.91357	P	378.0064	P
gb:BC000451.1 /DEF=Homo sapiens, splicing factor, arginineserine-rich (transformer 2 Drosophila homolog) 10, clone MGC:8454, mRNA, complete cds. /FEA=mRNA /PROD=splicing factor, arginineserine-rich(transformer 2 Drosophila homolog) 10 /DB_XREF=gi:12653362 /UG=Hs.30035 splicing factor, arginineserine-rich (transformer 2 Drosophila homolog) 10 /FL=gb:BC000160.1 gb:BC000451.1 gb:U61267.1 gb:U68063.1…	200892_s_at	230.4	P	202.22443	P	243.03532	P	148.22505	P	136.26495	P	175.51726	P
gb:NM_004593.1 /DEF=Homo sapiens splicing factor, arginineserine-rich (transformer 2 Drosophila homolog) 10 (SFRS10), mRNA. /FEA=mRNA /GEN=SFRS10 /PROD=splicing factor, arginineserine-rich(transformer 2 Drosophila homolog) 10 /DB_XREF=gi:4759097 /UG=Hs.30035 splicing factor, arginineserine-rich (transformer 2 Drosophila homolog) 10 /FL=gb:BC000160.1 gb:BC000451.1 gb:U61267.1 gb:U68063.1 gb:NM_004…	200893_at	614.2	P	614.9457	P	587.11255	P	431.80838	P	432.48688	P	425.35712	P
Consensus includes gb:AA894574 /FEA=EST /DB_XREF=gi:3030975 /DB_XREF=est:of91h10.s1 /CLONE=IMAGE:1437763 /UG=Hs.848 FK506-binding protein 4 (59kD) /FL=gb:BC001786.1 gb:M88279.1 gb:NM_002014.1	200894_s_at	93.7	M	78.6373	P	101.45973	P	39.629616	A	54.41983	A	52.145706	A
gb:NM_002014.1 /DEF=Homo sapiens FK506-binding protein 4 (59kD) (FKBP4), mRNA. /FEA=mRNA /GEN=FKBP4 /PROD=FK506-binding protein 4 (59kD) /DB_XREF=gi:4503728 /UG=Hs.848 FK506-binding protein 4 (59kD) /FL=gb:BC001786.1 gb:M88279.1 gb:NM_002014.1	200895_s_at	229.9	P	225.84552	P	209.4383	P	90.58198	P	50.11219	A	65.83146	A
gb:NM_004494.1 /DEF=Homo sapiens hepatoma-derived growth factor (high-mobility group protein 1-like) (HDGF), mRNA. /FEA=mRNA /GEN=HDGF /PROD=hepatoma-derived growth factor (high-mobilitygroup protein 1-like) /DB_XREF=gi:4758515 /UG=Hs.89525 hepatoma-derived growth factor (high-mobility group protein 1-like) /FL=gb:NM_004494.1 gb:D16431.1	200896_x_at	804.2	P	779.795	P	898.01056	P	690.68756	P	699.27325	P	611.76306	P
gb:NM_016081.1 /DEF=Homo sapiens palladin (KIAA0992), mRNA. /FEA=mRNA /GEN=KIAA0992 /PROD=palladin /DB_XREF=gi:7706354 /UG=Hs.194431 palladin /FL=gb:AF077041.1 gb:AF151909.1 gb:NM_016081.1	200897_s_at	1.6	A	9.667703	A	1.0028969	A	1150.2882	P	1084.5197	P	1167.7842	P
Consensus includes gb:AK002091.1 /DEF=Homo sapiens cDNA FLJ11229 fis, clone PLACE1008356, highly similar to Homo sapiens mRNA for KIAA0679 protein. /FEA=mRNA /DB_XREF=gi:7023763 /UG=Hs.5734 meningioma expressed antigen 5 (hyaluronidase) /FL=gb:AF036144.2 gb:NM_012215.1	200898_s_at	47.7	A	21.528082	A	22.732328	A	45.496857	A	57.435173	A	46.05205	A
gb:NM_012215.1 /DEF=Homo sapiens meningioma expressed antigen 5 (hyaluronidase) (MGEA5), mRNA. /FEA=mRNA /GEN=MGEA5 /PROD=meningioma expressed antigen 5 (hyaluronidase) /DB_XREF=gi:11024697 /UG=Hs.5734 meningioma expressed antigen 5 (hyaluronidase) /FL=gb:AF036144.2 gb:NM_012215.1	200899_s_at	59.8	P	51.92653	P	71.62354	P	99.4343	P	75.81443	P	95.00108	P
Consensus includes gb:AI583537 /FEA=EST /DB_XREF=gi:4569434 /DB_XREF=est:ts12d03.x1 /CLONE=IMAGE:2228357 /UG=Hs.75709 mannose-6-phosphate receptor (cation dependent) /FL=gb:NM_002355.2 gb:M16985.1	200900_s_at	283.2	P	267.307	P	310.313	P	500.56833	P	461.20447	P	546.53094	P
gb:NM_002355.2 /DEF=Homo sapiens mannose-6-phosphate receptor (cation dependent) (M6PR), mRNA. /FEA=mRNA /GEN=M6PR /PROD=cation-dependent mannose-6-phosphate receptorprecursor /DB_XREF=gi:10947032 /UG=Hs.75709 mannose-6-phosphate receptor (cation dependent) /FL=gb:NM_002355.2 gb:M16985.1	200901_s_at	364.8	P	372.95407	P	389.95972	P	578.59235	P	580.0953	P	707.76306	P
gb:NM_004261.1 /DEF=Homo sapiens 15 kDa selenoprotein (SEP15), mRNA. /FEA=mRNA /GEN=SEP15 /PROD=15 kDa selenoprotein /DB_XREF=gi:4759095 /UG=Hs.90606 15 kDa selenoprotein /FL=gb:AF288991.1 gb:BC005294.1 gb:AF051894.1 gb:NM_004261.1	200902_at	254.3	P	251.16095	P	248.0498	P	202.26543	P	160.24414	P	226.5641	P
gb:NM_000687.1 /DEF=Homo sapiens S-adenosylhomocysteine hydrolase (AHCY), mRNA. /FEA=mRNA /GEN=AHCY /PROD=S-adenosylhomocysteine hydrolase /DB_XREF=gi:9951914 /UG=Hs.172673 S-adenosylhomocysteine hydrolase /FL=gb:M61832.1 gb:NM_000687.1	200903_s_at	511.7	P	514.87994	P	569.729	P	241.07156	P	222.7049	P	238.25194	P
Consensus includes gb:X56841.1 /DEF=H.sapiens HLA-E gene. /FEA=mRNA /GEN=HLA-E /PROD=HLA-E /DB_XREF=gi:433491 /UG=Hs.181392 major histocompatibility complex, class I, E /FL=gb:BC002578.1 gb:NM_005516.1	200904_at	53.4	P	64.683914	P	123.94134	P	194.13365	P	126.07021	P	149.44441	P
gb:NM_005516.1 /DEF=Homo sapiens major histocompatibility complex, class I, E (HLA-E), mRNA. /FEA=mRNA /GEN=HLA-E /PROD=major histocompatibility complex, class I, E /DB_XREF=gi:5031744 /UG=Hs.181392 major histocompatibility complex, class I, E /FL=gb:BC002578.1 gb:NM_005516.1	200905_x_at	617.9	P	601.98895	P	574.4092	P	955.331	P	978.55176	P	935.6258	P
Consensus includes gb:AK025843.1 /DEF=Homo sapiens cDNA: FLJ22190 fis, clone HRC01053. /FEA=mRNA /DB_XREF=gi:10438481 /UG=Hs.194431 palladin /FL=gb:AF077041.1 gb:AF151909.1 gb:NM_016081.1	200906_s_at	6.2	A	5.9800224	A	6.1845307	A	168.606	P	154.93138	P	154.93869	P
Consensus includes gb:AU157932 /FEA=EST /DB_XREF=gi:11019453 /DB_XREF=est:AU157932 /CLONE=PLACE1010217 /UG=Hs.194431 palladin /FL=gb:AF077041.1 gb:AF151909.1 gb:NM_016081.1	200907_s_at	3.1	A	2.6910102	A	3.6772885	A	651.8814	P	610.39233	P	670.30206	P
Consensus includes gb:BC005354.1 /DEF=Homo sapiens, ribosomal protein, large P2, clone MGC:12453, mRNA, complete cds. /FEA=mRNA /PROD=ribosomal protein, large P2 /DB_XREF=gi:13529169 /UG=Hs.119500 ribosomal protein, large P2 /FL=gb:BC005354.1 gb:M17887.1 gb:NM_001004.1	200908_s_at	61.4	P	44.1525	P	62.26318	P	65.2602	P	40.20462	A	61.635826	A
gb:NM_001004.1 /DEF=Homo sapiens ribosomal protein, large P2 (RPLP2), mRNA. /FEA=mRNA /GEN=RPLP2 /PROD=ribosomal protein, large P2 /DB_XREF=gi:4506670 /UG=Hs.119500 ribosomal protein, large P2 /FL=gb:BC005354.1 gb:M17887.1 gb:NM_001004.1	200909_s_at	6507	P	6454.2383	P	6259.246	P	5824.0093	P	6055.5337	P	5398.579	P
gb:NM_005998.1 /DEF=Homo sapiens chaperonin containing TCP1, subunit 3 (gamma) (CCT3), mRNA. /FEA=mRNA /GEN=CCT3 /PROD=chaperonin containing TCP1, subunit 3 (gamma) /DB_XREF=gi:5174726 /UG=Hs.1708 chaperonin containing TCP1, subunit 3 (gamma) /FL=gb:NM_005998.1	200910_at	772.9	P	644.4471	P	730.61035	P	440.249	P	367.15436	P	433.94818	P
gb:NM_006283.1 /DEF=Homo sapiens transforming, acidic coiled-coil containing protein 1 (TACC1), mRNA. /FEA=mRNA /GEN=TACC1 /PROD=transforming, acidic coiled-coil containingprotein 1 /DB_XREF=gi:5454099 /UG=Hs.173159 transforming, acidic coiled-coil containing protein 1 /FL=gb:AF049910.1 gb:NM_006283.1	200911_s_at	216.6	A	184.58336	A	190.13252	A	291.50928	P	284.01694	P	305.9814	P
gb:NM_001967.2 /DEF=Homo sapiens eukaryotic translation initiation factor 4A, isoform 2 (EIF4A2), mRNA. /FEA=mRNA /GEN=EIF4A2 /PROD=eukaryotic translation initiation factor 4A,isoform 2 /DB_XREF=gi:9945313 /UG=Hs.173912 eukaryotic translation initiation factor 4A, isoform 2 /FL=gb:D30655.1 gb:NM_001967.2	200912_s_at	968.3	P	854.84424	P	975.1501	P	1098.2035	P	1249.3586	P	1208.242	P
gb:NM_002707.1 /DEF=Homo sapiens protein phosphatase 1G (formerly 2C), magnesium-dependent, gamma isoform (PPM1G), mRNA. /FEA=mRNA /GEN=PPM1G /PROD=protein phosphatase 1G (formerly 2C),magnesium-dependent, gamma isoform /DB_XREF=gi:4505998 /UG=Hs.17883 protein phosphatase 1G (formerly 2C), magnesium-dependent, gamma isoform /FL=gb:BC000057.1 gb:NM_002707.1	200913_at	76.6	P	83.62065	P	83.74188	P	67.62768	P	61.599228	P	65.73157	P
Consensus includes gb:BF589024 /FEA=EST /DB_XREF=gi:11681348 /DB_XREF=est:naa40c08.x1 /CLONE=IMAGE:3258639 /UG=Hs.211577 kinectin 1 (kinesin receptor) /FL=gb:D13629.1 gb:L25616.1 gb:NM_004986.1	200914_x_at	36.2	P	36.876804	A	42.957417	P	23.77777	P	24.409948	A	27.970877	P
gb:NM_004986.1 /DEF=Homo sapiens kinectin 1 (kinesin receptor) (KTN1), mRNA. /FEA=mRNA /GEN=KTN1 /PROD=kinectin 1 (kinesin receptor) /DB_XREF=gi:4826813 /UG=Hs.211577 kinectin 1 (kinesin receptor) /FL=gb:D13629.1 gb:L25616.1 gb:NM_004986.1	200915_x_at	116	P	117.60711	P	132.04808	P	72.36265	P	61.31205	P	83.013565	P
gb:NM_003564.1 /DEF=Homo sapiens transgelin 2 (TAGLN2), mRNA. /FEA=mRNA /GEN=TAGLN2 /PROD=transgelin 2 /DB_XREF=gi:4507356 /UG=Hs.75725 transgelin 2 /FL=gb:D21261.1 gb:NM_003564.1	200916_at	445.4	P	379.63174	P	404.5017	P	459.0859	P	388.11816	P	453.4279	P
Consensus includes gb:BG474541 /FEA=EST /DB_XREF=gi:13406818 /DB_XREF=est:602517313F1 /CLONE=IMAGE:4649162 /UG=Hs.75730 signal recognition particle receptor (docking protein) /FL=gb:BC001162.1 gb:NM_003139.1	200917_s_at	74	P	61.6939	P	48.389774	P	56.510803	P	42.932793	P	52.745083	P
gb:NM_003139.1 /DEF=Homo sapiens signal recognition particle receptor (docking protein) (SRPR), mRNA. /FEA=mRNA /GEN=SRPR /PROD=signal recognition particle receptor (dockingprotein) /DB_XREF=gi:4507222 /UG=Hs.75730 signal recognition particle receptor (docking protein) /FL=gb:BC001162.1 gb:NM_003139.1	200918_s_at	407.5	P	356.30966	P	395.3921	P	365.21005	P	349.20584	P	340.04593	P
gb:NM_004427.1 /DEF=Homo sapiens early development regulator 2 (homolog of polyhomeotic 2) (EDR2), mRNA. /FEA=mRNA /GEN=EDR2 /PROD=early development regulator 2 /DB_XREF=gi:4758241 /UG=Hs.75878 early development regulator 2 (homolog of polyhomeotic 2) /FL=gb:U89278.1 gb:NM_004427.1	200919_at	130.8	M	122.092125	P	112.157295	A	206.6916	P	253.28911	P	208.88252	P
Consensus includes gb:AL535380 /FEA=EST /DB_XREF=gi:12798873 /DB_XREF=est:AL535380 /CLONE=CS0DF009YN13 (5 prime) /UG=Hs.77054 B-cell translocation gene 1, anti-proliferative /FL=gb:NM_001731.1	200920_s_at	777.2	P	758.1672	P	836.1652	P	1612.9768	P	1675.0968	P	1661.0706	P
gb:NM_001731.1 /DEF=Homo sapiens B-cell translocation gene 1, anti-proliferative (BTG1), mRNA. /FEA=mRNA /GEN=BTG1 /PROD=B-cell translocation protein 1 /DB_XREF=gi:4502472 /UG=Hs.77054 B-cell translocation gene 1, anti-proliferative /FL=gb:NM_001731.1	200921_s_at	291.3	P	294.21713	P	315.82892	P	736.6991	P	553.10077	P	748.72046	P
gb:NM_006801.1 /DEF=Homo sapiens KDEL (Lys-Asp-Glu-Leu) endoplasmic reticulum protein retention receptor 1 (KDELR1), mRNA. /FEA=mRNA /GEN=KDELR1 /PROD=KDEL receptor 1 /DB_XREF=gi:5803047 /UG=Hs.78040 KDEL (Lys-Asp-Glu-Leu) endoplasmic reticulum protein retention receptor 1 /FL=gb:NM_006801.1	200922_at	63	M	57.70722	P	66.60906	P	96.65508	P	76.81954	P	88.40795	P
gb:NM_005567.2 /DEF=Homo sapiens lectin, galactoside-binding, soluble, 3 binding protein (galectin 6 binding protein) (LGALS3BP), mRNA. /FEA=mRNA /GEN=LGALS3BP /PROD=galectin 6 binding protein /DB_XREF=gi:6006016 /UG=Hs.79339 lectin, galactoside-binding, soluble, 3 binding protein (galectin 6 binding protein) /FL=gb:BC002403.1 gb:BC002998.1 gb:L13210.1 gb:NM_005567.2	200923_at	45.8	A	38.67081	A	43.04099	A	103.13993	A	126.2138	A	109.486	A
gb:NM_002394.1 /DEF=Homo sapiens solute carrier family 3 (activators of dibasic and neutral amino acid transport), member 2 (SLC3A2), mRNA. /FEA=mRNA /GEN=SLC3A2 /PROD=antigen identified by monoclonal antibodies 4F2,TRA1.10, TROP4, and T43 /DB_XREF=gi:4505140 /UG=Hs.79748 solute carrier family 3 (activators of dibasic and neutral amino acid transport), member 2 /FL=gb:BC001061.1 gb:J02769.1 gb:J0…	200924_s_at	154.3	P	154.28459	P	146.75725	P	68.554085	P	76.38878	A	79.517204	A
gb:NM_004373.1 /DEF=Homo sapiens cytochrome c oxidase subunit VIa polypeptide 1 (COX6A1), mRNA. /FEA=mRNA /GEN=COX6A1 /PROD=cytochrome c oxidase subunit VIa polypeptide 1 /DB_XREF=gi:10047079 /UG=Hs.180714 cytochrome c oxidase subunit VIa polypeptide 1 /FL=gb:NM_004373.1	200925_at	1344	P	1339.4254	P	1430.5487	P	1532.3794	P	1665.62	P	1494.9435	P
gb:NM_001025.1 /DEF=Homo sapiens ribosomal protein S23 (RPS23), mRNA. /FEA=mRNA /GEN=RPS23 /PROD=ribosomal protein S23 /DB_XREF=gi:4506700 /UG=Hs.3463 ribosomal protein S23 /FL=gb:D14530.1 gb:NM_001025.1	200926_at	6029.7	P	5937.963	P	6925.0024	P	5719.7373	P	5382.8247	P	6129.1187	P
Consensus includes gb:AA919115 /FEA=EST /DB_XREF=gi:3059005 /DB_XREF=est:ol85g11.s1 /CLONE=IMAGE:1536452 /UG=Hs.5807 GTPase Rab14 /FL=gb:AF152463.1 gb:AF203689.1 gb:AL162081.1 gb:NM_016322.1	200927_s_at	43.7	P	50.23219	P	46.04968	P	88.00862	P	86.8707	P	82.71388	P
gb:AL162081.1 /DEF=Homo sapiens mRNA; cDNA DKFZp762K0911 (from clone DKFZp762K0911); complete cds. /FEA=mRNA /GEN=DKFZp762K0911 /PROD=hypothetical protein /DB_XREF=gi:7328165 /UG=Hs.5807 GTPase Rab14 /FL=gb:AF152463.1 gb:AF203689.1 gb:AL162081.1 gb:NM_016322.1	200928_s_at	20.6	A	13.15605	A	27.245363	A	14.616636	P	27.281708	A	14.584815	A
gb:NM_006827.1 /DEF=Homo sapiens transmembrane trafficking protein (TMP21), mRNA. /FEA=mRNA /GEN=TMP21 /PROD=transmembrane trafficking protein /DB_XREF=gi:5803200 /UG=Hs.74137 transmembrane trafficking protein /FL=gb:BC001825.1 gb:NM_006827.1	200929_at	84.1	P	76.44462	P	116.33603	P	100.566574	P	107.260185	P	117.67748	P
Consensus includes gb:AA156675 /FEA=EST /DB_XREF=gi:1728354 /DB_XREF=est:zl18h03.s1 /CLONE=IMAGE:502325 /UG=Hs.75350 vinculin /FL=gb:NM_014000.1	200930_s_at	10.3	A	3.7873476	A	5.8502316	A	4.7349668	A	3.4461105	A	6.7929273	A
gb:NM_014000.1 /DEF=Homo sapiens vinculin (VCL), transcript variant meta-VCL, mRNA. /FEA=mRNA /GEN=VCL /PROD=VCL isoform meta-VCL /DB_XREF=gi:7669549 /UG=Hs.75350 vinculin /FL=gb:NM_014000.1	200931_s_at	342.6	P	336.67526	P	364.13513	P	599.17914	P	704.01166	P	699.7714	P
gb:NM_006400.2 /DEF=Homo sapiens dynactin 2 (p50) (DCTN2), mRNA. /FEA=mRNA /GEN=DCTN2 /PROD=dynactin 2 /DB_XREF=gi:13259506 /UG=Hs.84153 dynactin 2 (p50) /FL=gb:U50733.1 gb:BC000718.1 gb:NM_006400.2	200932_s_at	97.1	A	74.65062	A	107.560684	A	97.89029	P	130.09067	A	115.97924	P
gb:NM_001007.1 /DEF=Homo sapiens ribosomal protein S4, X-linked (RPS4X), mRNA. /FEA=mRNA /GEN=RPS4X /PROD=ribosomal protein S4, X-linked /DB_XREF=gi:4506724 /UG=Hs.108124 ribosomal protein S4, X-linked /FL=gb:BC000472.1 gb:BC002569.1 gb:M58458.1 gb:M22146.1 gb:NM_001007.1	200933_x_at	5859	P	5898.196	P	5558.5557	P	5398.6855	P	5452.321	P	5525.7466	P
gb:NM_003472.1 /DEF=Homo sapiens DEK oncogene (DNA binding) (DEK), mRNA. /FEA=mRNA /GEN=DEK /PROD=DEK oncogene (DNA binding) /DB_XREF=gi:4503248 /UG=Hs.110713 DEK oncogene (DNA binding) /FL=gb:NM_003472.1	200934_at	329.7	P	329.79825	P	382.438	P	164.17982	P	241.22774	P	223.06775	P
gb:NM_004343.2 /DEF=Homo sapiens calreticulin (CALR), mRNA. /FEA=mRNA /GEN=CALR /PROD=calreticulin precursor /DB_XREF=gi:5921996 /UG=Hs.16488 calreticulin /FL=gb:BC002500.1 gb:M84739.1 gb:M32294.1 gb:NM_004343.2	200935_at	148.6	P	124.48414	P	103.96697	P	121.15339	P	138.27519	P	100.29558	P
gb:NM_000973.1 /DEF=Homo sapiens ribosomal protein L8 (RPL8), mRNA. /FEA=mRNA /GEN=RPL8 /PROD=ribosomal protein L8 /DB_XREF=gi:4506662 /UG=Hs.178551 ribosomal protein L8 /FL=gb:BC000077.1 gb:NM_000973.1	200936_at	5776.8	P	5310.958	P	5655.586	P	4232.6484	P	4309.648	P	4140.0894	P
gb:NM_000969.1 /DEF=Homo sapiens ribosomal protein L5 (RPL5), mRNA. /FEA=mRNA /GEN=RPL5 /PROD=ribosomal protein L5 /DB_XREF=gi:4506654 /UG=Hs.180946 ribosomal protein L5 /FL=gb:AF113210.1 gb:NM_000969.1 gb:U14966.1	200937_s_at	2711.2	P	2736.9568	P	3103.7148	P	2118.0742	P	2039.3795	P	2385.2166	P
Consensus includes gb:AI920976 /FEA=EST /DB_XREF=gi:5656940 /DB_XREF=est:wo16h05.x1 /CLONE=IMAGE:2455545 /UG=Hs.194369 arginine-glutamic acid dipeptide (RE) repeats /FL=gb:AF118275.1 gb:NM_012102.1 gb:AB036737.1	200938_s_at	1.6	A	3.4883466	A	1.8386443	A	2.1616151	A	1.4358793	A	9.190431	A
gb:NM_012102.1 /DEF=Homo sapiens arginine-glutamic acid dipeptide (RE) repeats (RERE), mRNA. /FEA=mRNA /GEN=RERE /PROD=arginine-glutamic acid dipeptide (RE) repeats /DB_XREF=gi:6912253 /UG=Hs.194369 arginine-glutamic acid dipeptide (RE) repeats /FL=gb:AF118275.1 gb:NM_012102.1 gb:AB036737.1	200939_s_at	3.6	A	3.4883466	A	4.2623115	A	5.0437694	A	1.8666431	A	10.189391	A
gb:AB036737.1 /DEF=Homo sapiens mRNA for RERE, complete cds. /FEA=mRNA /PROD=RERE /DB_XREF=gi:8096339 /UG=Hs.194369 arginine-glutamic acid dipeptide (RE) repeats /FL=gb:AF118275.1 gb:NM_012102.1 gb:AB036737.1	200940_s_at	95.6	P	74.45128	P	90.34429	P	165.41504	P	145.45459	P	161.03233	P
Consensus includes gb:AK026575.1 /DEF=Homo sapiens cDNA: FLJ22922 fis, clone KAT06722. /FEA=mRNA /DB_XREF=gi:10439459 /UG=Hs.250899 heat shock factor binding protein 1 /FL=gb:AF068754.1 gb:NM_001537.1	200941_at	108.6	P	114.41777	P	125.863556	P	163.04755	P	167.56711	P	183.50893	P
gb:NM_001537.1 /DEF=Homo sapiens heat shock factor binding protein 1 (HSBP1), mRNA. /FEA=mRNA /GEN=HSBP1 /PROD=heat shock factor binding protein 1 /DB_XREF=gi:4557646 /UG=Hs.250899 heat shock factor binding protein 1 /FL=gb:AF068754.1 gb:NM_001537.1	200942_s_at	232.8	P	217.77249	P	246.71263	P	448.89545	P	312.0166	P	348.4372	P
gb:NM_004965.1 /DEF=Homo sapiens high-mobility group (nonhistone chromosomal) protein 14 (HMG14), mRNA. /FEA=mRNA /GEN=HMG14 /PROD=high-mobility group (nonhistone chromosomal)protein 14 /DB_XREF=gi:4826757 /UG=Hs.251064 high-mobility group (nonhistone chromosomal) protein 14 /FL=gb:BC000075.1 gb:J02621.1 gb:NM_004965.1	200943_at	1144.5	P	1068.331	P	706.70795	P	1407.0057	P	1229.3999	P	1350.6936	P
gb:NM_004965.1 /DEF=Homo sapiens high-mobility group (nonhistone chromosomal) protein 14 (HMG14), mRNA. /FEA=mRNA /GEN=HMG14 /PROD=high-mobility group (nonhistone chromosomal)protein 14 /DB_XREF=gi:4826757 /UG=Hs.251064 high-mobility group (nonhistone chromosomal) protein 14 /FL=gb:BC000075.1 gb:J02621.1 gb:NM_004965.1	200944_s_at	1001.8	P	1002.35144	P	1054.3789	P	1162.2285	P	1275.348	P	1165.7863	P
gb:NM_014933.1 /DEF=Homo sapiens yeast Sec31p homolog (KIAA0905), mRNA. /FEA=mRNA /GEN=KIAA0905 /PROD=yeast Sec31p homolog /DB_XREF=gi:7662369 /UG=Hs.70266 yeast Sec31p homolog /FL=gb:AB018359.1 gb:NM_014933.1 gb:AF139184.1	200945_s_at	252	P	236.90855	P	244.79039	P	239.42464	P	194.41806	P	228.66191	P
Consensus includes gb:AI339331 /FEA=EST /DB_XREF=gi:4076258 /DB_XREF=est:qt01g12.x1 /CLONE=IMAGE:1946374 /UG=Hs.77508 glutamate dehydrogenase 1 /FL=gb:J03248.1 gb:M37154.1 gb:M20867.1 gb:NM_005271.1	200946_x_at	168.5	P	163.05528	P	204.50737	P	137.93164	P	160.10054	P	147.54637	P
gb:NM_005271.1 /DEF=Homo sapiens glutamate dehydrogenase 1 (GLUD1), mRNA. /FEA=mRNA /GEN=GLUD1 /PROD=glutamate dehydrogenase 1 /DB_XREF=gi:4885280 /UG=Hs.77508 glutamate dehydrogenase 1 /FL=gb:J03248.1 gb:M37154.1 gb:M20867.1 gb:NM_005271.1	200947_s_at	265.5	P	285.74542	P	278.80533	P	217.6026	P	283.58618	P	260.32895	P
gb:NM_005439.1 /DEF=Homo sapiens myeloid leukemia factor 2 (MLF2), mRNA. /FEA=mRNA /GEN=MLF2 /PROD=myeloid leukemia factor 2 /DB_XREF=gi:4885486 /UG=Hs.79026 myeloid leukemia factor 2 /FL=gb:BC000898.1 gb:BC002340.1 gb:U57342.1 gb:AF070539.1 gb:NM_005439.1	200948_at	122.3	P	132.25816	P	138.3162	P	292.02396	P	255.01218	P	261.22803	P
gb:NM_001023.1 /DEF=Homo sapiens ribosomal protein S20 (RPS20), mRNA. /FEA=mRNA /GEN=RPS20 /PROD=ribosomal protein S20 /DB_XREF=gi:4506696 /UG=Hs.8102 ribosomal protein S20 /FL=gb:L06498.1 gb:NM_001023.1	200949_x_at	4384.2	P	4512.3257	P	4458.2104	P	4693.8965	P	4049.0361	P	4576.035	P
gb:NM_006409.1 /DEF=Homo sapiens actin related protein 23 complex, subunit 1A (41 kD) (ARPC1A), mRNA. /FEA=mRNA /GEN=ARPC1A /PROD=actin related protein 23 complex, subunit 1A(41 kD) /DB_XREF=gi:5454077 /UG=Hs.90370 actin related protein 23 complex, subunit 1A (41 kD) /FL=gb:NM_006409.1	200950_at	81.7	A	44.85017	A	82.23754	A	124.55022	P	156.94162	P	128.06665	P
Consensus includes gb:AW026491 /FEA=EST /DB_XREF=gi:5880021 /DB_XREF=est:wv14b06.x1 /CLONE=IMAGE:2529491 /UG=Hs.75586 cyclin D2 /FL=gb:M90813.1 gb:D13639.1 gb:NM_001759.1	200951_s_at	52.2	A	55.31521	A	44.043888	A	30.468483	A	21.53819	A	32.466198	A
Consensus includes gb:AI635187 /FEA=EST /DB_XREF=gi:4686517 /DB_XREF=est:tz22b10.x1 /CLONE=IMAGE:2289307 /UG=Hs.75586 cyclin D2 /FL=gb:M90813.1 gb:D13639.1 gb:NM_001759.1	200952_s_at	50.9	P	78.83663	P	68.19698	P	46.42326	A	42.64562	A	46.151947	A
gb:NM_001759.1 /DEF=Homo sapiens cyclin D2 (CCND2), mRNA. /FEA=mRNA /GEN=CCND2 /PROD=cyclin D2 /DB_XREF=gi:4502616 /UG=Hs.75586 cyclin D2 /FL=gb:M90813.1 gb:D13639.1 gb:NM_001759.1	200953_s_at	391.2	P	370.76138	P	437.6809	P	246.73294	P	269.08377	P	264.92416	P
gb:NM_001694.1 /DEF=Homo sapiens ATPase, H+ transporting, lysosomal (vacuolar proton pump) 16kD (ATP6L), mRNA. /FEA=mRNA /GEN=ATP6L /PROD=ATPase, H+ transporting, lysosomal (vacuolarproton pump) 16kD /DB_XREF=gi:4502312 /UG=Hs.76159 ATPase, H+ transporting, lysosomal (vacuolar proton pump) 16kD /FL=gb:BC004537.1 gb:M62762.1 gb:NM_001694.1	200954_at	120.1	A	170.92897	A	157.03693	A	380.4443	A	306.56024	A	338.7473	A
gb:NM_006839.1 /DEF=Homo sapiens inner membrane protein, mitochondrial (mitofilin) (IMMT), mRNA. /FEA=mRNA /GEN=IMMT /PROD=inner membrane protein, mitochondrial(mitofilin) /DB_XREF=gi:5803114 /UG=Hs.78504 inner membrane protein, mitochondrial (mitofilin) /FL=gb:L42572.1 gb:BC002412.1 gb:D21094.1 gb:NM_006839.1	200955_at	292.5	P	279.96472	P	326.61005	P	221.20529	P	182.50026	P	253.53603	P
Consensus includes gb:BE795648 /FEA=EST /DB_XREF=gi:10216846 /DB_XREF=est:601590631F1 /CLONE=IMAGE:3945006 /UG=Hs.79162 structure specific recognition protein 1 /FL=gb:BC005116.1 gb:M86737.1 gb:NM_003146.1	200956_s_at	254.4	P	267.008	P	219.55084	P	82.96485	P	85.29124	P	70.027084	P
gb:NM_003146.1 /DEF=Homo sapiens structure specific recognition protein 1 (SSRP1), mRNA. /FEA=mRNA /GEN=SSRP1 /PROD=structure specific recognition protein 1 /DB_XREF=gi:4507240 /UG=Hs.79162 structure specific recognition protein 1 /FL=gb:BC005116.1 gb:M86737.1 gb:NM_003146.1	200957_s_at	192.9	P	174.01866	P	230.83344	P	100.0519	P	74.09137	P	107.88767	P
gb:NM_005625.1 /DEF=Homo sapiens syndecan binding protein (syntenin) (SDCBP), mRNA. /FEA=mRNA /GEN=SDCBP /PROD=syndecan binding protein (syntenin) /DB_XREF=gi:5032082 /UG=Hs.8180 syndecan binding protein (syntenin) /FL=gb:AF000652.1 gb:NM_005625.1	200958_s_at	329.3	P	270.79538	P	321.9299	P	681.2176	P	708.4629	P	827.3386	P
gb:NM_004960.1 /DEF=Homo sapiens fusion, derived from t(12;16) malignant liposarcoma (FUS), mRNA. /FEA=mRNA /GEN=FUS /PROD=fusion, derived from t(12;16) malignantliposarcoma /DB_XREF=gi:4826733 /UG=Hs.99969 fusion, derived from t(12;16) malignant liposarcoma /FL=gb:BC000402.1 gb:BC002459.1 gb:NM_004960.1	200959_at	241.8	P	246.57626	P	300.20047	P	226.24907	P	232.75606	P	223.06775	P
gb:NM_007096.1 /DEF=Homo sapiens clathrin, light polypeptide (Lca) (CLTA), transcript variant brain-specific, mRNA. /FEA=mRNA /GEN=CLTA /PROD=clathrin, light polypeptide A (Lca) isoform b /DB_XREF=gi:6005992 /UG=Hs.104143 clathrin, light polypeptide (Lca) /FL=gb:M20471.1 gb:NM_007096.1	200960_x_at	406.2	P	453.6844	P	412.94278	P	535.15424	P	541.6137	P	553.72345	P
gb:NM_012248.1 /DEF=Homo sapiens selenophosphate synthetase 2 (SPS2), mRNA. /FEA=mRNA /GEN=SPS2 /PROD=selenophosphate synthetase 2 /DB_XREF=gi:7657612 /UG=Hs.118725 selenophosphate synthetase 2 /FL=gb:BC002381.1 gb:U43286.1 gb:NM_012248.1	200961_at	179.8	P	179.30101	P	196.40063	P	264.4376	P	202.3154	P	248.54123	P
Consensus includes gb:AI348010 /FEA=EST /DB_XREF=gi:4085216 /DB_XREF=est:qp61b10.x1 /CLONE=IMAGE:1927483 /UG=Hs.184014 ribosomal protein L31 /FL=gb:NM_000993.1	200962_at	59.7	P	56.21221	P	38.945827	P	40.453087	P	66.33762	P	48.04997	P
gb:NM_000993.1 /DEF=Homo sapiens ribosomal protein L31 (RPL31), mRNA. /FEA=mRNA /GEN=RPL31 /PROD=ribosomal protein L31 /DB_XREF=gi:4506632 /UG=Hs.184014 ribosomal protein L31 /FL=gb:NM_000993.1	200963_x_at	7418.6	P	7390.411	P	7862.2935	P	7629.4727	P	7896.4746	P	7512.2783	P
gb:NM_003334.1 /DEF=Homo sapiens ubiquitin-activating enzyme E1 (A1S9T and BN75 temperature sensitivity complementing) (UBE1), mRNA. /FEA=mRNA /GEN=UBE1 /PROD=ubiquitin-activating enzyme E1 (A1S9T and BN75temperature sensitivity complementing) /DB_XREF=gi:4507762 /UG=Hs.2055 ubiquitin-activating enzyme E1 (A1S9T and BN75 temperature sensitivity complementing) /FL=gb:M58028.1 gb:NM_003334.1	200964_at	254	P	216.4768	P	320.8434	P	358.4164	P	279.42212	P	347.83786	P
gb:NM_006720.1 /DEF=Homo sapiens actin binding LIM protein 1 (ABLIM), transcript variant ABLIM-s, mRNA. /FEA=mRNA /GEN=ABLIM /PROD=actin-binding LIM protein 1, isoform s /DB_XREF=gi:5921987 /UG=Hs.158203 actin binding LIM protein 1 /FL=gb:D31883.1 gb:NM_006720.1	200965_s_at	8.2	A	37.275475	A	28.498983	A	64.84846	P	52.55318	P	72.72428	P
gb:NM_000034.1 /DEF=Homo sapiens aldolase A, fructose-bisphosphate (ALDOA), mRNA. /FEA=mRNA /GEN=ALDOA /PROD=aldolase A /DB_XREF=gi:4557304 /UG=Hs.273415 aldolase A, fructose-bisphosphate /FL=gb:BC004333.1 gb:M11560.1 gb:NM_000034.1	200966_x_at	3085.3	P	3152.369	P	3132.5483	P	3019.8796	P	3048.0847	P	3112.0598	P
gb:NM_000942.1 /DEF=Homo sapiens peptidylprolyl isomerase B (cyclophilin B) (PPIB), mRNA. /FEA=mRNA /GEN=PPIB /PROD=peptidylprolyl isomerase B (cyclophilin B) /DB_XREF=gi:4758949 /UG=Hs.699 peptidylprolyl isomerase B (cyclophilin B) /FL=gb:BC001125.1 gb:M60857.1 gb:M63573.1 gb:NM_000942.1	200967_at	738.8	P	657.1048	P	773.23346	P	661.2484	P	541.6137	P	695.8754	P
gb:NM_000942.1 /DEF=Homo sapiens peptidylprolyl isomerase B (cyclophilin B) (PPIB), mRNA. /FEA=mRNA /GEN=PPIB /PROD=peptidylprolyl isomerase B (cyclophilin B) /DB_XREF=gi:4758949 /UG=Hs.699 peptidylprolyl isomerase B (cyclophilin B) /FL=gb:BC001125.1 gb:M60857.1 gb:M63573.1 gb:NM_000942.1	200968_s_at	1005.1	P	932.88354	P	955.0921	P	739.993	P	758.28784	P	777.4905	P
Consensus includes gb:BG107676 /FEA=EST /DB_XREF=gi:12601522 /DB_XREF=est:602277844F1 /CLONE=IMAGE:4365370 /UG=Hs.76698 stress-associated endoplasmic reticulum protein 1; ribosome associated membrane protein 4 /FL=gb:AL136807.1 gb:AF136975.1 gb:AB022427.1 gb:NM_014445.1	200969_at	162.8	P	142.92253	P	164.39151	P	121.4622	P	142.15205	P	154.43921	P
gb:AL136807.1 /DEF=Homo sapiens mRNA; cDNA DKFZp434L1621 (from clone DKFZp434L1621); complete cds. /FEA=mRNA /GEN=DKFZp434L1621 /PROD=hypothetical protein /DB_XREF=gi:12053124 /UG=Hs.76698 stress-associated endoplasmic reticulum protein 1; ribosome associated membrane protein 4 /FL=gb:AL136807.1 gb:AF136975.1 gb:AB022427.1 gb:NM_014445.1	200970_s_at	262.9	P	254.64929	P	276.04733	P	210.80896	P	168.8594	P	289.2988	P
gb:NM_014445.1 /DEF=Homo sapiens stress-associated endoplasmic reticulum protein 1; ribosome associated membrane protein 4 (SERP1), mRNA. /FEA=mRNA /GEN=SERP1 /PROD=stress-associated endoplasmic reticulum protein1; ribosome associated membrane protein 4 /DB_XREF=gi:7657551 /UG=Hs.76698 stress-associated endoplasmic reticulum protein 1; ribosome associated membrane protein 4 /FL=gb:AL136807.1 gb:A…	200971_s_at	588.3	P	573.4842	P	682.72205	P	849.7207	P	526.8241	P	831.0348	P
gb:BC000704.1 /DEF=Homo sapiens, tetraspan 3, clone MGC:965, mRNA, complete cds. /FEA=mRNA /PROD=tetraspan 3 /DB_XREF=gi:12653830 /UG=Hs.100090 tetraspan 3 /FL=gb:BC000704.1 gb:BC004280.1 gb:AF054840.1 gb:NM_005724.1 gb:AF133423.1	200972_at	156.4	P	145.11522	P	217.3779	P	80.597374	P	94.050095	P	113.58173	P
gb:NM_005724.1 /DEF=Homo sapiens tetraspan 3 (TSPAN-3), mRNA. /FEA=mRNA /GEN=TSPAN-3 /PROD=tetraspan 3 /DB_XREF=gi:5032200 /UG=Hs.100090 tetraspan 3 /FL=gb:BC000704.1 gb:BC004280.1 gb:AF054840.1 gb:NM_005724.1 gb:AF133423.1	200973_s_at	85.5	P	49.733856	P	71.1221	P	35.821053	P	25.845829	A	32.765884	A
gb:NM_001613.1 /DEF=Homo sapiens actin, alpha 2, smooth muscle, aorta (ACTA2), mRNA. /FEA=mRNA /GEN=ACTA2 /PROD=alpha 2 actin /DB_XREF=gi:4501882 /UG=Hs.195851 actin, alpha 2, smooth muscle, aorta /FL=gb:J05192.1 gb:NM_001613.1	200974_at	66.1	A	32.09279	A	24.403824	A	60.7311	P	61.02487	A	54.54321	P
gb:NM_000310.1 /DEF=Homo sapiens palmitoyl-protein thioesterase 1 (ceroid-lipofuscinosis, neuronal 1, infantile) (PPT1), mRNA. /FEA=mRNA /GEN=PPT1 /PROD=palmitoyl-protein thioesterase 1(ceroid-lipofuscinosis, neuronal 1, infantile) /DB_XREF=gi:4506030 /UG=Hs.3873 palmitoyl-protein thioesterase 1 (ceroid-lipofuscinosis, neuronal 1, infantile) /FL=gb:U44772.1 gb:NM_000310.1	200975_at	460.2	P	377.14008	P	456.4016	P	424.70596	P	464.65057	P	521.55695	P
gb:NM_006024.2 /DEF=Homo sapiens Tax1 (human T-cell leukemia virus type I) binding protein 1 (TAX1BP1), mRNA. /FEA=mRNA /GEN=TAX1BP1 /PROD=Tax1 (human T-cell leukemia virus type I)binding protein 1 /DB_XREF=gi:5803188 /UG=Hs.5437 Tax1 (human T-cell leukemia virus type I) binding protein 1 /FL=gb:U33821.2 gb:NM_006024.2 gb:AF090891.1 gb:AF268075.1	200976_s_at	326.5	P	308.1705	P	358.45203	P	496.96564	P	487.19385	P	500.17923	P
gb:AF090891.1 /DEF=Homo sapiens clone HQ0105 PRO0105 mRNA, complete cds. /FEA=mRNA /PROD=PRO0105 /DB_XREF=gi:6690159 /UG=Hs.5437 Tax1 (human T-cell leukemia virus type I) binding protein 1 /FL=gb:U33821.2 gb:NM_006024.2 gb:AF090891.1 gb:AF268075.1	200977_s_at	196.4	P	172.02531	P	184.03157	P	288.83298	P	246.68408	P	261.7275	P
gb:NM_005917.1 /DEF=Homo sapiens malate dehydrogenase 1, NAD (soluble) (MDH1), mRNA. /FEA=mRNA /GEN=MDH1 /PROD=malate dehydrogenase 1, NAD (soluble) /DB_XREF=gi:5174538 /UG=Hs.75375 malate dehydrogenase 1, NAD (soluble) /FL=gb:D55654.1 gb:U20352.1 gb:NM_005917.1	200978_at	788.4	P	695.8753	P	814.8537	P	646.4259	P	729.8575	P	697.57367	P
Consensus includes gb:BF739979 /FEA=EST /DB_XREF=gi:12066655 /DB_XREF=est:7o41g06.x1 /CLONE=IMAGE:3576778 /UG=Hs.1023 pyruvate dehydrogenase (lipoamide) alpha 1 /FL=gb:L48690.1 gb:BC002406.1 gb:J03575.1 gb:M24848.1 gb:L13318.1 gb:NM_000284.1	200979_at	82.6	P	72.35827	P	96.69597	P	66.4954	P	48.67631	P	67.729485	P
gb:NM_000284.1 /DEF=Homo sapiens pyruvate dehydrogenase (lipoamide) alpha 1 (PDHA1), mRNA. /FEA=mRNA /GEN=PDHA1 /PROD=pyruvate dehydrogenase (lipoamide) alpha 1 /DB_XREF=gi:4505684 /UG=Hs.1023 pyruvate dehydrogenase (lipoamide) alpha 1 /FL=gb:L48690.1 gb:BC002406.1 gb:J03575.1 gb:M24848.1 gb:L13318.1 gb:NM_000284.1	200980_s_at	319.8	P	260.13098	P	252.06142	P	203.19183	P	236.77649	P	206.6848	P
gb:NM_016592.1 /DEF=Homo sapiens neuroendocrine secretory protein 55 (NESP55), mRNA. /FEA=mRNA /GEN=NESP55 /PROD=neuroendocrine secretory protein 55 /DB_XREF=gi:7706588 /UG=Hs.113368 neuroendocrine secretory protein 55 /FL=gb:AF105253.1 gb:NM_016592.1	200981_x_at	1134.4	P	1058.9623	P	980.5824	P	1695.8386	P	1622.4001	P	1849.874	P
gb:NM_001155.2 /DEF=Homo sapiens annexin A6 (ANXA6), transcript variant 1, mRNA. /FEA=mRNA /GEN=ANXA6 /PROD=annexin VI isoform 1 /DB_XREF=gi:4809274 /UG=Hs.118796 annexin A6 /FL=gb:J03578.1 gb:D00510.1 gb:NM_001155.2	200982_s_at	381.4	P	314.44952	P	353.52115	P	633.8679	P	551.09045	P	566.70996	P
Consensus includes gb:BF983379 /FEA=EST /DB_XREF=gi:12386191 /DB_XREF=est:602305270F1 /CLONE=IMAGE:4396576 /UG=Hs.119663 CD59 antigen p18-20 (antigen identified by monoclonal antibodies 16.3A5, EJ16, EJ30, EL32 and G344) /FL=gb:NM_000611.1 gb:M34671.1	200983_x_at	49	P	54.51787	P	56.580093	P	147.40158	P	189.1053	P	172.82007	P
Consensus includes gb:X16447.1 /DEF=Human mRNA for CD59, an LY-6-like protein regulating complement membrane attack. /FEA=mRNA /PROD=precursor polypeptide (AA -25 to 103) /DB_XREF=gi:29805 /UG=Hs.119663 CD59 antigen p18-20 (antigen identified by monoclonal antibodies 16.3A5, EJ16, EJ30, EL32 and G344) /FL=gb:NM_000611.1 gb:M34671.1	200984_s_at	47.2	P	39.268818	P	39.280125	P	111.47759	P	123.48563	P	108.786736	P
gb:NM_000611.1 /DEF=Homo sapiens CD59 antigen p18-20 (antigen identified by monoclonal antibodies 16.3A5, EJ16, EJ30, EL32 and G344) (CD59), mRNA. /FEA=mRNA /GEN=CD59 /PROD=CD59 antigen p18-20 (antigen identified bymonoclonal antibodies 16.3A5, EJ16, EJ30, EL32 and G344) /DB_XREF=gi:10835164 /UG=Hs.119663 CD59 antigen p18-20 (antigen identified by monoclonal antibodies 16.3A5, EJ16, EJ30, EL32 an…	200985_s_at	19.2	A	22.823751	A	22.23088	A	117.44776	P	129.08556	P	117.377785	P
gb:NM_000062.1 /DEF=Homo sapiens serine (or cysteine) proteinase inhibitor, clade G (C1 inhibitor), member 1 (SERPING1), mRNA. /FEA=mRNA /GEN=SERPING1 /PROD=complement component 1 inhibitor precursor /DB_XREF=gi:4557378 /UG=Hs.151242 serine (or cysteine) proteinase inhibitor, clade G (C1 inhibitor), member 1 /FL=gb:M13690.1 gb:M13656.1 gb:NM_000062.1	200986_at	17.7	A	4.1860156	A	4.2623115	A	14.616636	A	4.594814	A	1.9979198	A
Consensus includes gb:AA758755 /FEA=EST /DB_XREF=gi:2806618 /DB_XREF=est:ah80c08.s1 /CLONE=1321934 /UG=Hs.152978 proteasome (prosome, macropain) activator subunit 3 (PA28 gamma; Ki) /FL=gb:NM_005789.1 gb:U11292.1	200987_x_at	185	M	174.81598	A	210.60834	P	135.15242	A	150.62375	A	129.76488	A
gb:NM_005789.1 /DEF=Homo sapiens proteasome (prosome, macropain) activator subunit 3 (PA28 gamma; Ki) (PSME3), mRNA. /FEA=mRNA /GEN=PSME3 /PROD=proteasome (prosome, macropain) activatorsubunit 3 (PA28 gamma; Ki) /DB_XREF=gi:5031996 /UG=Hs.152978 proteasome (prosome, macropain) activator subunit 3 (PA28 gamma; Ki) /FL=gb:NM_005789.1 gb:U11292.1	200988_s_at	56.5	P	53.32187	P	40.61732	P	25.63058	P	43.65073	M	25.17379	P
gb:NM_001530.1 /DEF=Homo sapiens hypoxia-inducible factor 1, alpha subunit (basic helix-loop-helix transcription factor) (HIF1A), mRNA. /FEA=mRNA /GEN=HIF1A /PROD=hypoxia-inducible factor 1, alpha subunit (basichelix-loop-helix transcription factor) /DB_XREF=gi:4504384 /UG=Hs.197540 hypoxia-inducible factor 1, alpha subunit (basic helix-loop-helix transcription factor) /FL=gb:U29165.1 gb:AF304431…	200989_at	72.7	P	97.47437	P	126.782875	P	307.0523	P	250.13017	P	320.4663	P
gb:NM_005762.1 /DEF=Homo sapiens KRAB-associated protein 1 (TIF1B), mRNA. /FEA=mRNA /GEN=TIF1B /PROD=KRAB-associated protein 1 /DB_XREF=gi:5032178 /UG=Hs.228059 KRAB-associated protein 1 /FL=gb:BC004978.1 gb:U78773.1 gb:U95040.1 gb:NM_005762.1	200990_at	491.9	P	474.81378	P	528.9445	P	293.56796	P	258.60187	P	326.56	P
gb:NM_014748.1 /DEF=Homo sapiens KIAA0064 gene product (KIAA0064), mRNA. /FEA=mRNA /GEN=KIAA0064 /PROD=KIAA0064 gene product /DB_XREF=gi:7661889 /UG=Hs.278569 sorting nexin 17 /FL=gb:BC002524.1 gb:BC002610.1 gb:D31764.1 gb:NM_014748.1	200991_s_at	57.3	A	103.055725	A	89.25782	A	137.10817	P	88.0194	A	87.00941	A
Consensus includes gb:AL137335.1 /DEF=Homo sapiens mRNA; cDNA DKFZp434A179 (from clone DKFZp434A179); partial cds. /FEA=mRNA /GEN=DKFZp434A179 /PROD=hypothetical protein /DB_XREF=gi:6807827 /UG=Hs.5151 RAN binding protein 7 /FL=gb:AF098799.1 gb:NM_006391.1	200992_at	271.7	P	260.9283	P	269.11066	P	268.55496	P	177.61827	P	290.49753	P
Consensus includes gb:AA939270 /FEA=EST /DB_XREF=gi:3099183 /DB_XREF=est:oq31b02.s1 /CLONE=IMAGE:1587915 /UG=Hs.5151 RAN binding protein 7 /FL=gb:AF098799.1 gb:NM_006391.1	200993_at	352	P	355.4127	P	355.44333	P	314.66943	P	322.4985	P	281.80658	P
Consensus includes gb:BG291787 /FEA=EST /DB_XREF=gi:13050002 /DB_XREF=est:602386007F1 /CLONE=IMAGE:4515240 /UG=Hs.5151 RAN binding protein 7 /FL=gb:AF098799.1 gb:NM_006391.1	200994_at	257.5	P	223.85219	P	269.69568	P	203.80945	P	133.2496	P	240.44965	P
Consensus includes gb:AI741392 /FEA=EST /DB_XREF=gi:5109680 /DB_XREF=est:wg27b08.x1 /CLONE=IMAGE:2366295 /UG=Hs.5151 RAN binding protein 7 /FL=gb:AF098799.1 gb:NM_006391.1	200995_at	142.4	P	134.74983	P	125.61283	P	72.36265	P	107.1166	P	84.51201	P
gb:NM_005721.2 /DEF=Homo sapiens ARP3 (actin-related protein 3, yeast) homolog (ACTR3), mRNA. /FEA=mRNA /GEN=ACTR3 /PROD=ARP3 (actin-related protein 3, yeast) homolog /DB_XREF=gi:7262289 /UG=Hs.5321 ARP3 (actin-related protein 3, yeast) homolog /FL=gb:AF006083.1 gb:NM_005721.2	200996_at	424.8	P	416.50858	P	483.22913	P	662.58655	P	686.78107	P	763.50507	P
gb:NM_002896.1 /DEF=Homo sapiens RNA binding motif protein 4 (RBM4), mRNA. /FEA=mRNA /GEN=RBM4 /PROD=RNA binding motif protein 4 /DB_XREF=gi:4506444 /UG=Hs.6106 RNA binding motif protein 4 /FL=gb:BC000307.1 gb:U89505.1 gb:NM_002896.1	200997_at	147	P	134.74983	P	153.69394	P	146.78398	P	162.68513	P	158.03545	P
Consensus includes gb:AW029619 /FEA=EST /DB_XREF=gi:5888375 /DB_XREF=est:wx14e05.x1 /CLONE=IMAGE:2543648 /UG=Hs.74368 transmembrane protein (63kD), endoplasmic reticulumGolgi intermediate compartment /FL=gb:NM_006825.1	200998_s_at	51.1	A	41.760494	P	41.453068	P	39.012012	P	60.306934	P	42.75548	P
gb:NM_006825.1 /DEF=Homo sapiens transmembrane protein (63kD), endoplasmic reticulumGolgi intermediate compartment (P63), mRNA. /FEA=mRNA /GEN=P63 /PROD=transmembrane protein (63kD), endoplasmicreticulumGolgi intermediate compartment /DB_XREF=gi:5803112 /UG=Hs.74368 transmembrane protein (63kD), endoplasmic reticulumGolgi intermediate compartment /FL=gb:NM_006825.1	200999_s_at	43.5	A	30.99645	P	56.078648	M	12.352087	A	19.52796	A	7.092615	A
gb:NM_001605.1 /DEF=Homo sapiens alanyl-tRNA synthetase (AARS), mRNA. /FEA=mRNA /GEN=AARS /PROD=alanyl-tRNA synthetase /DB_XREF=gi:4501840 /UG=Hs.75102 alanyl-tRNA synthetase /FL=gb:D32050.1 gb:NM_001605.1	201000_at	640	P	602.9856	P	574.9942	P	272.15765	P	281.0016	P	248.54123	P
Consensus includes gb:BG164064 /FEA=EST /DB_XREF=gi:12670767 /DB_XREF=est:602341091F1 /CLONE=IMAGE:4449022 /UG=Hs.75875 ubiquitin-conjugating enzyme E2 variant 1 /FL=gb:U39361.1 gb:NM_003349.2 gb:BC000468.1	201001_s_at	122.7	P	132.45749	P	105.30417	P	153.78348	P	145.1674	P	169.3237	P
gb:U39361.1 /DEF=Homo sapiens DNA-binding protein (CROC-1B) mRNA, complete cds. /FEA=mRNA /GEN=CROC-1B /PROD=DNA-binding protein /DB_XREF=gi:1066081 /UG=Hs.75875 ubiquitin-conjugating enzyme E2 variant 1 /FL=gb:U39361.1 gb:NM_003349.2 gb:BC000468.1	201002_s_at	203.3	P	209.3008	P	223.22812	P	289.5535	P	302.97055	P	339.74628	P
gb:NM_003349.2 /DEF=Homo sapiens ubiquitin-conjugating enzyme E2 variant 1 (UBE2V1), transcript variant 2, mRNA. /FEA=mRNA /GEN=UBE2V1 /PROD=ubiquitin-conjugating enzyme E2 variant 1,isoform b /DB_XREF=gi:12025659 /UG=Hs.75875 ubiquitin-conjugating enzyme E2 variant 1 /FL=gb:U39361.1 gb:NM_003349.2 gb:BC000468.1	201003_x_at	244.3	P	234.71588	P	197.73782	P	377.768	P	373.32864	P	323.5631	P
gb:NM_006280.1 /DEF=Homo sapiens signal sequence receptor, delta (translocon-associated protein delta) (SSR4), mRNA. /FEA=mRNA /GEN=SSR4 /PROD=signal sequence receptor, delta /DB_XREF=gi:5454089 /UG=Hs.102135 signal sequence receptor, delta (translocon-associated protein delta) /FL=gb:BC003371.1 gb:NM_006280.1	201004_at	917	P	836.70483	P	1037.4132	P	796.60675	P	821.03577	P	893.8693	P
gb:NM_001769.1 /DEF=Homo sapiens CD9 antigen (p24) (CD9), mRNA. /FEA=mRNA /GEN=CD9 /PROD=CD9 antigen (p24) /DB_XREF=gi:4502692 /UG=Hs.1244 CD9 antigen (p24) /FL=gb:M38690.1 gb:NM_001769.1 gb:L34068.1	201005_at	4.9	A	2.1926749	A	4.429461	A	1.4410769	A	2.153819	A	1.8980238	A
gb:NM_005809.1 /DEF=Homo sapiens peroxiredoxin 2 (PRDX2), mRNA. /FEA=mRNA /GEN=PRDX2 /PROD=peroxiredoxin 2 /DB_XREF=gi:5902725 /UG=Hs.146354 peroxiredoxin 2 /FL=gb:BC000452.1 gb:BC003022.1 gb:NM_005809.1	201006_at	9.6	A	8.272365	A	8.10675	A	5.249637	A	13.640854	A	9.190431	A
gb:NM_000183.1 /DEF=Homo sapiens hydroxyacyl-Coenzyme A dehydrogenase3-ketoacyl-Coenzyme A thiolaseenoyl-Coenzyme A hydratase (trifunctional protein), beta subunit (HADHB), mRNA. /FEA=mRNA /GEN=HADHB /PROD=hydroxyacyl-Coenzyme Adehydrogenase3-ketoacyl-Coenzyme Athiolaseenoyl-Coenzyme A hydratase (trifunctionalprotein), beta subunit /DB_XREF=gi:4504326 /UG=Hs.146812 hydroxyacyl-Coenzyme A dehydrog…	201007_at	261.6	P	254.15096	P	238.5223	P	242.40971	P	252.71477	P	232.85756	P
Consensus includes gb:AA812232 /FEA=EST /DB_XREF=gi:2881843 /DB_XREF=est:ob84h09.s1 /CLONE=IMAGE:1338113 /UG=Hs.179526 upregulated by 1,25-dihydroxyvitamin D-3 /FL=gb:NM_006472.1 gb:S73591.1	201008_s_at	71.8	A	43.355164	A	73.79649	M	546.1681	P	512.60895	P	603.9711	P
Consensus includes gb:AI439556 /FEA=EST /DB_XREF=gi:4305149 /DB_XREF=est:tc90c12.x1 /CLONE=IMAGE:2073430 /UG=Hs.179526 upregulated by 1,25-dihydroxyvitamin D-3 /FL=gb:NM_006472.1 gb:S73591.1	201009_s_at	131.5	P	145.41422	P	157.37123	P	1035.7225	P	1204.8463	P	1088.9662	P
gb:NM_006472.1 /DEF=Homo sapiens upregulated by 1,25-dihydroxyvitamin D-3 (VDUP1), mRNA. /FEA=mRNA /GEN=VDUP1 /PROD=upregulated by 1,25-dihydroxyvitamin D-3 /DB_XREF=gi:5454161 /UG=Hs.179526 upregulated by 1,25-dihydroxyvitamin D-3 /FL=gb:NM_006472.1 gb:S73591.1	201010_s_at	151.6	P	124.783134	P	169.48956	P	784.6663	P	640.6894	P	743.32605	P
gb:NM_002950.1 /DEF=Homo sapiens ribophorin I (RPN1), mRNA. /FEA=mRNA /GEN=RPN1 /PROD=ribophorin I /DB_XREF=gi:4506674 /UG=Hs.2280 ribophorin I /FL=gb:NM_002950.1	201011_at	374	P	312.3565	P	378.84427	P	187.75172	P	177.76187	P	206.38512	P
gb:NM_000700.1 /DEF=Homo sapiens annexin A1 (ANXA1), mRNA. /FEA=mRNA /GEN=ANXA1 /PROD=annexin I /DB_XREF=gi:4502100 /UG=Hs.78225 annexin A1 /FL=gb:BC001275.1 gb:NM_000700.1	201012_at	230.6	P	170.33096	P	170.24173	P	403.29565	P	316.6114	P	378.406	P
Consensus includes gb:AA902652 /FEA=EST /DB_XREF=gi:3037775 /DB_XREF=est:ok71a12.s1 /CLONE=IMAGE:1519390 /UG=Hs.117950 multifunctional polypeptide similar to SAICAR synthetase and AIR carboxylase /FL=gb:NM_006452.1	201013_s_at	647.8	P	642.7528	P	645.19696	P	110.345314	P	102.665375	P	103.99172	P
gb:NM_006452.1 /DEF=Homo sapiens multifunctional polypeptide similar to SAICAR synthetase and AIR carboxylase (ADE2H1), mRNA. /FEA=mRNA /GEN=ADE2H1 /PROD=multifunctional polypeptide similar to SAICARsynthetase and AIR carboxylase /DB_XREF=gi:5453538 /UG=Hs.117950 multifunctional polypeptide similar to SAICAR synthetase and AIR carboxylase /FL=gb:NM_006452.1	201014_s_at	312	P	332.9876	P	349.42596	P	50.84943	P	40.34821	A	54.043728	P
gb:NM_021991.1 /DEF=Homo sapiens junction plakoglobin (JUP), transcript variant 2, mRNA. /FEA=mRNA /GEN=JUP /PROD=junction plakoglobin, isoform 1 /DB_XREF=gi:12056467 /UG=Hs.2340 junction plakoglobin /FL=gb:NM_021991.1 gb:BC000441.1	201015_s_at	6.6	A	5.581354	A	9.69467	A	11.734483	A	15.076734	A	29.968798	A
Consensus includes gb:BE542684 /FEA=EST /DB_XREF=gi:9771329 /DB_XREF=est:601067180F1 /CLONE=IMAGE:3453571 /UG=Hs.4310 eukaryotic translation initiation factor 1A /FL=gb:BC000793.1 gb:L18960.1 gb:NM_001412.1	201016_at	104.2	P	83.52099	P	112.157295	P	42.923504	P	21.968954	P	42.3559	P
Consensus includes gb:BG149698 /FEA=EST /DB_XREF=gi:12661728 /DB_XREF=est:nad32e01.x1 /CLONE=IMAGE:3367368 /UG=Hs.4310 eukaryotic translation initiation factor 1A /FL=gb:BC000793.1 gb:L18960.1 gb:NM_001412.1	201017_at	135.5	P	123.6868	P	122.43699	P	69.58343	P	48.10196	P	56.04165	P
Consensus includes gb:AL079283.1 /DEF=Homo sapiens mRNA full length insert cDNA clone EUROIMAGE 39515. /FEA=mRNA /DB_XREF=gi:5102744 /UG=Hs.4310 eukaryotic translation initiation factor 1A /FL=gb:BC000793.1 gb:L18960.1 gb:NM_001412.1	201018_at	110	P	101.560715	P	131.12875	P	43.33524	P	65.763275	P	49.448517	P
gb:NM_001412.1 /DEF=Homo sapiens eukaryotic translation initiation factor 1A (EIF1A), mRNA. /FEA=mRNA /GEN=EIF1A /PROD=eukaryotic translation initiation factor 1A /DB_XREF=gi:4503498 /UG=Hs.4310 eukaryotic translation initiation factor 1A /FL=gb:BC000793.1 gb:L18960.1 gb:NM_001412.1	201019_s_at	283.5	P	246.57626	P	282.4826	P	123.31501	P	113.290886	P	151.44232	P
gb:NM_003405.1 /DEF=Homo sapiens tyrosine 3-monooxygenasetryptophan 5-monooxygenase activation protein, eta polypeptide (YWHAH), mRNA. /FEA=mRNA /GEN=YWHAH /PROD=tyrosine 3-monooxygenasetryptophan5-monooxygenase activation protein, eta polypeptide /DB_XREF=gi:4507950 /UG=Hs.75544 tyrosine 3-monooxygenasetryptophan 5-monooxygenase activation protein, eta polypeptide /FL=gb:BC003047.1 gb:L20422.1 g…	201020_at	146.6	P	159.56694	P	172.74898	P	98.5079	P	98.788506	P	106.9886	P
Consensus includes gb:BF697964 /FEA=EST /DB_XREF=gi:11983372 /DB_XREF=est:602130050F1 /CLONE=IMAGE:4286556 /UG=Hs.82306 destrin (actin depolymerizing factor) /FL=gb:NM_006870.2	201021_s_at	89.3	P	92.49102	P	103.8834	P	105.30155	P	112.860115	P	113.88143	P
gb:NM_006870.2 /DEF=Homo sapiens destrin (actin depolymerizing factor) (ADF), mRNA. /FEA=mRNA /GEN=ADF /PROD=destrin (actin depolymerizing factor) /DB_XREF=gi:6466447 /UG=Hs.82306 destrin (actin depolymerizing factor) /FL=gb:NM_006870.2	201022_s_at	138.4	P	128.96915	P	115.58386	P	158.51846	P	178.91057	P	153.44025	P
gb:NM_005642.1 /DEF=Homo sapiens TATA box binding protein (TBP)-associated factor, RNA polymerase II, F, 55kD (TAF2F), mRNA. /FEA=mRNA /GEN=TAF2F /PROD=TATA box binding protein (TBP)-associatedfactor, RNA polymerase II, F, 55kD /DB_XREF=gi:5032148 /UG=Hs.155188 TATA box binding protein (TBP)-associated factor, RNA polymerase II, F, 55kD /FL=gb:NM_005642.1 gb:U18062.1	201023_at	56	P	55.813545	P	55.159325	P	146.78398	P	155.9365	P	162.73056	P
Consensus includes gb:BG261322 /FEA=EST /DB_XREF=gi:12771138 /DB_XREF=est:602373079F1 /CLONE=IMAGE:4484563 /UG=Hs.158688 KIAA0741 gene product /FL=gb:AB018284.1 gb:AF078035.1 gb:NM_015904.1	201024_x_at	121.2	P	106.64374	P	156.4519	P	69.27463	P	93.475746	P	95.20088	P
Consensus includes gb:AB018284.1 /DEF=Homo sapiens mRNA for KIAA0741 protein, complete cds. /FEA=mRNA /GEN=KIAA0741 /PROD=KIAA0741 protein /DB_XREF=gi:3882202 /UG=Hs.158688 KIAA0741 gene product /FL=gb:AB018284.1 gb:AF078035.1 gb:NM_015904.1	201025_at	66.5	P	67.57426	P	86.3327	P	42.51177	P	40.778973	A	57.73988	P
Consensus includes gb:AB018284.1 /DEF=Homo sapiens mRNA for KIAA0741 protein, complete cds. /FEA=mRNA /GEN=KIAA0741 /PROD=KIAA0741 protein /DB_XREF=gi:3882202 /UG=Hs.158688 KIAA0741 gene product /FL=gb:AB018284.1 gb:AF078035.1 gb:NM_015904.1	201026_at	60.6	P	53.521202	P	57.833714	P	31.39489	P	32.594463	P	55.741962	P
gb:NM_015904.1 /DEF=Homo sapiens KIAA0741 gene product (IF2), mRNA. /FEA=mRNA /GEN=IF2 /PROD=translation initiation factor IF2 /DB_XREF=gi:7706231 /UG=Hs.158688 KIAA0741 gene product /FL=gb:AB018284.1 gb:AF078035.1 gb:NM_015904.1	201027_s_at	111.2	P	125.08214	P	132.38237	P	92.43479	P	94.19368	P	84.6119	P
gb:U82164.1 /DEF=Human transmembrane protein CD99 type II mRNA, complete cds. /FEA=mRNA /GEN=CD99 /PROD=CD99 typeII /DB_XREF=gi:2149134 /UG=Hs.177543 antigen identified by monoclonal antibodies 12E7, F21 and O13 /FL=gb:BC002584.1 gb:BC003147.1 gb:M16279.1 gb:U82164.1 gb:NM_002414.1	201028_s_at	72.3	A	70.26527	P	69.53418	P	67.93648	P	60.45052	A	72.62438	P
gb:NM_002414.1 /DEF=Homo sapiens antigen identified by monoclonal antibodies 12E7, F21 and O13 (MIC2), mRNA. /FEA=mRNA /GEN=MIC2 /PROD=antigen identified by monoclonal antibodies12E7, F21 and O13 /DB_XREF=gi:4505182 /UG=Hs.177543 antigen identified by monoclonal antibodies 12E7, F21 and O13 /FL=gb:BC002584.1 gb:BC003147.1 gb:M16279.1 gb:U82164.1 gb:NM_002414.1	201029_s_at	116.5	P	122.690125	P	119.679016	P	168.91481	P	139.85464	P	154.33931	P
gb:NM_002300.1 /DEF=Homo sapiens lactate dehydrogenase B (LDHB), mRNA. /FEA=mRNA /GEN=LDHB /PROD=lactate dehydrogenase B /DB_XREF=gi:4557031 /UG=Hs.234489 lactate dehydrogenase B /FL=gb:BC002362.1 gb:NM_002300.1	201030_x_at	2756.4	P	2843.8994	P	3118.7583	P	1356.0533	P	1353.3163	P	1337.1078	P
gb:NM_005520.1 /DEF=Homo sapiens heterogeneous nuclear ribonucleoprotein H1 (H) (HNRPH1), mRNA. /FEA=mRNA /GEN=HNRPH1 /PROD=heterogeneous nuclear ribonucleoprotein H1 (H) /DB_XREF=gi:5031752 /UG=Hs.245710 heterogeneous nuclear ribonucleoprotein H1 (H) /FL=gb:BC001348.1 gb:L22009.1 gb:NM_005520.1	201031_s_at	381.3	P	364.4824	P	411.27127	P	421.0003	P	290.90918	P	425.05743	P
gb:NM_006698.1 /DEF=Homo sapiens bladder cancer associated protein (BLCAP), mRNA. /FEA=mRNA /GEN=BLCAP /PROD=bladder cancer associated protein /DB_XREF=gi:5729737 /UG=Hs.5300 bladder cancer associated protein /FL=gb:AF053470.1 gb:NM_006698.1	201032_at	104.9	P	117.10877	P	103.46552	P	164.28278	P	130.52144	P	181.01154	P
gb:NM_001002.1 /DEF=Homo sapiens ribosomal protein, large, P0 (RPLP0), mRNA. /FEA=mRNA /GEN=RPLP0 /PROD=ribosomal protein, large, P0 /DB_XREF=gi:4506666 /UG=Hs.73742 ribosomal protein, large, P0 /FL=gb:BC000345.1 gb:BC000752.1 gb:BC001127.1 gb:AF274958.1 gb:BC001834.1 gb:M17885.1 gb:NM_001002.1	201033_x_at	9062.3	P	9324.849	P	9308.304	P	10269.319	P	10783.885	P	10800.255	P
Consensus includes gb:BE545756 /FEA=EST /DB_XREF=gi:9774401 /DB_XREF=est:601076920F1 /CLONE=IMAGE:3462940 /UG=Hs.8110 L-3-hydroxyacyl-Coenzyme A dehydrogenase, short chain /FL=gb:BC000306.1 gb:NM_005327.1	201034_at	103.8	P	118.60378	P	111.070816	P	583.32733	P	462.7839	P	586.38947	P
gb:BC000306.1 /DEF=Homo sapiens, L-3-hydroxyacyl-Coenzyme A dehydrogenase, short chain, clone MGC:8392, mRNA, complete cds. /FEA=mRNA /PROD=L-3-hydroxyacyl-Coenzyme A dehydrogenase, shortchain /DB_XREF=gi:12653080 /UG=Hs.8110 L-3-hydroxyacyl-Coenzyme A dehydrogenase, short chain /FL=gb:BC000306.1 gb:NM_005327.1	201035_s_at	189.5	P	189.66638	P	179.76926	P	102.52232	A	108.69606	A	109.7857	A
gb:NM_005327.1 /DEF=Homo sapiens L-3-hydroxyacyl-Coenzyme A dehydrogenase, short chain (HADHSC), mRNA. /FEA=mRNA /GEN=HADHSC /PROD=L-3-hydroxyacyl-Coenzyme A dehydrogenase, shortchain /DB_XREF=gi:4885386 /UG=Hs.8110 L-3-hydroxyacyl-Coenzyme A dehydrogenase, short chain /FL=gb:BC000306.1 gb:NM_005327.1	201036_s_at	104	P	96.67703	P	122.60413	P	48.996613	P	64.470985	P	44.853302	P
gb:NM_002627.1 /DEF=Homo sapiens phosphofructokinase, platelet (PFKP), mRNA. /FEA=mRNA /GEN=PFKP /PROD=phosphofructokinase, platelet /DB_XREF=gi:11321600 /UG=Hs.99910 phosphofructokinase, platelet /FL=gb:NM_002627.1 gb:BC002536.1 gb:M64784.1 gb:D25328.1	201037_at	102.9	P	118.703445	P	128.28722	P	88.31743	P	101.51666	P	81.51513	M
Consensus includes gb:T67821 /FEA=EST /DB_XREF=gi:678969 /DB_XREF=est:yc39d08.s1 /CLONE=IMAGE:83055 /UG=Hs.285013 putative human HLA class II associated protein I /FL=gb:U60823.1 gb:U73477.1 gb:AF025684.1 gb:NM_006305.1	201038_s_at	130.2	P	102.05905	P	136.89542	P	114.35974	P	86.72711	P	96.49953	P
Consensus includes gb:BF572938 /FEA=EST /DB_XREF=gi:11646661 /DB_XREF=est:602078949F2 /CLONE=IMAGE:4253100 /UG=Hs.180455 RAD23 (S. cerevisiae) homolog A /FL=gb:NM_005053.1 gb:D21235.1	201039_s_at	263.4	P	254.74896	P	262.50824	P	121.87393	P	140.85976	P	116.27893	P
gb:NM_002070.1 /DEF=Homo sapiens guanine nucleotide binding protein (G protein), alpha inhibiting activity polypeptide 2 (GNAI2), mRNA. /FEA=mRNA /GEN=GNAI2 /PROD=guanine nucleotide binding protein (G protein),alpha inhibiting activity polypeptide 2 /DB_XREF=gi:4504040 /UG=Hs.77269 guanine nucleotide binding protein (G protein), alpha inhibiting activity polypeptide 2 /FL=gb:J03004.1 gb:NM_002070…	201040_at	110.4	P	87.707	P	136.22682	M	187.85466	P	218.25366	P	203.58803	P
gb:NM_004417.2 /DEF=Homo sapiens dual specificity phosphatase 1 (DUSP1), mRNA. /FEA=mRNA /GEN=DUSP1 /PROD=dual specificity phosphatase 1 /DB_XREF=gi:7108342 /UG=Hs.171695 dual specificity phosphatase 1 /FL=gb:NM_004417.2	201041_s_at	7.7	A	36.278805	A	20.30866	A	17.49879	A	32.594463	A	21.977118	A
Consensus includes gb:AL031651 /DEF=Human DNA sequence from clone RP5-1054A22 on chromosome 20q11.22-12 Contains two isoforms of the gene for TGM2 (transglutaminase 2 (C polypeptide, protein-glutamine-gamma-glutamyltransferase), ESTs, STSs, GSSs and a CpG island /FEA=mRNA_1 /DB_XREF=gi:6065866 /UG=Hs.8265 transglutaminase 2 (C polypeptide, protein-glutamine-gamma-glutamyltransferase) /FL=gb:M5515…	201042_at	4.2	A	16.14606	A	4.1787367	A	247.65936	P	303.4013	P	278.51	P
gb:NM_006305.1 /DEF=Homo sapiens putative human HLA class II associated protein I (PHAP1), mRNA. /FEA=mRNA /GEN=PHAP1 /PROD=putative human HLA class II associated proteinI /DB_XREF=gi:5453879 /UG=Hs.285013 putative human HLA class II associated protein I /FL=gb:U60823.1 gb:U73477.1 gb:AF025684.1 gb:NM_006305.1	201043_s_at	95.5	P	86.510994	P	95.9438	P	82.14139	P	66.19404	P	75.12178	P
Consensus includes gb:AA530892 /FEA=EST /DB_XREF=gi:2273598 /DB_XREF=est:ni97d11.s1 /CLONE=IMAGE:984789 /UG=Hs.171695 dual specificity phosphatase 1 /FL=gb:NM_004417.2	201044_x_at	5.7	A	2.292342	A	2.3400927	A	2.1616151	A	3.7332861	A	2.7970877	A
Consensus includes gb:BF513857 /FEA=EST /DB_XREF=gi:11599036 /DB_XREF=est:UI-H-BW1-amz-e-01-0-UI.s1 /CLONE=IMAGE:3071689 /UG=Hs.5636 RAB6A, member RAS oncogene family /FL=gb:BC003617.1 gb:NM_002869.1 gb:AF130986.1 gb:AF130122.1 gb:M28212.1 gb:AF119836.1 gb:AF198616.1	201045_s_at	10.5	A	2.9900112	A	2.841541	A	15.851845	A	3.8768742	A	2.8969839	A
gb:NM_005053.1 /DEF=Homo sapiens RAD23 (S. cerevisiae) homolog A (RAD23A), mRNA. /FEA=mRNA /GEN=RAD23A /PROD=RAD23 (S. cerevisiae) homolog A /DB_XREF=gi:4826963 /UG=Hs.180455 RAD23 (S. cerevisiae) homolog A /FL=gb:NM_005053.1 gb:D21235.1	201046_s_at	363	P	274.08438	P	318.83762	P	192.7955	A	143.01358	A	178.91373	M
gb:BC003617.1 /DEF=Homo sapiens, RAB6, member RAS oncogene family, clone MGC:1654, mRNA, complete cds. /FEA=mRNA /PROD=RAB6, member RAS oncogene family /DB_XREF=gi:13177663 /UG=Hs.5636 RAB6A, member RAS oncogene family /FL=gb:BC003617.1 gb:NM_002869.1 gb:AF130986.1 gb:AF130122.1 gb:M28212.1 gb:AF119836.1 gb:AF198616.1	201047_x_at	164.2	P	150.79623	P	199.40933	P	220.07303	P	207.62816	P	208.58282	P
gb:NM_002869.1 /DEF=Homo sapiens RAB6, member RAS oncogene family (RAB6), mRNA. /FEA=mRNA /GEN=RAB6 /PROD=RAB6, member RAS oncogene family /DB_XREF=gi:4506372 /UG=Hs.5636 RAB6A, member RAS oncogene family /FL=gb:BC003617.1 gb:NM_002869.1 gb:AF130986.1 gb:AF130122.1 gb:M28212.1 gb:AF119836.1 gb:AF198616.1	201048_x_at	13.5	A	25.714096	A	21.645857	A	17.49879	P	25.989416	A	25.17379	P
gb:NM_022551.1 /DEF=Homo sapiens ribosomal protein S18 (RPS18), mRNA. /FEA=mRNA /GEN=RPS18 /PROD=ribosomal protein S18 /DB_XREF=gi:11968181 /UG=Hs.275865 ribosomal protein S18 /FL=gb:NM_022551.1	201049_s_at	7541.3	P	7972.865	P	8211.719	P	7533.0234	P	8485.186	P	7732.449	P
gb:NM_012268.1 /DEF=Homo sapiens similar to vaccinia virus HindIII K4L ORF (HU-K4), mRNA. /FEA=mRNA /GEN=HU-K4 /PROD=similar to vaccinia virus HindIII K4L ORF /DB_XREF=gi:7110640 /UG=Hs.74573 similar to vaccinia virus HindIII K4L ORF /FL=gb:BC000553.1 gb:U60644.1 gb:NM_012268.1	201050_at	34.9	A	44.351833	A	34.93424	A	74.936	P	104.675606	P	87.1093	M
Consensus includes gb:BE560202 /FEA=EST /DB_XREF=gi:9803834 /DB_XREF=est:601347428F1 /CLONE=IMAGE:3688350 /UG=Hs.285013 putative human HLA class II associated protein I /FL=gb:U60823.1 gb:U73477.1 gb:AF025684.1 gb:NM_006305.1	201051_at	463.2	P	435.94363	P	479.9697	P	420.5886	P	397.30783	P	443.1386	P
Consensus includes gb:BG029917 /FEA=EST /DB_XREF=gi:12419014 /DB_XREF=est:602297261F1 /CLONE=IMAGE:4391534 /UG=Hs.75925 proteasome (prosome, macropain) inhibitor subunit 1 (PI31) /FL=gb:D88378.1 gb:NM_006814.1	201052_s_at	139.2	P	139.03552	P	130.0423	P	123.62381	P	108.552475	P	152.54117	P
gb:NM_006814.1 /DEF=Homo sapiens proteasome (prosome, macropain) inhibitor subunit 1 (PI31) (PSMF1), mRNA. /FEA=mRNA /GEN=PSMF1 /PROD=proteasome inhibitor /DB_XREF=gi:5803122 /UG=Hs.75925 proteasome (prosome, macropain) inhibitor subunit 1 (PI31) /FL=gb:D88378.1 gb:NM_006814.1	201053_s_at	59	P	38.471478	P	46.55113	P	57.334274	P	42.789204	P	56.441235	P
Consensus includes gb:BE966599 /FEA=EST /DB_XREF=gi:11772191 /DB_XREF=est:601660283R1 /CLONE=IMAGE:3906044 /UG=Hs.77492 heterogeneous nuclear ribonucleoprotein A0 /FL=gb:BC001008.1 gb:NM_006805.1 gb:U23803.1	201054_at	144.9	P	128.57048	P	141.07416	P	125.68249	P	108.40889	P	130.76384	P
gb:NM_006805.1 /DEF=Homo sapiens heterogeneous nuclear ribonucleoprotein A0 (HNRPA0), mRNA. /FEA=mRNA /GEN=HNRPA0 /PROD=heterogeneous nuclear ribonucleoprotein A0 /DB_XREF=gi:5803035 /UG=Hs.77492 heterogeneous nuclear ribonucleoprotein A0 /FL=gb:BC001008.1 gb:NM_006805.1 gb:U23803.1	201055_s_at	89.5	P	55.71388	P	70.871376	P	52.805172	P	83.42459	P	86.410034	P
Consensus includes gb:N53479 /FEA=EST /DB_XREF=gi:1194645 /DB_XREF=est:yv42c11.s1 /CLONE=IMAGE:245396 /UG=Hs.7844 golgi autoantigen, golgin subfamily b, macrogolgin (with transmembrane signal), 1 /FL=gb:NM_004487.1	201056_at	59.6	M	48.637516	P	58.00087	M	57.643074	P	72.22473	P	82.514084	P
gb:NM_004487.1 /DEF=Homo sapiens golgi autoantigen, golgin subfamily b, macrogolgin (with transmembrane signal), 1 (GOLGB1), mRNA. /FEA=mRNA /GEN=GOLGB1 /PROD=golgi autoantigen, golgin subfamily b,macrogolgin (with transmembrane signal), 1 /DB_XREF=gi:4758453 /UG=Hs.7844 golgi autoantigen, golgin subfamily b, macrogolgin (with transmembrane signal), 1 /FL=gb:NM_004487.1	201057_s_at	84.5	P	68.86993	P	76.55446	P	132.47614	P	131.0958	P	107.0885	P
gb:NM_006097.1 /DEF=Homo sapiens myosin regulatory light chain 2, smooth muscle isoform (MYRL2), mRNA. /FEA=mRNA /GEN=MYRL2 /PROD=myosin regulatory light chain 2, smooth muscleisoform /DB_XREF=gi:5174602 /UG=Hs.9615 myosin regulatory light chain 2, smooth muscle isoform /FL=gb:J02854.1 gb:NM_006097.1	201058_s_at	1.7	A	1.7940067	A	1.58792	A	1.4410769	A	1.7230552	A	1.3985438	A
gb:NM_005231.1 /DEF=Homo sapiens ems1 sequence (mammary tumor and squamous cell carcinoma-associated (p8085 src substrate) (EMS1), mRNA. /FEA=mRNA /GEN=EMS1 /PROD=cortactin /DB_XREF=gi:4885204 /UG=Hs.119257 ems1 sequence (mammary tumor and squamous cell carcinoma-associated (p8085 src substrate) /FL=gb:M98343.1 gb:NM_005231.1	201059_at	25.4	A	17.541399	A	33.01202	A	29.850878	A	49.537838	A	15.583775	A
Consensus includes gb:AI537887 /FEA=EST /DB_XREF=gi:4452022 /DB_XREF=est:tp32g06.x1 /CLONE=IMAGE:2189530 /UG=Hs.160483 erythrocyte membrane protein band 7.2 (stomatin) /FL=gb:M81635.1 gb:NM_004099.1	201060_x_at	85.4	P	61.095898	P	60.006664	P	43.541107	P	75.38367	P	54.043728	P
gb:M81635.1 /DEF=Homo sapiens erythrocyte membrane protein mRNA, complete cds. /FEA=mRNA /GEN=stomatin peptide /PROD=stomatin peptide /DB_XREF=gi:181183 /UG=Hs.160483 erythrocyte membrane protein band 7.2 (stomatin) /FL=gb:M81635.1 gb:NM_004099.1	201061_s_at	153	P	143.52054	P	120.01333	P	87.18515	P	108.552475	P	98.797134	P
gb:M81635.1 /DEF=Homo sapiens erythrocyte membrane protein mRNA, complete cds. /FEA=mRNA /GEN=stomatin peptide /PROD=stomatin peptide /DB_XREF=gi:181183 /UG=Hs.160483 erythrocyte membrane protein band 7.2 (stomatin) /FL=gb:M81635.1 gb:NM_004099.1	201062_at	1.9	A	1.1960045	A	1.0864716	A	0.5146703	A	0.7179397	A	0.79916793	A
gb:NM_002901.1 /DEF=Homo sapiens reticulocalbin 1, EF-hand calcium binding domain (RCN1), mRNA. /FEA=mRNA /GEN=RCN1 /PROD=reticulocalbin 1 precursor /DB_XREF=gi:4506454 /UG=Hs.167791 reticulocalbin 1, EF-hand calcium binding domain /FL=gb:D42073.1 gb:NM_002901.1	201063_at	30.6	A	25.116095	A	14.959877	A	20.380943	A	15.651084	A	8.091576	A
gb:NM_003819.2 /DEF=Homo sapiens poly(A)-binding protein, cytoplasmic 4 (inducible form) (PABPC4), mRNA. /FEA=mRNA /GEN=PABPC4 /PROD=poly(A)-binding protein, cytoplasmic 4(inducible form) /DB_XREF=gi:6552335 /UG=Hs.169900 poly(A)-binding protein, cytoplasmic 4 (inducible form) /FL=gb:NM_003819.2	201064_s_at	347.1	P	296.4098	P	319.92407	P	216.3674	P	192.83861	P	193.09895	P
gb:NM_001518.1 /DEF=Homo sapiens general transcription factor II, i (GTF2I), mRNA. /FEA=mRNA /GEN=GTF2I /PROD=general transcription factor II, i /DB_XREF=gi:4504202 /UG=Hs.278589 general transcription factor II, i /FL=gb:U77948.1 gb:AF015553.1 gb:AF038969.1 gb:NM_001518.1	201065_s_at	168.6	P	144.71654	P	153.35963	P	425.42645	P	412.5281	P	476.40396	P
gb:NM_001916.1 /DEF=Homo sapiens cytochrome c-1 (CYC1), mRNA. /FEA=mRNA /GEN=CYC1 /PROD=cytochrome c-1 /DB_XREF=gi:4503184 /UG=Hs.289271 cytochrome c-1 /FL=gb:BC001006.1 gb:NM_001916.1	201066_at	399.8	P	384.51544	P	389.79257	P	219.86716	P	209.20761	P	203.48813	P
Consensus includes gb:BF215487 /FEA=EST /DB_XREF=gi:11109176 /DB_XREF=est:601881048F1 /CLONE=IMAGE:4093691 /UG=Hs.61153 proteasome (prosome, macropain) 26S subunit, ATPase, 2 /FL=gb:BC002589.1 gb:D11094.1 gb:NM_002803.1	201067_at	95	A	99.36804	A	87.6699	A	149.15144	P	154.7878	P	167.82526	P
gb:NM_002803.1 /DEF=Homo sapiens proteasome (prosome, macropain) 26S subunit, ATPase, 2 (PSMC2), mRNA. /FEA=mRNA /GEN=PSMC2 /PROD=proteasome (prosome, macropain) 26S subunit,ATPase, 2 /DB_XREF=gi:4506208 /UG=Hs.61153 proteasome (prosome, macropain) 26S subunit, ATPase, 2 /FL=gb:BC002589.1 gb:D11094.1 gb:NM_002803.1	201068_s_at	343.4	P	309.16718	P	301.28693	P	470.61453	P	495.3784	P	480.8993	P
gb:NM_004530.1 /DEF=Homo sapiens matrix metalloproteinase 2 (gelatinase A, 72kD gelatinase, 72kD type IV collagenase) (MMP2), mRNA. /FEA=mRNA /GEN=MMP2 /PROD=matrix metalloproteinase 2 preproprotein /DB_XREF=gi:11342665 /UG=Hs.111301 matrix metalloproteinase 2 (gelatinase A, 72kD gelatinase, 72kD type IV collagenase) /FL=gb:NM_004530.1 gb:BC002576.1	201069_at	23	A	27.508104	P	50.311993	P	31.18902	A	35.035454	A	41.456837	P
Consensus includes gb:AI739389 /FEA=EST /DB_XREF=gi:5101370 /DB_XREF=est:wi29f09.x1 /CLONE=IMAGE:2391689 /UG=Hs.13453 splicing factor 3b, subunit 1, 155kD /FL=gb:AF054284.1 gb:NM_012433.1	201070_x_at	277.7	P	234.71588	P	248.71841	P	299.94986	P	282.43747	P	314.77228	P
gb:NM_012433.1 /DEF=Homo sapiens splicing factor 3b, subunit 1, 155kD (SF3B1), mRNA. /FEA=mRNA /GEN=SF3B1 /PROD=splicing factor 3b, subunit 1, 155kD /DB_XREF=gi:6912653 /UG=Hs.13453 splicing factor 3b, subunit 1, 155kD /FL=gb:AF054284.1 gb:NM_012433.1	201071_x_at	625.6	P	546.275	P	596.3057	P	712.71545	P	728.278	P	724.7454	P
Consensus includes gb:AW152160 /FEA=EST /DB_XREF=gi:6200058 /DB_XREF=est:xf75e01.x1 /CLONE=IMAGE:2623896 /UG=Hs.172280 SWISNF related, matrix associated, actin dependent regulator of chromatin, subfamily c, member 1 /FL=gb:U66615.1 gb:NM_003074.1	201072_s_at	91.7	P	113.72009	P	106.139915	P	58.981216	M	60.45052	A	51.84602	A
Consensus includes gb:AL040633 /FEA=EST /DB_XREF=gi:5409580 /DB_XREF=est:DKFZp434M2414_s1 /CLONE=DKFZp434M2414 /UG=Hs.172280 SWISNF related, matrix associated, actin dependent regulator of chromatin, subfamily c, member 1 /FL=gb:U66615.1 gb:NM_003074.1	201073_s_at	133.1	P	113.4211	P	118.258255	P	68.245285	P	69.78374	P	80.61606	P
Consensus includes gb:AA593983 /FEA=EST /DB_XREF=gi:2409333 /DB_XREF=est:nn16d01.s1 /CLONE=IMAGE:1084033 /UG=Hs.172280 SWISNF related, matrix associated, actin dependent regulator of chromatin, subfamily c, member 1 /FL=gb:U66615.1 gb:NM_003074.1	201074_at	170.1	P	199.43376	P	222.30879	P	103.55167	P	116.30623	P	127.067696	P
gb:NM_003074.1 /DEF=Homo sapiens SWISNF related, matrix associated, actin dependent regulator of chromatin, subfamily c, member 1 (SMARCC1), mRNA. /FEA=mRNA /GEN=SMARCC1 /PROD=SWISNF related, matrix associated, actindependent regulator of chromatin, subfamily c, member 1 /DB_XREF=gi:4507078 /UG=Hs.172280 SWISNF related, matrix associated, actin dependent regulator of chromatin, subfamily c, membe…	201075_s_at	134.1	P	102.457726	P	135.72537	P	58.260677	P	75.81443	P	45.15299	P
gb:NM_005008.1 /DEF=Homo sapiens non-histone chromosome protein 2 (S. cerevisiae)-like 1 (NHP2L1), mRNA. /FEA=mRNA /GEN=NHP2L1 /PROD=non-histone chromosome protein 2 (S.cerevisiae)-like 1 /DB_XREF=gi:4826859 /UG=Hs.182255 non-histone chromosome protein 2 (S. cerevisiae)-like 1 /FL=gb:BC005358.1 gb:D50420.1 gb:AF091076.1 gb:NM_005008.1 gb:AF155235.1	201076_at	137.9	P	157.2746	P	170.07458	P	83.47952	P	111.99859	P	125.06978	P
gb:AF155235.1 /DEF=Homo sapiens 15.5 kD RNA binding protein mRNA, complete cds. /FEA=mRNA /PROD=15.5 kD RNA binding protein /DB_XREF=gi:6318598 /UG=Hs.182255 non-histone chromosome protein 2 (S. cerevisiae)-like 1 /FL=gb:BC005358.1 gb:D50420.1 gb:AF091076.1 gb:NM_005008.1 gb:AF155235.1	201077_s_at	677.1	P	663.1845	P	685.2293	P	388.47314	P	372.8979	P	377.70676	P
gb:NM_004800.1 /DEF=Homo sapiens transmembrane 9 superfamily member 2 (TM9SF2), mRNA. /FEA=mRNA /GEN=TM9SF2 /PROD=transmembrane 9 superfamily member 2 /DB_XREF=gi:4758873 /UG=Hs.28757 transmembrane 9 superfamily member 2 /FL=gb:U81006.1 gb:NM_004800.1	201078_at	264.9	P	243.18758	P	307.30432	P	498.09793	P	390.55917	P	488.4914	P
gb:NM_004710.1 /DEF=Homo sapiens synaptogyrin 2 (SYNGR2), mRNA. /FEA=mRNA /GEN=SYNGR2 /PROD=synaptogyrin 2 /DB_XREF=gi:4759201 /UG=Hs.5097 synaptogyrin 2 /FL=gb:BC000407.1 gb:NM_004710.1	201079_at	154.4	P	166.84262	P	221.64021	P	185.59012	P	141.5777	P	171.921	P
Consensus includes gb:BF338509 /FEA=EST /DB_XREF=gi:11284912 /DB_XREF=est:602034176F2 /CLONE=IMAGE:4182187 /UG=Hs.6335 phosphatidylinositol-4-phosphate 5-kinase, type II, beta /FL=gb:U85245.1 gb:NM_003559.1	201080_at	105.9	P	113.72009	P	102.71335	P	56.201996	P	109.84477	P	65.73157	P
gb:NM_003559.1 /DEF=Homo sapiens phosphatidylinositol-4-phosphate 5-kinase, type II, beta (PIP5K2B), mRNA. /FEA=mRNA /GEN=PIP5K2B /PROD=phosphatidylinositol-4-phosphate 5-kinase, typeII, beta /DB_XREF=gi:4505818 /UG=Hs.6335 phosphatidylinositol-4-phosphate 5-kinase, type II, beta /FL=gb:U85245.1 gb:NM_003559.1	201081_s_at	42.5	A	22.724085	A	47.47045	A	16.572384	A	32.881638	A	38.859543	A
gb:NM_004082.2 /DEF=Homo sapiens dynactin 1 (p150, Glued (Drosophila) homolog) (DCTN1), transcript variant 1, mRNA. /FEA=mRNA /GEN=DCTN1 /PROD=dynactin 1, isoform 1 /DB_XREF=gi:13259509 /UG=Hs.74617 dynactin 1 (p150, Glued (Drosophila) homolog) /FL=gb:NM_023019.1 gb:NM_004082.2	201082_s_at	40.4	P	33.08946	P	30.671928	A	55.687325	P	31.014994	P	48.54945	P
Consensus includes gb:AA740754 /FEA=EST /DB_XREF=gi:2779346 /DB_XREF=est:nz03b05.s1 /CLONE=IMAGE:1286673 /UG=Hs.80338 KIAA0164 gene product /FL=gb:D79986.1 gb:NM_014739.1	201083_s_at	1.5	A	13.853719	A	33.764194	P	26.35112	P	11.343447	A	22.077015	P
gb:NM_014739.1 /DEF=Homo sapiens KIAA0164 gene product (KIAA0164), mRNA. /FEA=mRNA /GEN=KIAA0164 /PROD=KIAA0164 gene product /DB_XREF=gi:7661957 /UG=Hs.80338 KIAA0164 gene product /FL=gb:D79986.1 gb:NM_014739.1	201084_s_at	401.1	P	413.9172	P	429.65768	P	217.70554	P	206.04869	P	227.16347	P
Consensus includes gb:AA664291 /FEA=EST /DB_XREF=gi:2618282 /DB_XREF=est:ac08d09.s1 /CLONE=IMAGE:855857 /UG=Hs.92909 SON DNA binding protein /FL=gb:NM_003103.1	201085_s_at	32	A	30.099447	A	47.9719	A	44.05578	A	27.856058	A	70.926155	M
gb:NM_003103.1 /DEF=Homo sapiens SON DNA binding protein (SON), mRNA. /FEA=mRNA /GEN=SON /PROD=SON DNA binding protein /DB_XREF=gi:4507152 /UG=Hs.92909 SON DNA binding protein /FL=gb:NM_003103.1	201086_x_at	222.4	P	206.90878	P	214.3692	P	288.31833	P	234.19193	P	266.9221	P
gb:NM_002859.1 /DEF=Homo sapiens paxillin (PXN), mRNA. /FEA=mRNA /GEN=PXN /PROD=paxillin /DB_XREF=gi:4506344 /UG=Hs.102497 paxillin /FL=gb:NM_002859.1 gb:U14588.1	201087_at	42.3	A	58.30522	A	32.761295	A	80.90617	P	100.08079	A	96.59942	P
gb:NM_002266.1 /DEF=Homo sapiens karyopherin alpha 2 (RAG cohort 1, importin alpha 1) (KPNA2), mRNA. /FEA=mRNA /GEN=KPNA2 /PROD=karyopherin alpha 2 /DB_XREF=gi:4504896 /UG=Hs.159557 karyopherin alpha 2 (RAG cohort 1, importin alpha 1) /FL=gb:NM_002266.1 gb:U09559.1 gb:U28386.1	201088_at	263	P	308.07083	P	335.55255	P	238.29236	P	226.151	P	260.42886	P
gb:NM_001693.1 /DEF=Homo sapiens ATPase, H+ transporting, lysosomal (vacuolar proton pump), beta polypeptide, 5658kD, isoform 2 (ATP6B2), mRNA. /FEA=mRNA /GEN=ATP6B2 /PROD=ATPase, H+ transporting, lysosomal (vacuolarproton pump), beta polypeptide, 5658kD, isoform 2 /DB_XREF=gi:4502310 /UG=Hs.1697 ATPase, H+ transporting, lysosomal (vacuolar proton pump), beta polypeptide, 5658kD, isoform 2 /FL=gb…	201089_at	260.5	P	243.7856	P	309.05936	P	1096.7625	P	996.7875	P	1111.7426	P
gb:NM_006082.1 /DEF=Homo sapiens tubulin, alpha, ubiquitous (K-ALPHA-1), mRNA. /FEA=mRNA /GEN=K-ALPHA-1 /PROD=tubulin, alpha, ubiquitous /DB_XREF=gi:5174476 /UG=Hs.278242 tubulin, alpha, ubiquitous /FL=gb:BC000696.1 gb:BC001128.1 gb:BC001209.1 gb:K00558.1 gb:AF081484.1 gb:NM_006082.1	201090_x_at	4915.8	P	5087.2056	P	4167.036	P	3323.4321	P	3190.6677	P	3266.8987	P
Consensus includes gb:BE748755 /FEA=EST /DB_XREF=gi:10162747 /DB_XREF=est:601571933T1 /CLONE=IMAGE:3838737 /UG=Hs.278554 heterochromatin-like protein 1 /FL=gb:AF136630.1 gb:NM_016587.1	201091_s_at	125.4	P	97.87303	P	122.93844	P	92.640656	P	51.117302	P	54.143627	P
gb:NM_002893.2 /DEF=Homo sapiens retinoblastoma-binding protein 7 (RBBP7), mRNA. /FEA=mRNA /GEN=RBBP7 /PROD=retinoblastoma-binding protein 7 /DB_XREF=gi:13259504 /UG=Hs.31314 retinoblastoma-binding protein 7 /FL=gb:U35143.1 gb:NM_002893.2	201092_at	396.7	P	385.2131	P	366.39163	P	304.78775	P	351.79044	P	282.70566	P
gb:NM_004168.1 /DEF=Homo sapiens succinate dehydrogenase complex, subunit A, flavoprotein (Fp) (SDHA), nuclear gene encoding mitochondrial protein, mRNA. /FEA=mRNA /GEN=SDHA /PROD=succinate dehydrogenase complex, subunit A,flavoprotein precursor /DB_XREF=gi:4759079 /UG=Hs.469 succinate dehydrogenase complex, subunit A, flavoprotein (Fp) /FL=gb:BC001380.1 gb:L21936.1 gb:NM_004168.1 gb:D30648.1	201093_x_at	205.6	P	137.83952	P	176.00839	P	89.65556	A	84.142525	A	112.88247	P
gb:NM_001032.1 /DEF=Homo sapiens ribosomal protein S29 (RPS29), mRNA. /FEA=mRNA /GEN=RPS29 /PROD=ribosomal protein S29 /DB_XREF=gi:4506716 /UG=Hs.539 ribosomal protein S29 /FL=gb:L31610.1 gb:NM_001032.1 gb:U14973.1	201094_at	5592.5	P	5440.2256	P	5441.5513	P	4780.361	P	4877.108	P	4984.9097	P
gb:NM_004394.1 /DEF=Homo sapiens death-associated protein (DAP), mRNA. /FEA=mRNA /GEN=DAP /PROD=death-associated protein /DB_XREF=gi:4758119 /UG=Hs.75189 death-associated protein /FL=gb:BC002726.1 gb:NM_004394.1	201095_at	184.5	P	104.15206	P	159.54416	P	217.6026	P	168.57224	P	250.03967	P
Consensus includes gb:AL537042 /FEA=EST /DB_XREF=gi:12800535 /DB_XREF=est:AL537042 /CLONE=CS0DF017YF17 (5 prime) /UG=Hs.75290 ADP-ribosylation factor 4 /FL=gb:BC003364.1 gb:M36341.1 gb:NM_001660.2	201096_s_at	181.4	P	151.39423	P	217.0436	P	240.8657	P	214.2332	P	266.7223	P
gb:NM_001660.2 /DEF=Homo sapiens ADP-ribosylation factor 4 (ARF4), mRNA. /FEA=mRNA /GEN=ARF4 /PROD=ADP-ribosylation factor 4 /DB_XREF=gi:6995998 /UG=Hs.75290 ADP-ribosylation factor 4 /FL=gb:BC003364.1 gb:M36341.1 gb:NM_001660.2	201097_s_at	365.6	P	349.63196	P	374.66553	P	466.2913	P	425.45102	P	603.2719	P
gb:NM_004766.1 /DEF=Homo sapiens coatomer protein complex, subunit beta 2 (beta prime) (COPB2), mRNA. /FEA=mRNA /GEN=COPB2 /PROD=coatomer protein complex, subunit beta 2 (betaprime) /DB_XREF=gi:4758031 /UG=Hs.75724 coatomer protein complex, subunit beta 2 (beta prime) /FL=gb:BC000326.1 gb:NM_004766.1	201098_at	136.2	P	133.9525	P	168.48668	P	151.10721	P	186.23355	P	140.65355	P
Consensus includes gb:AA824386 /FEA=EST /DB_XREF=gi:2896270 /DB_XREF=est:aj29c05.s1 /CLONE=1391720 /UG=Hs.77578 ubiquitin specific protease 9, X chromosome (Drosophila fat facets related) /FL=gb:NM_004652.2	201099_at	81.1	P	85.91299	P	93.77085	P	131.138	P	108.40889	P	139.75449	P
gb:NM_004652.2 /DEF=Homo sapiens ubiquitin specific protease 9, X chromosome (Drosophila fat facets related) (USP9X), transcript variant 1, mRNA. /FEA=mRNA /GEN=USP9X /PROD=Drosophila fat facets related, X-linked, isoform1 /DB_XREF=gi:11641424 /UG=Hs.77578 ubiquitin specific protease 9, X chromosome (Drosophila fat facets related) /FL=gb:NM_004652.2	201100_s_at	42.8	A	41.461487	A	86.16555	A	86.36168	A	112.572945	A	135.35907	P
Consensus includes gb:BE963370 /FEA=EST /DB_XREF=gi:11766788 /DB_XREF=est:601657132R1 /CLONE=IMAGE:3866335 /UG=Hs.80338 KIAA0164 gene product /FL=gb:D79986.1 gb:NM_014739.1	201101_s_at	75.9	P	54.91654	P	73.12789	P	55.378525	P	25.70224	A	55.642067	A
gb:NM_002626.1 /DEF=Homo sapiens phosphofructokinase, liver (PFKL), mRNA. /FEA=mRNA /GEN=PFKL /PROD=phosphofructokinase, liver /DB_XREF=gi:4505746 /UG=Hs.155455 phosphofructokinase, liver /FL=gb:BC004920.1 gb:X15573.1 gb:NM_002626.1	201102_s_at	197.2	P	194.1514	P	248.13339	P	152.75414	P	144.73665	P	150.24356	P
Consensus includes gb:BE299495 /FEA=EST /DB_XREF=gi:9183243 /DB_XREF=est:600944774T1 /CLONE=IMAGE:2960610 /UG=Hs.218329 hypothetical protein /FL=gb:NM_015383.1	201103_x_at	289.5	P	276.67572	P	340.90134	P	447.2485	P	514.61914	P	523.95447	P
gb:NM_015383.1 /DEF=Homo sapiens hypothetical protein (DJ328E19.C1.1), mRNA. /FEA=mRNA /GEN=DJ328E19.C1.1 /PROD=hypothetical protein /DB_XREF=gi:7657016 /UG=Hs.218329 hypothetical protein /FL=gb:NM_015383.1	201104_x_at	186.6	P	219.5665	P	223.39526	P	308.90512	P	315.46268	P	315.07196	P
gb:NM_002305.2 /DEF=Homo sapiens lectin, galactoside-binding, soluble, 1 (galectin 1) (LGALS1), mRNA. /FEA=mRNA /GEN=LGALS1 /PROD=beta-galactosidase binding lectin precursor /DB_XREF=gi:6006015 /UG=Hs.227751 lectin, galactoside-binding, soluble, 1 (galectin 1) /FL=gb:BC001693.1 gb:J04456.1 gb:NM_002305.2	201105_at	185.5	P	145.91254	P	149.76593	P	444.88104	P	397.30783	P	416.66617	P
gb:NM_002085.1 /DEF=Homo sapiens glutathione peroxidase 4 (phospholipid hydroperoxidase) (GPX4), mRNA. /FEA=mRNA /GEN=GPX4 /PROD=glutathione peroxidase 4 /DB_XREF=gi:4504106 /UG=Hs.2706 glutathione peroxidase 4 (phospholipid hydroperoxidase) /FL=gb:NM_002085.1	201106_at	599.8	P	543.4844	P	549.2532	P	629.133	P	627.0485	P	646.9264	P
Consensus includes gb:AI812030 /FEA=EST /DB_XREF=gi:5398596 /DB_XREF=est:tw46c12.x1 /CLONE=IMAGE:2262742 /UG=Hs.87409 thrombospondin 1 /FL=gb:NM_003246.1	201107_s_at	4.2	A	3.4883466	A	2.9251158	A	85.33234	P	61.599228	A	72.02501	M
Consensus includes gb:BF055462 /FEA=EST /DB_XREF=gi:10809358 /DB_XREF=est:7j80e06.x1 /CLONE=IMAGE:3392770 /UG=Hs.87409 thrombospondin 1 /FL=gb:NM_003246.1	201108_s_at	47.6	A	14.651055	A	26.660341	A	496.55392	P	601.34625	P	548.2292	P
Consensus includes gb:AV726673 /FEA=EST /DB_XREF=gi:10836094 /DB_XREF=est:AV726673 /CLONE=HTCBGC12 /UG=Hs.87409 thrombospondin 1 /FL=gb:NM_003246.1	201109_s_at	5.5	A	19.83374	A	19.890787	A	871.33685	P	846.5944	P	901.0618	P
gb:NM_003246.1 /DEF=Homo sapiens thrombospondin 1 (THBS1), mRNA. /FEA=mRNA /GEN=THBS1 /PROD=thrombospondin 1 /DB_XREF=gi:4507484 /UG=Hs.87409 thrombospondin 1 /FL=gb:NM_003246.1	201110_s_at	6.4	A	16.046394	A	18.470016	A	668.55676	P	655.1917	P	602.4727	P
gb:AF053641.1 /DEF=Homo sapiens brain cellular apoptosis susceptibility protein (CSE1) mRNA, complete cds. /FEA=mRNA /GEN=CSE1 /PROD=cellular apoptosis susceptibility protein /DB_XREF=gi:3560556 /UG=Hs.90073 chromosome segregation 1 (yeast homolog)-like /FL=gb:U33286.1 gb:AF053641.1 gb:NM_001316.1	201111_at	72.5	P	84.517654	P	84.24334	P	39.835484	P	38.481567	P	42.55569	P
gb:NM_001316.1 /DEF=Homo sapiens chromosome segregation 1 (yeast homolog)-like (CSE1L), mRNA. /FEA=mRNA /GEN=CSE1L /PROD=chromosome segregation 1 (yeast homolog)-like /DB_XREF=gi:4503072 /UG=Hs.90073 chromosome segregation 1 (yeast homolog)-like /FL=gb:U33286.1 gb:AF053641.1 gb:NM_001316.1	201112_s_at	312.6	P	271.59268	P	290.08792	P	170.87054	P	175.32086	P	184.3081	P
gb:NM_003321.1 /DEF=Homo sapiens Tu translation elongation factor, mitochondrial (TUFM), mRNA. /FEA=mRNA /GEN=TUFM /PROD=Tu translation elongation factor, mitochondrial /DB_XREF=gi:4507732 /UG=Hs.12084 Tu translation elongation factor, mitochondrial /FL=gb:BC001633.1 gb:NM_003321.1 gb:L38995.1	201113_at	1009.8	P	966.4713	P	1020.949	P	576.019	P	533.2856	P	543.2344	P
gb:NM_002792.1 /DEF=Homo sapiens proteasome (prosome, macropain) subunit, alpha type, 7 (PSMA7), mRNA. /FEA=mRNA /GEN=PSMA7 /PROD=proteasome (prosome, macropain) subunit, alphatype, 7 /DB_XREF=gi:4506188 /UG=Hs.233952 proteasome (prosome, macropain) subunit, alpha type, 7 /FL=gb:BC004427.1 gb:AF022815.1 gb:AF054185.1 gb:NM_002792.1	201114_x_at	427.8	P	411.42554	P	423.4732	P	395.67853	P	407.78973	P	395.9877	P
gb:NM_006230.1 /DEF=Homo sapiens polymerase (DNA directed), delta 2, regulatory subunit (50kD) (POLD2), mRNA. /FEA=mRNA /GEN=POLD2 /PROD=polymerase (DNA directed), delta 2, regulatorysubunit (50kD) /DB_XREF=gi:5453923 /UG=Hs.74598 polymerase (DNA directed), delta 2, regulatory subunit (50kD) /FL=gb:U21090.1 gb:BC000459.1 gb:NM_006230.1	201115_at	187.8	P	233.61954	P	231.75273	P	72.36265	P	55.999294	A	52.3455	A
Consensus includes gb:AI922855 /FEA=EST /DB_XREF=gi:5658819 /DB_XREF=est:wo14h05.x1 /CLONE=IMAGE:2455353 /UG=Hs.75360 carboxypeptidase E /FL=gb:NM_001873.1	201116_s_at	11.2	A	12.358713	A	5.5995073	A	3.29389	A	6.748633	A	5.993759	A
gb:NM_001873.1 /DEF=Homo sapiens carboxypeptidase E (CPE), mRNA. /FEA=mRNA /GEN=CPE /PROD=carboxypeptidase E precursor /DB_XREF=gi:4503008 /UG=Hs.75360 carboxypeptidase E /FL=gb:NM_001873.1	201117_s_at	16.8	A	5.880356	A	0.25072423	A	0.92640656	A	2.010231	A	0.49947995	A
gb:NM_002631.1 /DEF=Homo sapiens phosphogluconate dehydrogenase (PGD), mRNA. /FEA=mRNA /GEN=PGD /PROD=phosphogluconate dehydrogenase /DB_XREF=gi:4505758 /UG=Hs.75888 phosphogluconate dehydrogenase /FL=gb:BC000368.1 gb:NM_002631.1 gb:U30255.1	201118_at	275.4	P	247.57292	P	311.65018	P	1530.3207	P	1335.5114	P	1566.3691	P
gb:NM_004074.1 /DEF=Homo sapiens cytochrome c oxidase subunit VIII (COX8), nuclear gene encoding mitochondrial protein, mRNA. /FEA=mRNA /GEN=COX8 /PROD=cytochrome c oxidase subunit VIII /DB_XREF=gi:4758043 /UG=Hs.81097 cytochrome c oxidase subunit VIII /FL=gb:NM_004074.1	201119_s_at	888	P	853.6482	P	914.3912	P	815.5466	P	1055.2278	P	976.3834	P
Consensus includes gb:AL547946 /FEA=EST /DB_XREF=gi:12882489 /DB_XREF=est:AL547946 /CLONE=CS0DI035YB22 (5 prime) /UG=Hs.90061 progesterone binding protein /FL=gb:NM_006667.2	201120_s_at	68.6	P	75.34828	P	64.51969	A	75.34773	P	71.363205	A	52.04581	A
gb:NM_006667.2 /DEF=Homo sapiens progesterone binding protein (HPR6.6), mRNA. /FEA=mRNA /GEN=HPR6.6 /PROD=progesterone binding protein /DB_XREF=gi:6857798 /UG=Hs.90061 progesterone binding protein /FL=gb:NM_006667.2	201121_s_at	218.8	P	228.53653	P	256.32373	P	216.26447	P	216.81778	M	240.14995	P
gb:BC000751.1 /DEF=Homo sapiens, eukaryotic translation initiation factor 5A, clone MGC:2453, mRNA, complete cds. /FEA=mRNA /PROD=eukaryotic translation initiation factor 5A /DB_XREF=gi:12653914 /UG=Hs.119140 eukaryotic translation initiation factor 5A /FL=gb:BC000751.1 gb:BC001832.1 gb:M23419.1 gb:NM_001970.1	201122_x_at	162.5	P	164.5503	P	162.63644	M	163.56223	P	159.66978	M	105.290375	P
gb:NM_001970.1 /DEF=Homo sapiens eukaryotic translation initiation factor 5A (EIF5A), mRNA. /FEA=mRNA /GEN=EIF5A /PROD=eukaryotic translation initiation factor 5A /DB_XREF=gi:4503544 /UG=Hs.119140 eukaryotic translation initiation factor 5A /FL=gb:BC000751.1 gb:BC001832.1 gb:M23419.1 gb:NM_001970.1	201123_s_at	166.3	P	155.38092	P	143.5814	P	122.28567	P	130.80861	P	108.387146	P
Consensus includes gb:AL048423 /FEA=EST /DB_XREF=gi:5936493 /DB_XREF=est:DKFZp586H2324_s1 /CLONE=DKFZp586H2324 /UG=Hs.149846 integrin, beta 5 /FL=gb:M35011.1 gb:J05633.1 gb:NM_002213.1	201124_at	50.6	A	30.199114	A	25.991743	A	19.660406	A	28.43041	A	29.16963	A
gb:NM_002213.1 /DEF=Homo sapiens integrin, beta 5 (ITGB5), mRNA. /FEA=mRNA /GEN=ITGB5 /PROD=integrin, beta 5 /DB_XREF=gi:4504772 /UG=Hs.149846 integrin, beta 5 /FL=gb:M35011.1 gb:J05633.1 gb:NM_002213.1	201125_s_at	7.5	A	7.7740297	A	7.8560247	A	8.85233	A	10.481919	A	8.890742	A
gb:NM_002406.2 /DEF=Homo sapiens mannosyl (alpha-1,3-)-glycoprotein beta-1,2-N-acetylglucosaminyltransferase (MGAT1), mRNA. /FEA=mRNA /GEN=MGAT1 /PROD=mannosyl (alpha-1,3-)-glycoproteinbeta-1,2-N-acetylglucosaminyltransferase /DB_XREF=gi:6031182 /UG=Hs.151513 mannosyl (alpha-1,3-)-glycoprotein beta-1,2-N-acetylglucosaminyltransferase /FL=gb:M55621.1 gb:NM_002406.2	201126_s_at	75	P	58.703888	P	85.07909	P	140.1962	P	176.61316	P	159.13431	P
Consensus includes gb:AI971281 /FEA=EST /DB_XREF=gi:5768107 /DB_XREF=est:wr27d10.x1 /CLONE=IMAGE:2488915 /UG=Hs.174140 ATP citrate lyase /FL=gb:NM_001096.1	201127_s_at	59.3	P	66.079254	P	88.087776	P	55.99613	P	52.696774	A	44.453716	A
gb:NM_001096.1 /DEF=Homo sapiens ATP citrate lyase (ACLY), mRNA. /FEA=mRNA /GEN=ACLY /PROD=ATP citrate lyase /DB_XREF=gi:4501864 /UG=Hs.174140 ATP citrate lyase /FL=gb:NM_001096.1	201128_s_at	364.5	P	406.84088	P	351.26462	P	231.60164	P	210.6435	P	226.4642	P
gb:NM_006276.2 /DEF=Homo sapiens splicing factor, arginineserine-rich 7 (35kD) (SFRS7), mRNA. /FEA=mRNA /GEN=SFRS7 /PROD=splicing factor, arginineserine-rich 7 (35kD) /DB_XREF=gi:6857827 /UG=Hs.184167 splicing factor, arginineserine-rich 7 (35kD) /FL=gb:BC000997.2 gb:L22253.1 gb:NM_006276.2	201129_at	266.4	P	251.65929	P	290.6729	P	177.56126	P	184.6541	P	207.58388	P
gb:L08599.1 /DEF=Human uvomorulin (E-cadherin) (UVO) mRNA, complete cds. /FEA=mRNA /GEN=UVO /PROD=uvomorulin /DB_XREF=gi:340184 /UG=Hs.194657 cadherin 1, type 1, E-cadherin (epithelial) /FL=gb:L08599.1 gb:NM_004360.1	201130_s_at	9.4	A	14.352054	A	4.6801853	A	3.7056262	A	13.928029	A	7.2924075	A
gb:NM_004360.1 /DEF=Homo sapiens cadherin 1, type 1, E-cadherin (epithelial) (CDH1), mRNA. /FEA=mRNA /GEN=CDH1 /PROD=cadherin 1, type 1, E-cadherin (epithelial) /DB_XREF=gi:4757959 /UG=Hs.194657 cadherin 1, type 1, E-cadherin (epithelial) /FL=gb:L08599.1 gb:NM_004360.1	201131_s_at	0.9	A	0.79733634	A	1.7550694	A	0.8234725	A	1.1487035	A	1.4984398	A
gb:NM_019597.1 /DEF=Homo sapiens heterogeneous nuclear ribonucleoprotein H2 (H) (HNRPH2), mRNA. /FEA=mRNA /GEN=HNRPH2 /PROD=heterogeneous nuclear ribonucleoprotein H2 (H) /DB_XREF=gi:9624997 /UG=Hs.278857 heterogeneous nuclear ribonucleoprotein H2 (H) /FL=gb:NM_019597.1	201132_at	98.4	P	61.89323	P	66.358345	P	112.7128	P	85.29124	P	125.16968	P
Consensus includes gb:AA142966 /FEA=EST /DB_XREF=gi:1712344 /DB_XREF=est:zl43b05.s1 /CLONE=IMAGE:504657 /UG=Hs.279849 KIAA0438 gene product /FL=gb:AB007898.1 gb:NM_014819.1	201133_s_at	38.6	P	40.06615	P	36.18786	P	82.14139	P	88.880936	P	74.02293	P
gb:NM_001867.1 /DEF=Homo sapiens cytochrome c oxidase subunit VIIc (COX7C), mRNA. /FEA=mRNA /GEN=COX7C /PROD=cytochrome c oxidase subunit VIIc /DB_XREF=gi:4502992 /UG=Hs.3462 cytochrome c oxidase subunit VIIc /FL=gb:BC001005.1 gb:NM_001867.1	201134_x_at	743.9	P	764.34656	P	693.58673	P	974.2709	P	829.9383	P	1016.142	P
gb:NM_004092.2 /DEF=Homo sapiens enoyl Coenzyme A hydratase, short chain, 1, mitochondrial (ECHS1), nuclear gene encoding mitochondrial protein, mRNA. /FEA=mRNA /GEN=ECHS1 /PROD=mitochondrial short-chain enoyl-coenzyme Ahydratase 1 precursor /DB_XREF=gi:12707569 /UG=Hs.76394 enoyl Coenzyme A hydratase, short chain, 1, mitochondrial /FL=gb:NM_004092.2 gb:D13900.1	201135_at	452.6	P	451.09305	P	457.07025	P	452.90988	P	493.08096	P	441.83997	P
gb:NM_002668.1 /DEF=Homo sapiens proteolipid protein 2 (colonic epithelium-enriched) (PLP2), mRNA. /FEA=mRNA /GEN=PLP2 /PROD=proteolipid protein 2 (colonicepithelium-enriched) /DB_XREF=gi:4505892 /UG=Hs.77422 proteolipid protein 2 (colonic epithelium-enriched) /FL=gb:L09604.1 gb:NM_002668.1	201136_at	316.4	P	256.1443	P	293.59805	P	116.41843	M	141.14694	A	129.96469	P
gb:NM_002121.1 /DEF=Homo sapiens major histocompatibility complex, class II, DP beta 1 (HLA-DPB1), mRNA. /FEA=mRNA /GEN=HLA-DPB1 /PROD=major histocompatibility complex, class II, DPbeta 1 /DB_XREF=gi:4504404 /UG=Hs.814 major histocompatibility complex, class II, DP beta 1 /FL=gb:J03041.1 gb:M57466.1 gb:M83664.1 gb:NM_002121.1 gb:M28200.1 gb:M28202.1	201137_s_at	47.4	A	45.54784	A	14.959877	A	22.954294	A	7.610161	A	30.268484	A
Consensus includes gb:BG532929 /FEA=EST /DB_XREF=gi:13524468 /DB_XREF=est:602580582F1 /CLONE=IMAGE:4718180 /UG=Hs.83715 Sjogren syndrome antigen B (autoantigen La) /FL=gb:NM_003142.1 gb:BC001289.1 gb:J04205.1	201138_s_at	136.3	P	94.185356	P	151.10312	P	73.597855	P	74.80931	P	82.2144	P
gb:NM_003142.1 /DEF=Homo sapiens Sjogren syndrome antigen B (autoantigen La) (SSB), mRNA. /FEA=mRNA /GEN=SSB /PROD=autoantigen La /DB_XREF=gi:10835066 /UG=Hs.83715 Sjogren syndrome antigen B (autoantigen La) /FL=gb:NM_003142.1 gb:BC001289.1 gb:J04205.1	201139_s_at	142.4	P	95.381355	P	169.82387	P	89.65556	P	68.92221	P	120.874146	P
gb:NM_004583.1 /DEF=Homo sapiens RAB5C, member RAS oncogene family (RAB5C), mRNA. /FEA=mRNA /GEN=RAB5C /PROD=RAB5C, member RAS oncogene family /DB_XREF=gi:4759019 /UG=Hs.479 RAB5C, member RAS oncogene family /FL=gb:NM_004583.1 gb:U11293.1 gb:U18420.1 gb:AF141304.1	201140_s_at	108.5	P	76.74362	P	96.27809	P	183.01677	P	177.3311	P	218.972	P
gb:NM_002510.1 /DEF=Homo sapiens glycoprotein (transmembrane) nmb (GPNMB), mRNA. /FEA=mRNA /GEN=GPNMB /PROD=glycoprotein (transmembrane) nmb /DB_XREF=gi:4505404 /UG=Hs.82226 glycoprotein (transmembrane) nmb /FL=gb:AF322909.1 gb:NM_002510.1	201141_at	25.7	A	20.830412	A	23.902374	A	22.336693	A	26.850945	A	27.17171	P
Consensus includes gb:AA577698 /FEA=EST /DB_XREF=gi:2355882 /DB_XREF=est:nn22h05.s1 /CLONE=IMAGE:1084665 /UG=Hs.151777 eukaryotic translation initiation factor 2, subunit 1 (alpha, 35kD ) /FL=gb:BC002513.1 gb:J02645.1 gb:NM_004094.1	201142_at	75.9	P	94.68369	P	132.04808	P	60.628166	P	78.68619	P	51.446434	P
gb:BC002513.1 /DEF=Homo sapiens, eukaryotic translation initiation factor 2, subunit 1 (alpha, 35kD ), clone MGC:1511, mRNA, complete cds. /FEA=mRNA /PROD=eukaryotic translation initiation factor 2,subunit 1 (alpha, 35kD ) /DB_XREF=gi:12803384 /UG=Hs.151777 eukaryotic translation initiation factor 2, subunit 1 (alpha, 35kD ) /FL=gb:BC002513.1 gb:J02645.1 gb:NM_004094.1	201143_s_at	42.6	P	67.67392	P	65.773315	P	41.173626	P	60.881287	P	51.146748	P
gb:NM_004094.1 /DEF=Homo sapiens eukaryotic translation initiation factor 2, subunit 1 (alpha, 35kD ) (EIF2S1), mRNA. /FEA=mRNA /GEN=EIF2S1 /PROD=eukaryotic translation initiation factor 2,subunit 1 (alpha, 35kD ) /DB_XREF=gi:4758255 /UG=Hs.151777 eukaryotic translation initiation factor 2, subunit 1 (alpha, 35kD ) /FL=gb:BC002513.1 gb:J02645.1 gb:NM_004094.1	201144_s_at	187.4	P	196.34407	P	185.53592	P	122.18273	P	119.177986	P	105.789856	P
gb:NM_006118.2 /DEF=Homo sapiens HS1 binding protein (HAX1), mRNA. /FEA=mRNA /GEN=HAX1 /PROD=HS1 binding protein /DB_XREF=gi:13435355 /UG=Hs.15318 HS1 binding protein /FL=gb:NM_006118.2 gb:BC005240.1 gb:U68566.1	201145_at	473.4	P	475.51147	P	537.1348	P	440.9695	P	385.8208	P	319.06778	P
gb:NM_006164.1 /DEF=Homo sapiens nuclear factor (erythroid-derived 2)-like 2 (NFE2L2), mRNA. /FEA=mRNA /GEN=NFE2L2 /PROD=nuclear factor (erythroid-derived 2)-like 2 /DB_XREF=gi:5453775 /UG=Hs.155396 nuclear factor (erythroid-derived 2)-like 2 /FL=gb:NM_006164.1	201146_at	134.4	P	137.83952	P	179.3514	P	223.16106	P	240.07903	P	246.34352	P
Consensus includes gb:BF347089 /FEA=EST /DB_XREF=gi:11294684 /DB_XREF=est:602020842F1 /CLONE=IMAGE:4156354 /UG=Hs.245188 tissue inhibitor of metalloproteinase 3 (Sorsby fundus dystrophy, pseudoinflammatory) /FL=gb:U67195.1 gb:U02571.1 gb:U14394.1 gb:NM_000362.2	201147_s_at	3.5	A	5.4816875	A	3.6772885	A	3.1909559	A	2.7281706	A	1.4984398	A
Consensus includes gb:AW338933 /FEA=EST /DB_XREF=gi:6835559 /DB_XREF=est:ha68g07.x1 /CLONE=IMAGE:2878908 /UG=Hs.245188 tissue inhibitor of metalloproteinase 3 (Sorsby fundus dystrophy, pseudoinflammatory) /FL=gb:U67195.1 gb:U02571.1 gb:U14394.1 gb:NM_000362.2	201148_s_at	26.1	A	8.671033	A	13.204808	A	17.601725	A	25.845829	A	11.587935	A
gb:U67195.1 /DEF=Human tissue inhibitor of metalloproteinase-3 mRNA, complete cds. /FEA=mRNA /PROD=tissue inhibitor of metalloproteinase-3 /DB_XREF=gi:1519557 /UG=Hs.245188 tissue inhibitor of metalloproteinase 3 (Sorsby fundus dystrophy, pseudoinflammatory) /FL=gb:U67195.1 gb:U02571.1 gb:U14394.1 gb:NM_000362.2	201149_s_at	48.7	A	31.096119	A	53.905704	A	22.851362	A	49.537838	A	29.769005	A
gb:NM_000362.2 /DEF=Homo sapiens tissue inhibitor of metalloproteinase 3 (Sorsby fundus dystrophy, pseudoinflammatory) (TIMP3), mRNA. /FEA=mRNA /GEN=TIMP3 /PROD=tissue inhibitor of metalloproteinase 3precursor /DB_XREF=gi:9257248 /UG=Hs.245188 tissue inhibitor of metalloproteinase 3 (Sorsby fundus dystrophy, pseudoinflammatory) /FL=gb:U67195.1 gb:U02571.1 gb:U14394.1 gb:NM_000362.2	201150_s_at	10.9	A	2.9900112	A	2.5072422	A	13.278494	A	10.625507	A	18.280966	A
Consensus includes gb:BF512200 /FEA=EST /DB_XREF=gi:11597379 /DB_XREF=est:UI-H-BI3-alq-d-11-0-UI.s1 /CLONE=IMAGE:3068228 /UG=Hs.28578 muscleblind (Drosophila)-like /FL=gb:NM_021038.1 gb:AB007888.1	201151_s_at	92.2	P	56.21221	P	81.65251	P	169.01773	P	128.22403	P	153.93973	P
Consensus includes gb:N31913 /FEA=EST /DB_XREF=gi:1152312 /DB_XREF=est:yy21f10.s1 /CLONE=IMAGE:271915 /UG=Hs.28578 muscleblind (Drosophila)-like /FL=gb:NM_021038.1 gb:AB007888.1	201152_s_at	427	P	345.84464	P	468.26923	P	991.1521	P	1017.0333	P	809.7569	P
gb:NM_021038.1 /DEF=Homo sapiens muscleblind (Drosophila)-like (MBNL), mRNA. /FEA=mRNA /GEN=MBNL /PROD=muscleblind (Drosophila)-like /DB_XREF=gi:10518339 /UG=Hs.28578 muscleblind (Drosophila)-like /FL=gb:NM_021038.1 gb:AB007888.1	201153_s_at	277	P	252.55627	P	290.1715	P	519.71405	P	425.16388	P	532.9451	P
gb:NM_000968.1 /DEF=Homo sapiens ribosomal protein L4 (RPL4), mRNA. /FEA=mRNA /GEN=RPL4 /PROD=ribosomal protein L4 /DB_XREF=gi:4506652 /UG=Hs.286 ribosomal protein L4 /FL=gb:BC001365.1 gb:L20868.1 gb:D23660.1 gb:NM_000968.1	201154_x_at	7019.1	P	7074.6655	P	6483.2266	P	5069.091	P	5600.6475	P	5483.191	P
gb:NM_014874.1 /DEF=Homo sapiens KIAA0214 gene product (KIAA0214), mRNA. /FEA=mRNA /GEN=KIAA0214 /PROD=KIAA0214 gene product /DB_XREF=gi:7662003 /UG=Hs.3363 KIAA0214 gene product /FL=gb:D86987.1 gb:AF036536.1 gb:NM_014874.1	201155_s_at	148.7	P	152.9889	P	128.78868	P	119.81525	P	148.03915	P	142.55157	P
Consensus includes gb:AF141304.1 /DEF=Homo sapiens small GTPase (RAB5C) mRNA, complete cds. /FEA=CDS /GEN=RAB5C /PROD=small GTPase /DB_XREF=gi:7672664 /UG=Hs.479 RAB5C, member RAS oncogene family /FL=gb:NM_004583.1 gb:U11293.1 gb:U18420.1 gb:AF141304.1	201156_s_at	143.9	A	134.05217	P	119.26115	P	188.47227	P	226.86894	P	190.00217	P
Consensus includes gb:AF020500.1 /DEF=Homo sapiens myristoyl CoA:protein N-myristoyltransferase mRNA, complete cds. /FEA=CDS /PROD=myristoyl CoA:protein N-myristoyltransferase /DB_XREF=gi:2760893 /UG=Hs.111039 N-myristoyltransferase 1 /FL=gb:NM_021079.1 gb:AF020500.1 gb:AF043324.1	201157_s_at	126.8	P	111.12875	P	108.22929	P	98.91963	P	99.075676	P	101.69412	P
Consensus includes gb:AI570834 /FEA=EST /DB_XREF=gi:4534208 /DB_XREF=est:tr67g09.x1 /CLONE=IMAGE:2223424 /UG=Hs.111039 N-myristoyltransferase 1 /FL=gb:NM_021079.1 gb:AF020500.1 gb:AF043324.1	201158_at	23.9	A	10.664373	A	12.034761	A	23.983635	A	3.0153465	A	23.67535	A
gb:NM_021079.1 /DEF=Homo sapiens N-myristoyltransferase 1 (NMT1), mRNA. /FEA=mRNA /GEN=NMT1 /PROD=N-myristoyltransferase 1 /DB_XREF=gi:10835072 /UG=Hs.111039 N-myristoyltransferase 1 /FL=gb:NM_021079.1 gb:AF020500.1 gb:AF043324.1	201159_s_at	10.3	A	24.418425	A	13.956982	A	12.352087	A	24.840712	A	8.890742	A
Consensus includes gb:AL556190 /FEA=EST /DB_XREF=gi:12898634 /DB_XREF=est:AL556190 /CLONE=CS0DK011YH09 (5 prime) /UG=Hs.1139 cold shock domain protein A /FL=gb:NM_003651.1	201160_s_at	1055.9	P	1153.8453	P	1158.8473	P	307.15524	P	241.6585	P	308.7785	P
gb:NM_003651.1 /DEF=Homo sapiens cold shock domain protein A (CSDA), mRNA. /FEA=mRNA /GEN=CSDA /PROD=cold shock domain protein A /DB_XREF=gi:4503070 /UG=Hs.1139 cold shock domain protein A /FL=gb:NM_003651.1	201161_s_at	477.3	P	467.13943	P	409.09833	P	135.15242	P	141.86488	P	155.03857	P
gb:NM_001553.1 /DEF=Homo sapiens insulin-like growth factor binding protein 7 (IGFBP7), mRNA. /FEA=mRNA /GEN=IGFBP7 /PROD=insulin-like growth factor binding protein 7 /DB_XREF=gi:4504618 /UG=Hs.119206 insulin-like growth factor binding protein 7 /FL=gb:L19182.1 gb:NM_001553.1	201162_at	5.7	A	4.883685	A	4.513036	A	5.0437694	A	3.5896983	A	3.9958396	A
gb:NM_001553.1 /DEF=Homo sapiens insulin-like growth factor binding protein 7 (IGFBP7), mRNA. /FEA=mRNA /GEN=IGFBP7 /PROD=insulin-like growth factor binding protein 7 /DB_XREF=gi:4504618 /UG=Hs.119206 insulin-like growth factor binding protein 7 /FL=gb:L19182.1 gb:NM_001553.1	201163_s_at	7.1	A	13.754052	A	13.539108	P	1.2352087	A	1.2922914	A	7.092615	A
Consensus includes gb:BG474429 /FEA=EST /DB_XREF=gi:13406706 /DB_XREF=est:602517152F1 /CLONE=IMAGE:4648765 /UG=Hs.153834 pumilio (Drosophila) homolog 1 /FL=gb:AF315592.1 gb:NM_014676.1	201164_s_at	91.3	P	84.01932	P	76.303734	P	94.39053	P	73.08626	P	115.18008	P
Consensus includes gb:BE670915 /FEA=EST /DB_XREF=gi:10031456 /DB_XREF=est:7e43a09.x1 /CLONE=IMAGE:3285208 /UG=Hs.153834 pumilio (Drosophila) homolog 1 /FL=gb:AF315592.1 gb:NM_014676.1	201165_s_at	158.7	M	134.35118	P	144.83502	M	141.7402	P	194.56165	P	156.53702	P
gb:NM_014676.1 /DEF=Homo sapiens pumilio (Drosophila) homolog 1 (PUM1), mRNA. /FEA=mRNA /GEN=PUM1 /PROD=pumilio (Drosophila) homolog 1 /DB_XREF=gi:13491165 /UG=Hs.153834 pumilio (Drosophila) homolog 1 /FL=gb:AF315592.1 gb:NM_014676.1	201166_s_at	155.5	P	129.16849	P	227.49045	P	190.01628	P	237.35086	P	253.63591	P
gb:D13989.1 /DEF=Human rho GDI mRNA, complete cds. /FEA=mRNA /PROD=human rho GDI /DB_XREF=gi:285978 /UG=Hs.159161 Rho GDP dissociation inhibitor (GDI) alpha /FL=gb:D13989.1 gb:M97579.1 gb:NM_004309.1	201167_x_at	103.3	P	94.08569	P	94.9409	P	75.45067	P	105.9679	P	88.10826	P
gb:NM_004309.1 /DEF=Homo sapiens Rho GDP dissociation inhibitor (GDI) alpha (ARHGDIA), mRNA. /FEA=mRNA /GEN=ARHGDIA /PROD=Rho GDP dissociation inhibitor (GDI) alpha /DB_XREF=gi:4757767 /UG=Hs.159161 Rho GDP dissociation inhibitor (GDI) alpha /FL=gb:D13989.1 gb:M97579.1 gb:NM_004309.1	201168_x_at	196.9	P	227.14119	P	228.24261	M	189.81041	A	187.09508	A	151.54222	P
Consensus includes gb:BG326045 /FEA=EST /DB_XREF=gi:13132482 /DB_XREF=est:602424821F1 /CLONE=IMAGE:4562789 /UG=Hs.171825 basic helix-loop-helix domain containing, class B, 2 /FL=gb:AB004066.1 gb:NM_003670.1	201169_s_at	5.3	A	25.016428	A	2.0057938	A	5.7643075	A	9.476804	A	2.2976077	A
gb:NM_003670.1 /DEF=Homo sapiens basic helix-loop-helix domain containing, class B, 2 (BHLHB2), mRNA. /FEA=mRNA /GEN=BHLHB2 /PROD=differentiated embryo chondrocyte expressed gene1 /DB_XREF=gi:4503298 /UG=Hs.171825 basic helix-loop-helix domain containing, class B, 2 /FL=gb:AB004066.1 gb:NM_003670.1	201170_s_at	58.9	A	58.504555	M	60.006664	P	90.06731	P	68.778625	M	71.02605	P
Consensus includes gb:NM_003945.1 /DEF=Homo sapiens ATPase, H+ transporting, lysosomal (vacuolar proton pump) 9kD (ATP6H), mRNA. /FEA=mRNA /GEN=ATP6H /PROD=ATPase, H+ transporting, lysosomal (vacuolarproton pump) 9kD /DB_XREF=gi:4502318 /UG=Hs.24322 ATPase, H+ transporting, lysosomal (vacuolar proton pump) 9kD /FL=gb:NM_003945.1	201171_at	9.3	A	2.591343	A	3.0086904	A	5.4555054	A	26.707355	A	11.388143	A
gb:NM_003945.1 /DEF=Homo sapiens ATPase, H+ transporting, lysosomal (vacuolar proton pump) 9kD (ATP6H), mRNA. /FEA=mRNA /GEN=ATP6H /PROD=ATPase, H+ transporting, lysosomal (vacuolarproton pump) 9kD /DB_XREF=gi:4502318 /UG=Hs.24322 ATPase, H+ transporting, lysosomal (vacuolar proton pump) 9kD /FL=gb:NM_003945.1	201172_x_at	345.2	P	357.00735	P	340.90134	P	737.4197	P	788.58496	P	852.61224	P
gb:NM_006600.1 /DEF=Homo sapiens nuclear distribution gene C (A.nidulans) homolog (NUDC), mRNA. /FEA=mRNA /GEN=NUDC /PROD=nuclear distribution gene C (A.nidulans)homolog /DB_XREF=gi:5729952 /UG=Hs.263812 nuclear distribution gene C (A.nidulans) homolog /FL=gb:BC002399.1 gb:BC003132.1 gb:AB019408.1 gb:AF130736.1 gb:AF125465.1 gb:AF100760.1 gb:NM_006600.1	201173_x_at	343.5	P	301.29346	P	284.90628	P	128.15291	P	191.8335	P	132.66188	P
gb:NM_018975.1 /DEF=Homo sapiens TRF2-interacting telomeric RAP1 protein (RAP1), mRNA. /FEA=mRNA /GEN=RAP1 /PROD=TRF2-interacting telomeric RAP1 protein /DB_XREF=gi:9507032 /UG=Hs.274428 TRF2-interacting telomeric RAP1 protein /FL=gb:BC004465.1 gb:AF262988.1 gb:NM_018975.1	201174_s_at	181.1	P	159.26794	P	179.6021	P	192.89842	P	181.9259	P	171.22173	P
gb:NM_015959.1 /DEF=Homo sapiens CGI-31 protein (LOC51075), mRNA. /FEA=mRNA /GEN=LOC51075 /PROD=CGI-31 protein /DB_XREF=gi:7705725 /UG=Hs.279861 CGI-31 protein /FL=gb:AF059753.1 gb:BC000666.1 gb:AF132965.1 gb:NM_015959.1	201175_at	238.6	P	204.7161	P	251.97783	P	186.82532	P	168.28505	P	177.41528	P
gb:NM_001655.2 /DEF=Homo sapiens archain 1 (ARCN1), mRNA. /FEA=mRNA /GEN=ARCN1 /PROD=archain /DB_XREF=gi:11863153 /UG=Hs.33642 archain 1 /FL=gb:NM_001655.2	201176_s_at	142.9	P	133.6535	P	144.9186	P	153.98936	P	156.79802	P	132.26228	P
gb:NM_005499.1 /DEF=Homo sapiens SUMO-1 activating enzyme subunit 2 (UBA2), mRNA. /FEA=mRNA /GEN=UBA2 /PROD=SUMO-1 activating enzyme subunit 2 /DB_XREF=gi:4885648 /UG=Hs.4311 SUMO-1 activating enzyme subunit 2 /FL=gb:BC003153.1 gb:U35832.1 gb:AF090384.1 gb:AF079566.1 gb:AF110957.1 gb:NM_005499.1 gb:AL136905.1	201177_s_at	275.7	P	300.39645	P	357.9506	P	126.81476	P	111.42423	P	140.05417	P
gb:NM_012179.1 /DEF=Homo sapiens F-box only protein 7 (FBXO7), mRNA. /FEA=mRNA /GEN=FBXO7 /PROD=F-box only protein 7 /DB_XREF=gi:7106310 /UG=Hs.5912 F-box only protein 7 /FL=gb:AF129537.1 gb:NM_012179.1 gb:AF233225.1	201178_at	223.5	P	207.70612	P	239.02374	P	237.57182	P	276.9811	P	255.63383	P
gb:J03005.1 /DEF=Human alternative guanine nucleotide-binding regulatory protein (G) alpha-inhibitory-subunit mRNA, complete cds. /FEA=mRNA /GEN=GNAI1 /DB_XREF=gi:183183 /UG=Hs.73799 guanine nucleotide binding protein (G protein), alpha inhibiting activity polypeptide 3 /FL=gb:J03005.1 gb:J03198.1 gb:M27543.1 gb:J03238.1 gb:NM_006496.1	201179_s_at	103.5	P	89.999344	P	89.007095	P	100.97832	P	108.40889	P	104.591095	P
gb:J03198.1 /DEF=Human stimulatory G protein (of receptor-regulated K+ channels) alpha subunit mRNA, complete cds. /FEA=mRNA /DB_XREF=gi:183224 /UG=Hs.73799 guanine nucleotide binding protein (G protein), alpha inhibiting activity polypeptide 3 /FL=gb:J03005.1 gb:J03198.1 gb:M27543.1 gb:J03238.1 gb:NM_006496.1	201180_s_at	360.9	P	327.50592	P	360.29068	P	286.87726	P	321.3498	P	279.3092	P
gb:NM_006496.1 /DEF=Homo sapiens guanine nucleotide binding protein (G protein), alpha inhibiting activity polypeptide 3 (GNAI3), mRNA. /FEA=mRNA /GEN=GNAI3 /PROD=guanine nucleotide binding protein (G protein),alpha inhibiting activity polypeptide 3 /DB_XREF=gi:5729849 /UG=Hs.73799 guanine nucleotide binding protein (G protein), alpha inhibiting activity polypeptide 3 /FL=gb:J03005.1 gb:J03198.1 …	201181_at	55.1	A	29.102777	A	25.908169	A	37.26213	P	31.445757	P	43.954235	P
Consensus includes gb:AI761771 /FEA=EST /DB_XREF=gi:5177362 /DB_XREF=est:wi62b06.x1 /CLONE=IMAGE:2394803 /UG=Hs.74441 chromodomain helicase DNA binding protein 4 /FL=gb:NM_001273.1	201182_s_at	108.4	P	94.58402	P	87.83704	P	70.61276	P	38.76874	A	68.92823	P
Consensus includes gb:AI613273 /FEA=EST /DB_XREF=gi:4622440 /DB_XREF=est:ty35e03.x1 /CLONE=IMAGE:2281084 /UG=Hs.74441 chromodomain helicase DNA binding protein 4 /FL=gb:NM_001273.1	201183_s_at	276.7	P	245.18092	P	254.73578	P	224.29332	P	155.9365	P	185.60675	P
gb:NM_001273.1 /DEF=Homo sapiens chromodomain helicase DNA binding protein 4 (CHD4), mRNA. /FEA=mRNA /GEN=CHD4 /PROD=chromodomain helicase DNA binding protein 4 /DB_XREF=gi:4557452 /UG=Hs.74441 chromodomain helicase DNA binding protein 4 /FL=gb:NM_001273.1	201184_s_at	302.9	A	242.39024	A	323.60138	A	201.2361	A	227.2997	A	258.73062	A
gb:NM_002775.1 /DEF=Homo sapiens protease, serine, 11 (IGF binding) (PRSS11), mRNA. /FEA=mRNA /GEN=PRSS11 /PROD=protease, serine, 11 (IGF binding) /DB_XREF=gi:4506140 /UG=Hs.75111 protease, serine, 11 (IGF binding) /FL=gb:D87258.1 gb:NM_002775.1	201185_at	34.1	A	30.199114	A	51.314888	A	32.527164	A	48.389133	A	54.64311	A
gb:NM_002337.1 /DEF=Homo sapiens low density lipoprotein-related protein-associated protein 1 (alpha-2-macroglobulin receptor-associated protein 1) (LRPAP1), mRNA. /FEA=mRNA /GEN=LRPAP1 /PROD=low density lipoprotein-relatedprotein-associated protein 1 (alpha-2-macroglobulinreceptor-associated protein 1) /DB_XREF=gi:4505020 /UG=Hs.75140 low density lipoprotein-related protein-associated protein 1 …	201186_at	263.3	P	217.67282	P	274.37585	P	522.69916	P	527.54205	P	514.06476	P
Consensus includes gb:BF001241 /FEA=EST /DB_XREF=gi:10701516 /DB_XREF=est:7g96c02.x1 /CLONE=IMAGE:3314306 /UG=Hs.77515 inositol 1,4,5-triphosphate receptor, type 3 /FL=gb:D26351.1 gb:NM_002224.1 gb:U01062.1	201187_s_at	22	A	16.245728	A	29.167583	A	34.277042	A	38.33798	A	29.569214	A
gb:D26351.1 /DEF=Human mRNA for type 3 inositol 1,4,5-trisphosphate receptor, complete cds. /FEA=mRNA /PROD=human type 3 inositol 1,4,5-trisphosphatereceptor /DB_XREF=gi:450470 /UG=Hs.77515 inositol 1,4,5-triphosphate receptor, type 3 /FL=gb:D26351.1 gb:NM_002224.1 gb:U01062.1	201188_s_at	9	A	8.07303	A	12.201912	A	9.367	A	9.907568	A	7.891783	A
gb:NM_002224.1 /DEF=Homo sapiens inositol 1,4,5-triphosphate receptor, type 3 (ITPR3), mRNA. /FEA=mRNA /GEN=ITPR3 /PROD=inositol 1,4,5-triphosphate receptor, type 3 /DB_XREF=gi:4504794 /UG=Hs.77515 inositol 1,4,5-triphosphate receptor, type 3 /FL=gb:D26351.1 gb:NM_002224.1 gb:U01062.1	201189_s_at	7	A	5.182686	A	3.0922654	A	2.9850879	A	4.88199	A	3.0967755	A
Consensus includes gb:H15647 /FEA=EST /DB_XREF=gi:880467 /DB_XREF=est:ym27b09.s1 /CLONE=IMAGE:49287 /UG=Hs.79709 phosphotidylinositol transfer protein /FL=gb:D30036.1 gb:M73704.1 gb:NM_006224.1	201190_s_at	24.5	A	42.159157	A	5.1816335	A	71.642105	A	38.33798	A	57.040607	M
Consensus includes gb:H15647 /FEA=EST /DB_XREF=gi:880467 /DB_XREF=est:ym27b09.s1 /CLONE=IMAGE:49287 /UG=Hs.79709 phosphotidylinositol transfer protein /FL=gb:D30036.1 gb:M73704.1 gb:NM_006224.1	201191_at	25.2	A	33.98646	A	13.956982	A	27.071657	A	9.76398	A	26.272644	A
gb:NM_006224.1 /DEF=Homo sapiens phosphotidylinositol transfer protein (PITPN), mRNA. /FEA=mRNA /GEN=PITPN /PROD=phosphotidylinositol transfer protein /DB_XREF=gi:5453907 /UG=Hs.79709 phosphotidylinositol transfer protein /FL=gb:D30036.1 gb:M73704.1 gb:NM_006224.1	201192_s_at	29.4	A	54.31854	P	25.490295	A	53.113976	P	56.57365	M	48.54945	P
gb:NM_005896.1 /DEF=Homo sapiens isocitrate dehydrogenase 1 (NADP+), soluble (IDH1), mRNA. /FEA=mRNA /GEN=IDH1 /PROD=isocitrate dehydrogenase 1 (NADP+), soluble /DB_XREF=gi:5174470 /UG=Hs.11223 isocitrate dehydrogenase 1 (NADP+), soluble /FL=gb:AF020038.1 gb:AF113917.1 gb:NM_005896.1 gb:AL136702.1	201193_at	124	P	147.70656	P	148.8466	P	176.94365	P	178.33621	P	223.76701	P
gb:NM_003009.1 /DEF=Homo sapiens selenoprotein W, 1 (SEPW1), mRNA. /FEA=mRNA /GEN=SEPW1 /PROD=selenoprotein W, 1 /DB_XREF=gi:4506886 /UG=Hs.14231 selenoprotein W, 1 /FL=gb:U67171.1 gb:AF015283.1 gb:NM_003009.1	201194_at	29.1	A	45.647503	A	46.300404	A	54.863853	P	56.717236	P	65.13218	P
gb:AB018009.1 /DEF=Homo sapiens mRNA for L-type amino acid transporter 1, complete cds. /FEA=mRNA /GEN=hLAT1 /PROD=L-type amino acid transporter 1 /DB_XREF=gi:5926731 /UG=Hs.184601 solute carrier family 7 (cationic amino acid transporter, y+ system), member 5 /FL=gb:AF077866.1 gb:AB018542.1 gb:AF104032.1 gb:NM_003486.1 gb:AB017908.1 gb:AB018009.1	201195_s_at	393.5	P	355.11365	P	459.24316	P	56.613735	A	15.938261	A	26.572334	A
gb:M21154.1 /DEF=Human S-adenosylmethionine decarboxylase mRNA, complete cds. /FEA=mRNA /GEN=AMD2 /DB_XREF=gi:178517 /UG=Hs.262476 S-adenosylmethionine decarboxylase 1 /FL=gb:BC000171.2 gb:M21154.1 gb:NM_001634.3	201196_s_at	149.9	P	113.221756	P	131.79736	P	116.00668	P	152.20322	P	132.1624	P
gb:NM_001634.3 /DEF=Homo sapiens S-adenosylmethionine decarboxylase 1 (AMD1), mRNA. /FEA=mRNA /GEN=AMD1 /PROD=S-adenosylmethionine decarboxylase 1 precursor /DB_XREF=gi:5209326 /UG=Hs.262476 S-adenosylmethionine decarboxylase 1 /FL=gb:BC000171.2 gb:M21154.1 gb:NM_001634.3	201197_at	142.9	P	133.85284	P	149.09732	P	136.2847	P	134.25471	P	193.79822	P
Consensus includes gb:AI860431 /FEA=EST /DB_XREF=gi:5514047 /DB_XREF=est:wl13h07.x1 /CLONE=IMAGE:2424829 /UG=Hs.3887 proteasome (prosome, macropain) 26S subunit, non-ATPase, 1 /FL=gb:D44466.1 gb:NM_002807.1	201198_s_at	102.3	P	121.494125	P	145.00217	P	120.947525	P	152.63397	P	149.3445	P
gb:NM_002807.1 /DEF=Homo sapiens proteasome (prosome, macropain) 26S subunit, non-ATPase, 1 (PSMD1), mRNA. /FEA=mRNA /GEN=PSMD1 /PROD=proteasome (prosome, macropain) 26S subunit,non-ATPase, 1 /DB_XREF=gi:4506224 /UG=Hs.3887 proteasome (prosome, macropain) 26S subunit, non-ATPase, 1 /FL=gb:D44466.1 gb:NM_002807.1	201199_s_at	131.9	P	159.46727	P	144.58429	A	151.62187	P	173.7414	A	194.69728	P
gb:NM_003851.1 /DEF=Homo sapiens cellular repressor of E1A-stimulated genes (CREG), mRNA. /FEA=mRNA /GEN=CREG /PROD=cellular repressor of E1A-stimulated genes /DB_XREF=gi:4503036 /UG=Hs.5710 cellular repressor of E1A-stimulated genes /FL=gb:AF084523.1 gb:NM_003851.1	201200_at	320.4	P	316.54254	P	374.58197	P	670.40955	P	568.4646	P	796.171	P
gb:NM_000100.1 /DEF=Homo sapiens cystatin B (stefin B) (CSTB), mRNA. /FEA=mRNA /GEN=CSTB /PROD=cystatin B (stefin B) /DB_XREF=gi:4503116 /UG=Hs.695 cystatin B (stefin B) /FL=gb:BC003370.1 gb:L03558.1 gb:NM_000100.1	201201_at	164.5	P	173.81932	P	171.49536	P	433.97	P	566.0237	P	423.559	P
gb:NM_002592.1 /DEF=Homo sapiens proliferating cell nuclear antigen (PCNA), mRNA. /FEA=mRNA /GEN=PCNA /PROD=proliferating cell nuclear antigen /DB_XREF=gi:4505640 /UG=Hs.78996 proliferating cell nuclear antigen /FL=gb:BC000491.1 gb:M15796.1 gb:NM_002592.1	201202_at	367.1	P	275.87836	P	326.10864	P	90.78784	P	97.63979	P	116.27893	P
Consensus includes gb:AI921320 /FEA=EST /DB_XREF=gi:5657284 /DB_XREF=est:wo23c10.x1 /CLONE=IMAGE:2456178 /UG=Hs.98614 ribosome binding protein 1 (dog 180kD homolog) /FL=gb:AF006751.1 gb:NM_004587.1	201203_s_at	8.5	A	5.4816875	A	3.4265642	A	5.1467032	A	4.307638	A	6.992719	A
Consensus includes gb:AA706065 /FEA=EST /DB_XREF=gi:2715983 /DB_XREF=est:zf44f12.s1 /CLONE=IMAGE:379823 /UG=Hs.98614 ribosome binding protein 1 (dog 180kD homolog) /FL=gb:AF006751.1 gb:NM_004587.1	201204_s_at	56.5	M	57.308548	A	68.94916	P	47.040867	P	73.8042	P	42.955276	P
Consensus includes gb:AF006751.1 /DEF=Homo sapiens ES130 mRNA, complete cds. /FEA=mRNA /PROD=ES130 /DB_XREF=gi:3299884 /UG=Hs.98614 ribosome binding protein 1 (dog 180kD homolog) /FL=gb:AF006751.1 gb:NM_004587.1	201205_at	41.6	A	30.498116	M	32.510574	A	28.718603	P	64.758156	P	40.05829	A
gb:NM_004587.1 /DEF=Homo sapiens ribosome binding protein 1 (dog 180kD homolog) (RRBP1), mRNA. /FEA=mRNA /GEN=RRBP1 /PROD=ribosome binding protein 1 /DB_XREF=gi:4759055 /UG=Hs.98614 ribosome binding protein 1 (dog 180kD homolog) /FL=gb:AF006751.1 gb:NM_004587.1	201206_s_at	11	A	30.797115	A	21.729431	A	75.65653	P	59.15823	P	68.42876	P
gb:NM_021137.1 /DEF=Homo sapiens tumor necrosis factor, alpha-induced protein 1 (endothelial) (TNFAIP1), mRNA. /FEA=mRNA /GEN=TNFAIP1 /PROD=tumor necrosis factor, alpha-induced protein 1(endothelial) /DB_XREF=gi:10863936 /UG=Hs.76090 tumor necrosis factor, alpha-induced protein 1 (endothelial) /FL=gb:NM_021137.1 gb:BC001643.1 gb:BC001949.1 gb:BC003694.1 gb:M80783.1	201207_at	62.5	A	46.24551	A	66.776215	A	75.34773	A	76.81954	A	77.219604	A
gb:BC001643.1 /DEF=Homo sapiens, tumor necrosis factor, alpha-induced protein 1 (endothelial), clone MGC:2317, mRNA, complete cds. /FEA=mRNA /PROD=tumor necrosis factor, alpha-induced protein 1(endothelial) /DB_XREF=gi:12804470 /UG=Hs.76090 tumor necrosis factor, alpha-induced protein 1 (endothelial) /FL=gb:NM_021137.1 gb:BC001643.1 gb:BC001949.1 gb:BC003694.1 gb:M80783.1	201208_s_at	5.5	A	5.2823534	A	8.691772	A	28.409801	A	36.9021	A	17.381903	A
gb:NM_004964.2 /DEF=Homo sapiens histone deacetylase 1 (HDAC1), mRNA. /FEA=mRNA /GEN=HDAC1 /PROD=histone deacetylase 1 /DB_XREF=gi:13128859 /UG=Hs.88556 histone deacetylase 1 /FL=gb:BC000301.1 gb:U50079.1 gb:NM_004964.2 gb:D50405.1	201209_at	218.1	P	211.0948	P	266.6034	P	316.1105	P	250.41734	P	337.54855	P
gb:NM_001356.2 /DEF=Homo sapiens DEADH (Asp-Glu-Ala-AspHis) box polypeptide 3 (DDX3), transcript variant 2, mRNA. /FEA=mRNA /GEN=DDX3 /PROD=DEADH (Asp-Glu-Ala-AspHis) box polypeptide 3 /DB_XREF=gi:13514812 /UG=Hs.147916 DEADH (Asp-Glu-Ala-AspHis) box polypeptide 3 /FL=gb:NM_001356.2 gb:U50553.1 gb:AF000982.1 gb:AF061337.1	201210_at	279	P	259.4333	P	270.53143	P	416.78	P	416.11783	P	507.27182	P
gb:AF061337.1 /DEF=Homo sapiens DEAD box RNA helicase DDX3 (DDX3) mRNA, complete cds. /FEA=mRNA /GEN=DDX3 /PROD=DEAD box RNA helicase DDX3 /DB_XREF=gi:3523149 /UG=Hs.147916 DEADH (Asp-Glu-Ala-AspHis) box polypeptide 3 /FL=gb:NM_001356.2 gb:U50553.1 gb:AF000982.1 gb:AF061337.1	201211_s_at	35.1	A	19.634409	A	11.951187	A	69.48049	A	85.865585	A	56.24144	A
gb:D55696.1 /DEF=Homo sapiens mRNA for cysteine protease, complete cds. /FEA=mRNA /PROD=cysteine protease /DB_XREF=gi:1890049 /UG=Hs.18069 protease, cysteine, 1 (legumain) /FL=gb:BC003061.1 gb:D55696.1 gb:NM_005606.1	201212_at	2.4	A	1.8936738	A	2.0057938	A	7.4112525	A	4.16405	A	4.9947996	A
Consensus includes gb:AI090331 /FEA=EST /DB_XREF=gi:3429390 /DB_XREF=est:oy81f08.s1 /CLONE=IMAGE:1672263 /UG=Hs.36587 protein phosphatase 1, regulatory subunit 7 /FL=gb:BC000910.1 gb:NM_002712.1	201213_at	4.7	A	4.1860156	A	4.9309096	A	35.20345	A	13.640854	A	31.766924	A
gb:NM_002712.1 /DEF=Homo sapiens protein phosphatase 1, regulatory subunit 7 (PPP1R7), mRNA. /FEA=mRNA /GEN=PPP1R7 /PROD=protein phosphatase 1, regulatory subunit 7 /DB_XREF=gi:4506012 /UG=Hs.36587 protein phosphatase 1, regulatory subunit 7 /FL=gb:BC000910.1 gb:NM_002712.1	201214_s_at	87.5	P	65.979576	P	91.514336	P	81.0091	P	90.747574	P	88.70764	P
gb:NM_005032.2 /DEF=Homo sapiens plastin 3 (T isoform) (PLS3), mRNA. /FEA=mRNA /GEN=PLS3 /PROD=plastin 3 precursor /DB_XREF=gi:7549808 /UG=Hs.4114 plastin 3 (T isoform) /FL=gb:M22299.1 gb:NM_005032.2	201215_at	8.5	A	5.0830193	A	6.0173807	A	0.6176044	A	9.046041	A	10.189391	P
gb:NM_006817.2 /DEF=Homo sapiens endoplasmic reticulum lumenal protein (ERP28), mRNA. /FEA=mRNA /GEN=ERP28 /PROD=endoplasmic reticulum lumenal protein ERp28precursor /DB_XREF=gi:13124889 /UG=Hs.75841 endoplasmic reticulum lumenal protein /FL=gb:NM_006817.2	201216_at	907.8	P	772.41956	P	864.8314	P	837.0598	P	735.4574	P	849.1159	P
gb:NM_000967.1 /DEF=Homo sapiens ribosomal protein L3 (RPL3), mRNA. /FEA=mRNA /GEN=RPL3 /PROD=ribosomal protein L3 /DB_XREF=gi:4506648 /UG=Hs.119598 ribosomal protein L3 /FL=gb:BC002408.1 gb:BC004323.1 gb:NM_000967.1	201217_x_at	6494.9	P	6556.4966	P	7380.485	P	5660.653	P	5511.192	P	6374.9624	P
Consensus includes gb:N23018 /FEA=EST /DB_XREF=gi:1137168 /DB_XREF=est:yx65d12.s1 /CLONE=IMAGE:266615 /UG=Hs.171391 C-terminal binding protein 2 /FL=gb:AF016507.1 gb:NM_001329.1	201218_at	89.7	P	78.13896	P	71.53997	P	124.75608	P	100.08079	P	125.06978	P
Consensus includes gb:AW269836 /FEA=EST /DB_XREF=gi:6656866 /DB_XREF=est:xv45h03.x1 /CLONE=IMAGE:2816117 /UG=Hs.171391 C-terminal binding protein 2 /FL=gb:AF016507.1 gb:NM_001329.1	201219_at	44.8	P	57.308548	P	49.476246	P	49.511284	P	65.4761	P	58.33926	P
gb:NM_001329.1 /DEF=Homo sapiens C-terminal binding protein 2 (CTBP2), transcript variant 1, mRNA. /FEA=mRNA /GEN=CTBP2 /PROD=C-terminal binding protein 2, isoform 1 /DB_XREF=gi:4557498 /UG=Hs.171391 C-terminal binding protein 2 /FL=gb:AF016507.1 gb:NM_001329.1	201220_x_at	240.5	P	269.69904	P	296.7739	P	395.5756	P	393.00018	P	425.55692	P
gb:NM_003089.1 /DEF=Homo sapiens small nuclear ribonucleoprotein 70kD polypeptide (RNP antigen) (SNRP70), mRNA. /FEA=mRNA /GEN=SNRP70 /PROD=small nuclear ribonucleoprotein 70kD polypeptide(RNP antigen) /DB_XREF=gi:4507118 /UG=Hs.174051 small nuclear ribonucleoprotein 70kD polypeptide (RNP antigen) /FL=gb:BC000342.1 gb:M22636.1 gb:NM_003089.1	201221_s_at	275.3	P	234.51656	P	259.24884	P	222.7493	P	201.31029	P	247.74205	P
Consensus includes gb:AL527365 /FEA=EST /DB_XREF=gi:12790858 /DB_XREF=est:AL527365 /CLONE=CS0DC021YG08 (5 prime) /UG=Hs.178658 RAD23 (S. cerevisiae) homolog B /FL=gb:NM_002874.1 gb:D21090.1	201222_s_at	97.7	P	89.8	P	92.60081	P	80.80324	P	58.727467	P	113.58173	P
gb:NM_002874.1 /DEF=Homo sapiens RAD23 (S. cerevisiae) homolog B (RAD23B), mRNA. /FEA=mRNA /GEN=RAD23B /PROD=RAD23 (S. cerevisiae) homolog B /DB_XREF=gi:4506386 /UG=Hs.178658 RAD23 (S. cerevisiae) homolog B /FL=gb:NM_002874.1 gb:D21090.1	201223_s_at	96.5	P	86.80999	P	95.35877	P	53.21691	P	55.137768	P	46.751324	P
Consensus includes gb:AU147713 /FEA=EST /DB_XREF=gi:11009234 /DB_XREF=est:AU147713 /CLONE=MAMMA1001474 /UG=Hs.18192 SerArg-related nuclear matrix protein (plenty of prolines 101-like) /FL=gb:AF048977.1 gb:NM_005839.1	201224_s_at	89.8	A	83.62065	A	71.372826	A	75.03893	A	86.15276	A	78.91783	A
gb:NM_005839.1 /DEF=Homo sapiens SerArg-related nuclear matrix protein (plenty of prolines 101-like) (SRM160), mRNA. /FEA=mRNA /GEN=SRM160 /PROD=SerArg-related nuclear matrix protein (plentyof prolines 101-like) /DB_XREF=gi:5032118 /UG=Hs.18192 SerArg-related nuclear matrix protein (plenty of prolines 101-like) /FL=gb:AF048977.1 gb:NM_005839.1	201225_s_at	419.7	P	411.72455	P	411.1877	P	338.85895	P	300.24237	P	368.9159	P
gb:NM_005004.1 /DEF=Homo sapiens NADH dehydrogenase (ubiquinone) 1 beta subcomplex, 8 (19kD, ASHI) (NDUFB8), mRNA. /FEA=mRNA /GEN=NDUFB8 /PROD=NADH dehydrogenase (ubiquinone) 1 betasubcomplex, 8 (19kD, ASHI) /DB_XREF=gi:4826853 /UG=Hs.198273 NADH dehydrogenase (ubiquinone) 1 beta subcomplex, 8 (19kD, ASHI) /FL=gb:BC000466.1 gb:AF044958.1 gb:AF077028.1 gb:NM_005004.1 gb:AL080056.1	201226_at	523.4	P	525.74365	P	709.63306	P	420.5886	P	498.68088	P	446.7349	P
gb:NM_005004.1 /DEF=Homo sapiens NADH dehydrogenase (ubiquinone) 1 beta subcomplex, 8 (19kD, ASHI) (NDUFB8), mRNA. /FEA=mRNA /GEN=NDUFB8 /PROD=NADH dehydrogenase (ubiquinone) 1 betasubcomplex, 8 (19kD, ASHI) /DB_XREF=gi:4826853 /UG=Hs.198273 NADH dehydrogenase (ubiquinone) 1 beta subcomplex, 8 (19kD, ASHI) /FL=gb:BC000466.1 gb:AF044958.1 gb:AF077028.1 gb:NM_005004.1 gb:AL080056.1	201227_s_at	571.7	P	486.37515	P	531.6189	P	480.59912	P	475.8504	P	468.5122	P
Consensus includes gb:AW074830 /FEA=EST /DB_XREF=gi:6029828 /DB_XREF=est:xa08a08.x1 /CLONE=IMAGE:2567702 /UG=Hs.241558 ariadne (Drosophila) homolog 2 /FL=gb:BC000422.1 gb:AF099149.1 gb:NM_006321.1 gb:AF183427.1	201228_s_at	29.4	A	34.185795	P	27.412514	A	31.086088	A	27.281708	A	37.760685	P
gb:BC000422.1 /DEF=Homo sapiens, ariadne (Drosophila) homolog 2, clone MGC:8671, mRNA, complete cds. /FEA=mRNA /PROD=ariadne (Drosophila) homolog 2 /DB_XREF=gi:12653306 /UG=Hs.241558 ariadne (Drosophila) homolog 2 /FL=gb:BC000422.1 gb:AF099149.1 gb:NM_006321.1 gb:AF183427.1	201229_s_at	55.2	P	47.939846	P	50.98059	P	63.09858	P	28.286825	P	47.2508	P
gb:NM_006321.1 /DEF=Homo sapiens ariadne (Drosophila) homolog 2 (ARIH2), mRNA. /FEA=mRNA /GEN=ARIH2 /PROD=ariadne (Drosophila) homolog 2 /DB_XREF=gi:5453556 /UG=Hs.241558 ariadne (Drosophila) homolog 2 /FL=gb:BC000422.1 gb:AF099149.1 gb:NM_006321.1 gb:AF183427.1	201230_s_at	135.9	P	116.41111	P	144.08284	P	116.212555	P	121.18822	P	103.59214	P
gb:NM_001428.1 /DEF=Homo sapiens enolase 1, (alpha) (ENO1), mRNA. /FEA=mRNA /GEN=ENO1 /PROD=enolase 1, (alpha) /DB_XREF=gi:4503570 /UG=Hs.254105 enolase 1, (alpha) /FL=gb:BC001810.1 gb:BC004458.1 gb:M14328.1 gb:NM_001428.1	201231_s_at	2330.9	P	2482.706	P	2475.4836	P	1372.9346	P	1487.4275	P	1420.3213	P
gb:NM_002817.1 /DEF=Homo sapiens proteasome (prosome, macropain) 26S subunit, non-ATPase, 13 (PSMD13), mRNA. /FEA=mRNA /GEN=PSMD13 /PROD=proteasome (prosome, macropain) 26S subunit,non-ATPase, 13 /DB_XREF=gi:4506222 /UG=Hs.279554 proteasome (prosome, macropain) 26S subunit, non-ATPase, 13 /FL=gb:BC001100.1 gb:BC001747.1 gb:AB009398.1 gb:NM_002817.1 gb:AF083245.1 gb:AF107837.1	201232_s_at	137.2	P	129.36783	P	114.91526	P	117.96243	P	106.39866	P	128.56613	P
gb:NM_002817.1 /DEF=Homo sapiens proteasome (prosome, macropain) 26S subunit, non-ATPase, 13 (PSMD13), mRNA. /FEA=mRNA /GEN=PSMD13 /PROD=proteasome (prosome, macropain) 26S subunit,non-ATPase, 13 /DB_XREF=gi:4506222 /UG=Hs.279554 proteasome (prosome, macropain) 26S subunit, non-ATPase, 13 /FL=gb:BC001100.1 gb:BC001747.1 gb:AB009398.1 gb:NM_002817.1 gb:AF083245.1 gb:AF107837.1	201233_at	78.3	P	78.43796	P	62.26318	P	82.45018	P	78.11184	P	56.04165	P
gb:NM_004517.1 /DEF=Homo sapiens integrin-linked kinase (ILK), mRNA. /FEA=mRNA /GEN=ILK /PROD=integrin-linked kinase /DB_XREF=gi:4758605 /UG=Hs.6196 integrin-linked kinase /FL=gb:U40282.1 gb:NM_004517.1	201234_at	108.6	A	115.314766	A	112.575165	A	193.82484	P	240.07903	A	250.63904	P
Consensus includes gb:BG339064 /FEA=EST /DB_XREF=gi:13145502 /DB_XREF=est:602436889F1 /CLONE=IMAGE:4554551 /UG=Hs.75462 BTG family, member 2 /FL=gb:U72649.1 gb:NM_006763.1	201235_s_at	31.6	A	28.604443	A	23.4845	A	194.64832	P	219.68954	P	184.50789	P
gb:NM_006763.1 /DEF=Homo sapiens BTG family, member 2 (BTG2), mRNA. /FEA=mRNA /GEN=BTG2 /PROD=BTG family, member 2 /DB_XREF=gi:5802987 /UG=Hs.75462 BTG family, member 2 /FL=gb:U72649.1 gb:NM_006763.1	201236_s_at	37.9	A	62.2919	A	62.681053	A	466.70303	P	470.68124	P	508.3707	P
Consensus includes gb:AV685920 /FEA=EST /DB_XREF=gi:10287783 /DB_XREF=est:AV685920 /CLONE=GKCEGD05 /UG=Hs.75546 capping protein (actin filament) muscle Z-line, alpha 2 /FL=gb:BC005338.1 gb:NM_006136.1 gb:U03269.1	201237_at	64.9	P	98.67037	P	75.96944	P	118.37417	P	150.19298	P	172.82007	P
gb:BC005338.1 /DEF=Homo sapiens, capping protein (actin filament) muscle Z-line, alpha 2, clone MGC:12426, mRNA, complete cds. /FEA=mRNA /PROD=capping protein (actin filament) muscle Z-line,alpha 2 /DB_XREF=gi:13529130 /UG=Hs.75546 capping protein (actin filament) muscle Z-line, alpha 2 /FL=gb:BC005338.1 gb:NM_006136.1 gb:U03269.1	201238_s_at	161.7	P	157.47392	P	154.78041	P	253.5266	P	194.41806	P	248.44133	P
Consensus includes gb:BF530535 /FEA=EST /DB_XREF=gi:11617898 /DB_XREF=est:602071788F1 /CLONE=IMAGE:4214660 /UG=Hs.77665 KIAA0102 gene product /FL=gb:D14658.1 gb:NM_014752.1	201239_s_at	245.3	P	260.52963	P	323.76852	P	190.83975	P	173.885	P	179.11351	P
gb:NM_014752.1 /DEF=Homo sapiens KIAA0102 gene product (KIAA0102), mRNA. /FEA=mRNA /GEN=KIAA0102 /PROD=KIAA0102 gene product /DB_XREF=gi:7661907 /UG=Hs.77665 KIAA0102 gene product /FL=gb:D14658.1 gb:NM_014752.1	201240_s_at	403.4	P	378.13675	P	398.4008	P	303.55255	P	299.23724	P	341.7442	P
gb:NM_004939.1 /DEF=Homo sapiens DEADH (Asp-Glu-Ala-AspHis) box polypeptide 1 (DDX1), mRNA. /FEA=mRNA /GEN=DDX1 /PROD=DEADH (Asp-Glu-Ala-AspHis) box polypeptide 1 /DB_XREF=gi:4826685 /UG=Hs.78580 DEADH (Asp-Glu-Ala-AspHis) box polypeptide 1 /FL=gb:X70649.1 gb:NM_004939.1	201241_at	358.2	P	356.11032	P	351.84964	P	179.92874	P	159.66978	P	182.0105	P
gb:BC000006.1 /DEF=Homo sapiens, ATPase, Na+K+ transporting, beta 1 polypeptide, clone MGC:1798, mRNA, complete cds. /FEA=mRNA /PROD=ATPase, Na+K+ transporting, beta 1 polypeptide /DB_XREF=gi:12652534 /UG=Hs.78629 ATPase, Na+K+ transporting, beta 1 polypeptide /FL=gb:BC000006.1 gb:NM_001677.1	201242_s_at	2.1	A	11.063042	A	13.622682	A	27.277527	P	33.025227	P	32.965675	P
gb:NM_001677.1 /DEF=Homo sapiens ATPase, Na+K+ transporting, beta 1 polypeptide (ATP1B1), mRNA. /FEA=mRNA /GEN=ATP1B1 /PROD=ATPase, Na+K+ transporting, beta 1 polypeptide /DB_XREF=gi:4502276 /UG=Hs.78629 ATPase, Na+K+ transporting, beta 1 polypeptide /FL=gb:BC000006.1 gb:NM_001677.1	201243_s_at	13.2	A	20.033075	A	5.0144844	A	21.616154	A	22.25613	A	49.34862	A
gb:NM_002880.1 /DEF=Homo sapiens v-raf-1 murine leukemia viral oncogene homolog 1 (RAF1), mRNA. /FEA=mRNA /GEN=RAF1 /PROD=v-raf-1 murine leukemia viral oncogene homolog1 /DB_XREF=gi:4506400 /UG=Hs.85181 v-raf-1 murine leukemia viral oncogene homolog 1 /FL=gb:NM_002880.1	201244_s_at	130.6	P	147.00888	P	94.10515	P	163.35635	P	212.22298	P	198.29353	P
Consensus includes gb:AL523776 /FEA=EST /DB_XREF=gi:12787269 /DB_XREF=est:AL523776 /CLONE=CS0DC003YC23 (5 prime) /UG=Hs.108504 hypothetical protein FLJ20113 /FL=gb:NM_017670.1	201245_s_at	159.3	P	141.42752	P	152.35675	P	124.653145	P	162.82872	P	154.43921	P
gb:NM_017670.1 /DEF=Homo sapiens hypothetical protein FLJ20113 (FLJ20113), mRNA. /FEA=mRNA /GEN=FLJ20113 /PROD=hypothetical protein FLJ20113 /DB_XREF=gi:8923113 /UG=Hs.108504 hypothetical protein FLJ20113 /FL=gb:NM_017670.1	201246_s_at	30.7	A	27.508104	A	18.219292	A	23.05723	A	9.333216	A	37.16131	A
Consensus includes gb:BE513151 /FEA=EST /DB_XREF=gi:9720362 /DB_XREF=est:601171940F1 /CLONE=IMAGE:3545697 /UG=Hs.108689 sterol regulatory element binding transcription factor 2 /FL=gb:U02031.1 gb:NM_004599.1	201247_at	141.2	P	123.6868	P	135.6418	P	91.81718	P	129.37273	P	118.47664	P
gb:NM_004599.1 /DEF=Homo sapiens sterol regulatory element binding transcription factor 2 (SREBF2), mRNA. /FEA=mRNA /GEN=SREBF2 /PROD=sterol regulatory element binding transcriptionfactor 2 /DB_XREF=gi:4759169 /UG=Hs.108689 sterol regulatory element binding transcription factor 2 /FL=gb:U02031.1 gb:NM_004599.1	201248_s_at	156.8	P	132.35783	P	121.85197	P	111.168785	P	159.23903	P	107.0885	P
Consensus includes gb:AI091047 /FEA=EST /DB_XREF=gi:3430106 /DB_XREF=est:qa53b03.s1 /CLONE=IMAGE:1690445 /UG=Hs.169902 solute carrier family 2 (facilitated glucose transporter), member 1 /FL=gb:K03195.1 gb:NM_006516.1	201249_at	39.5	A	34.68413	A	22.899477	A	14.307835	A	47.527603	A	28.37046	A
gb:NM_006516.1 /DEF=Homo sapiens solute carrier family 2 (facilitated glucose transporter), member 1 (SLC2A1), mRNA. /FEA=mRNA /GEN=SLC2A1 /PROD=solute carrier family 2 (facilitated glucosetransporter), member 1 /DB_XREF=gi:5730050 /UG=Hs.169902 solute carrier family 2 (facilitated glucose transporter), member 1 /FL=gb:K03195.1 gb:NM_006516.1	201250_s_at	133.7	P	143.0222	P	117.58965	P	82.553116	P	143.44435	P	62.83458	P
gb:NM_002654.1 /DEF=Homo sapiens pyruvate kinase, muscle (PKM2), mRNA. /FEA=mRNA /GEN=PKM2 /PROD=pyruvate kinase, muscle /DB_XREF=gi:4505838 /UG=Hs.198281 pyruvate kinase, muscle /FL=gb:BC000481.1 gb:M23725.1 gb:M26252.1 gb:NM_002654.1	201251_at	758.1	P	673.3505	P	627.8134	P	897.6879	P	1013.0129	P	826.2397	P
gb:NM_006503.1 /DEF=Homo sapiens proteasome (prosome, macropain) 26S subunit, ATPase, 4 (PSMC4), mRNA. /FEA=mRNA /GEN=PSMC4 /PROD=proteasome (prosome, macropain) 26S subunit,ATPase, 4 /DB_XREF=gi:5729990 /UG=Hs.211594 proteasome (prosome, macropain) 26S subunit, ATPase, 4 /FL=gb:BC000343.1 gb:AF038965.1 gb:AF020736.1 gb:U27515.1 gb:NM_006503.1	201252_at	45.9	A	44.650833	A	55.159325	A	47.864338	A	21.251015	A	50.74716	A
gb:NM_006319.1 /DEF=Homo sapiens CDP-diacylglycerol--inositol 3-phosphatidyltransferase (phosphatidylinositol synthase) (CDIPT), mRNA. /FEA=mRNA /GEN=CDIPT /PROD=CDP-diacylglycerol--inositol3-phosphatidyltransferase (phosphatidylinositol synthase) /DB_XREF=gi:5453905 /UG=Hs.227107 CDP-diacylglycerol--inositol 3-phosphatidyltransferase (phosphatidylinositol synthase) /FL=gb:BC001444.1 gb:AF014807.…	201253_s_at	216.3	P	190.06505	P	192.89049	P	119.0947	P	165.84407	P	157.83566	P
gb:NM_001010.1 /DEF=Homo sapiens ribosomal protein S6 (RPS6), mRNA. /FEA=mRNA /GEN=RPS6 /PROD=ribosomal protein S6 /DB_XREF=gi:4506730 /UG=Hs.241507 ribosomal protein S6 /FL=gb:M20020.1 gb:NM_001010.1	201254_x_at	5437.5	P	5672.6494	P	5843.2114	P	5187.5684	P	5349.943	P	5393.085	P
gb:NM_004639.1 /DEF=Homo sapiens HLA-B associated transcript-3 (D6S52E), mRNA. /FEA=mRNA /GEN=D6S52E /PROD=HLA-B associated transcript-3 /DB_XREF=gi:4758109 /UG=Hs.274348 HLA-B associated transcript-3 /FL=gb:M33519.1 gb:NM_004639.1	201255_x_at	285.9	P	229.03487	P	343.24146	P	278.23074	P	382.94904	P	315.5714	P
gb:NM_004718.1 /DEF=Homo sapiens cytochrome c oxidase subunit VIIa polypeptide 2 like (COX7A2L), mRNA. /FEA=mRNA /GEN=COX7A2L /PROD=cytochrome c oxidase subunit VIIa polypeptide 2like /DB_XREF=gi:4758041 /UG=Hs.30888 cytochrome c oxidase subunit VIIa polypeptide 2 like /FL=gb:BC005251.1 gb:AB007618.1 gb:NM_004718.1	201256_at	501.3	P	468.1361	P	577.08356	P	531.1398	P	487.76822	P	542.83484	P
gb:NM_001006.1 /DEF=Homo sapiens ribosomal protein S3A (RPS3A), mRNA. /FEA=mRNA /GEN=RPS3A /PROD=ribosomal protein S3A /DB_XREF=gi:4506722 /UG=Hs.77039 ribosomal protein S3A /FL=gb:BC000204.1 gb:BC001708.1 gb:BC004981.1 gb:M84711.1 gb:M77234.1 gb:L13802.1 gb:NM_001006.1	201257_x_at	9803.7	P	9629.531	P	8605.607	P	9731.078	P	9691.324	P	8673.069	P
gb:NM_001020.1 /DEF=Homo sapiens ribosomal protein S16 (RPS16), mRNA. /FEA=mRNA /GEN=RPS16 /PROD=ribosomal protein S16 /DB_XREF=gi:4506690 /UG=Hs.80617 ribosomal protein S16 /FL=gb:BC004324.1 gb:M60854.1 gb:NM_001020.1	201258_at	3441.8	P	3879.3403	P	3994.705	P	2583.3362	P	2540.3577	P	3292.8716	P
Consensus includes gb:AI768845 /FEA=EST /DB_XREF=gi:5235354 /DB_XREF=est:wj12e10.x1 /CLONE=IMAGE:2402634 /UG=Hs.80919 synaptophysin-like protein /FL=gb:NM_006754.1	201259_s_at	154.7	P	142.7232	P	146.17221	P	125.06489	P	133.2496	P	120.774254	P
gb:NM_006754.1 /DEF=Homo sapiens synaptophysin-like protein (SYPL), mRNA. /FEA=mRNA /GEN=SYPL /PROD=synaptophysin-like protein /DB_XREF=gi:5803184 /UG=Hs.80919 synaptophysin-like protein /FL=gb:NM_006754.1	201260_s_at	115.2	P	102.258385	P	103.5491	P	86.97929	P	80.9836	P	102.59318	P
gb:BC002416.1 /DEF=Homo sapiens, biglycan, clone MGC:2298, mRNA, complete cds. /FEA=mRNA /PROD=biglycan /DB_XREF=gi:12803216 /UG=Hs.821 biglycan /FL=gb:BC002416.1 gb:BC004244.1 gb:J04599.1 gb:NM_001711.1	201261_x_at	30.8	A	49.036186	A	45.548233	A	59.495888	P	48.245544	P	54.143627	A
gb:NM_001711.1 /DEF=Homo sapiens biglycan (BGN), mRNA. /FEA=mRNA /GEN=BGN /PROD=biglycan /DB_XREF=gi:4502402 /UG=Hs.821 biglycan /FL=gb:BC002416.1 gb:BC004244.1 gb:J04599.1 gb:NM_001711.1	201262_s_at	1.6	A	17.541399	A	3.0086904	A	3.3968241	A	30.009878	A	4.1956315	A
gb:NM_003191.1 /DEF=Homo sapiens threonyl-tRNA synthetase (TARS), mRNA. /FEA=mRNA /GEN=TARS /PROD=threonyl-tRNA synthetase /DB_XREF=gi:4507366 /UG=Hs.84131 threonyl-tRNA synthetase /FL=gb:BC000517.1 gb:M63180.1 gb:NM_003191.1	201263_at	553.9	P	537.2054	P	543.40295	P	243.33612	P	227.44328	P	267.92105	P
gb:NM_007263.1 /DEF=Homo sapiens coatomer protein complex, subunit epsilon (COPE), mRNA. /FEA=mRNA /GEN=COPE /PROD=coatomer protein complex, subunit epsilon /DB_XREF=gi:6005734 /UG=Hs.10326 coatomer protein complex, subunit epsilon /FL=gb:AL136928.1 gb:BC003155.1 gb:NM_007263.1	201264_at	513.4	P	540.9927	P	459.91177	P	367.06287	P	396.4463	M	391.99185	P
gb:AF119897.1 /DEF=Homo sapiens PRO2760 mRNA, complete cds. /FEA=mRNA /PROD=PRO2760 /DB_XREF=gi:7770230 /UG=Hs.111334 ferritin, light polypeptide /FL=gb:BC004245.1 gb:M11147.1 gb:M10119.1 gb:NM_000146.1 gb:AF119897.1	201265_at	40.1	A	13.754052	A	26.493193	A	13.484363	A	32.307285	A	33.565052	A
gb:NM_003330.1 /DEF=Homo sapiens thioredoxin reductase 1 (TXNRD1), mRNA. /FEA=mRNA /GEN=TXNRD1 /PROD=thioredoxin reductase 1 /DB_XREF=gi:4507746 /UG=Hs.13046 thioredoxin reductase 1 /FL=gb:D88687.1 gb:AF077367.1 gb:NM_003330.1 gb:AF208018.1	201266_at	330.2	P	277.07437	P	289.16858	P	295.8325	P	314.88834	P	320.06674	P
Consensus includes gb:AL545523 /FEA=EST /DB_XREF=gi:12878005 /DB_XREF=est:AL545523 /CLONE=CS0DI015YE19 (5 prime) /UG=Hs.250758 proteasome (prosome, macropain) 26S subunit, ATPase, 3 /FL=gb:M34079.1 gb:NM_002804.1	201267_s_at	214.8	P	247.07458	P	238.188	P	125.57956	P	91.465515	P	125.16968	P
gb:NM_002512.1 /DEF=Homo sapiens non-metastatic cells 2, protein (NM23B) expressed in (NME2), nuclear gene encoding mitochondrial protein, mRNA. /FEA=mRNA /GEN=NME2 /PROD=non-metastatic cells 2, protein (NM23B)expressed in /DB_XREF=gi:4505408 /UG=Hs.275163 non-metastatic cells 2, protein (NM23B) expressed in /FL=gb:BC002476.1 gb:M36981.1 gb:L16785.1 gb:NM_002512.1	201268_at	2235.8	P	2116.4297	P	2508.412	P	987.24054	P	1043.1664	P	1146.706	P
Consensus includes gb:AB028991.1 /DEF=Homo sapiens mRNA for KIAA1068 protein, partial cds. /FEA=mRNA /GEN=KIAA1068 /PROD=KIAA1068 protein /DB_XREF=gi:5689472 /UG=Hs.4770 KIAA1068 protein /FL=gb:BC003691.1 gb:NM_015332.1	201269_s_at	7.5	A	19.136072	A	19.472914	A	19.866274	A	47.527603	A	21.17795	A
gb:NM_015332.1 /DEF=Homo sapiens KIAA1068 protein (KIAA1068), mRNA. /FEA=mRNA /GEN=KIAA1068 /PROD=KIAA1068 protein /DB_XREF=gi:13357209 /UG=Hs.4770 KIAA1068 protein /FL=gb:BC003691.1 gb:NM_015332.1	201270_x_at	112.7	M	132.55716	A	149.8495	A	105.30155	A	130.66502	A	104.591095	A
gb:NM_016732.1 /DEF=Homo sapiens RNA-binding protein (autoantigenic) (RALY), transcript variant 1, mRNA. /FEA=mRNA /GEN=RALY /PROD=RNA-binding protein (autoantigenic) longisoform /DB_XREF=gi:8051630 /UG=Hs.74111 RNA-binding protein (autoantigenic) /FL=gb:AF148457.1 gb:NM_016732.1	201271_s_at	118.7	P	93.18868	P	109.73363	P	99.02257	P	111.28065	P	117.078094	P
gb:NM_001628.1 /DEF=Homo sapiens aldo-keto reductase family 1, member B1 (aldose reductase) (AKR1B1), mRNA. /FEA=mRNA /GEN=AKR1B1 /PROD=aldo-keto reductase family 1, member B1 (aldosereductase) /DB_XREF=gi:4502048 /UG=Hs.75313 aldo-keto reductase family 1, member B1 (aldose reductase) /FL=gb:BC000260.1 gb:BC005387.1 gb:J04795.1 gb:J05017.1 gb:J05474.1 gb:M34720.1 gb:NM_001628.1	201272_at	145	P	158.86926	P	189.29678	P	29.233273	P	36.184162	A	48.04997	A
gb:NM_003133.1 /DEF=Homo sapiens signal recognition particle 9kD (SRP9), mRNA. /FEA=mRNA /GEN=SRP9 /PROD=signal recognition particle 9kD /DB_XREF=gi:4507216 /UG=Hs.75975 signal recognition particle 9kD /FL=gb:NM_003133.1 gb:U20998.1	201273_s_at	556.4	P	514.7803	P	615.11005	P	437.77856	P	331.25735	P	493.18652	P
gb:NM_002790.1 /DEF=Homo sapiens proteasome (prosome, macropain) subunit, alpha type, 5 (PSMA5), mRNA. /FEA=mRNA /GEN=PSMA5 /PROD=proteasome (prosome, macropain) subunit, alphatype, 5 /DB_XREF=gi:4506186 /UG=Hs.76913 proteasome (prosome, macropain) subunit, alpha type, 5 /FL=gb:NM_002790.1	201274_at	479.1	P	475.61115	P	470.7765	P	351.00516	P	386.39514	P	367.81705	P
gb:NM_002004.1 /DEF=Homo sapiens farnesyl diphosphate synthase (farnesyl pyrophosphate synthetase, dimethylallyltranstransferase, geranyltranstransferase) (FDPS), mRNA. /FEA=mRNA /GEN=FDPS /PROD=farnesyl diphosphate synthase (farnesylpyrophosphate synthetase, dimethylallyltranstransferase,geranyltranstransferase) /DB_XREF=gi:4503684 /UG=Hs.77393 farnesyl diphosphate synthase (farnesyl pyrophospha…	201275_at	289.9	P	228.23753	P	235.93147	P	126.608894	P	121.04463	P	123.970924	P
gb:AF267863.1 /DEF=Homo sapiens DC43 mRNA, complete cds. /FEA=mRNA /PROD=DC43 /DB_XREF=gi:12006052 /UG=Hs.77690 RAB5B, member RAS oncogene family /FL=gb:AF267863.1 gb:NM_002868.1	201276_at	59.2	P	87.60733	P	77.47378	P	119.19765	P	129.08556	P	121.77322	P
gb:NM_004499.1 /DEF=Homo sapiens heterogeneous nuclear ribonucleoprotein AB (HNRPAB), mRNA. /FEA=mRNA /GEN=HNRPAB /PROD=heterogeneous nuclear ribonucleoprotein AB /DB_XREF=gi:4758541 /UG=Hs.81361 heterogeneous nuclear ribonucleoprotein AB /FL=gb:BC002625.1 gb:BC004561.1 gb:M65028.1 gb:NM_004499.1	201277_s_at	954.9	P	910.05975	P	925.67377	P	415.54483	P	469.24536	P	481.79834	P
Consensus includes gb:N21202 /FEA=EST /DB_XREF=gi:1126372 /DB_XREF=est:yx41e12.s1 /CLONE=IMAGE:264334 /UG=Hs.81988 disabled (Drosophila) homolog 2 (mitogen-responsive phosphoprotein) /FL=gb:U39050.1 gb:U53446.1 gb:BC003064.1 gb:NM_001343.1	201278_at	56.6	A	39.268818	A	45.88253	A	26.762856	A	54.276237	P	24.474518	P
gb:BC003064.1 /DEF=Homo sapiens, disabled (Drosophila) homolog 2 (mitogen-responsive phosphoprotein), clone MGC:1764, mRNA, complete cds. /FEA=mRNA /PROD=disabled (Drosophila) homolog 2(mitogen-responsive phosphoprotein) /DB_XREF=gi:13111753 /UG=Hs.81988 disabled (Drosophila) homolog 2 (mitogen-responsive phosphoprotein) /FL=gb:U39050.1 gb:U53446.1 gb:BC003064.1 gb:NM_001343.1	201279_s_at	21.4	A	32.79046	A	28.666134	A	3.29389	A	35.753395	A	22.476597	A
gb:NM_001343.1 /DEF=Homo sapiens disabled (Drosophila) homolog 2 (mitogen-responsive phosphoprotein) (DAB2), mRNA. /FEA=mRNA /GEN=DAB2 /PROD=disabled (Drosophila) homolog 2 /DB_XREF=gi:4503250 /UG=Hs.81988 disabled (Drosophila) homolog 2 (mitogen-responsive phosphoprotein) /FL=gb:U39050.1 gb:U53446.1 gb:BC003064.1 gb:NM_001343.1	201280_s_at	3.4	A	2.790677	A	2.841541	A	1.7498791	A	21.681778	A	3.2965677	A
gb:NM_007002.1 /DEF=Homo sapiens cell membrane glycoprotein, 110000M(r) (surface antigen) (GP110), mRNA. /FEA=mRNA /GEN=GP110 /PROD=cell membrane glycoprotein, 110000M(r) (surfaceantigen) /DB_XREF=gi:5901959 /UG=Hs.90107 cell membrane glycoprotein, 110000M(r) (surface antigen) /FL=gb:NM_007002.1 gb:D64154.1	201281_at	252.7	P	217.57315	P	251.72711	P	184.04611	P	178.6234	P	183.30914	P
gb:NM_002541.1 /DEF=Homo sapiens oxoglutarate dehydrogenase (lipoamide) (OGDH), mRNA. /FEA=mRNA /GEN=OGDH /PROD=oxoglutarate dehydrogenase (lipoamide) /DB_XREF=gi:4505492 /UG=Hs.168669 oxoglutarate dehydrogenase (lipoamide) /FL=gb:BC004964.1 gb:NM_002541.1 gb:D10523.1	201282_at	69	A	63.986237	A	38.695103	A	94.80227	P	122.336914	A	108.287254	P
gb:J03068.1 /DEF=Human DNF1552 (lung) mRNA, complete cds. /FEA=mRNA /DB_XREF=gi:181629 /UG=Hs.78223 N-acylaminoacyl-peptide hydrolase /FL=gb:BC000362.1 gb:BC001826.1 gb:J03068.1 gb:D38441.1 gb:AF141383.1 gb:NM_001640.2	201283_s_at	3.7	A	9.269035	A	4.0115876	A	12.557956	A	11.19986	A	2.8969839	A
gb:NM_001640.2 /DEF=Homo sapiens N-acylaminoacyl-peptide hydrolase (APEH), mRNA. /FEA=mRNA /GEN=APEH /PROD=N-acylaminoacyl-peptide hydrolase /DB_XREF=gi:9951916 /UG=Hs.78223 N-acylaminoacyl-peptide hydrolase /FL=gb:BC000362.1 gb:BC001826.1 gb:J03068.1 gb:D38441.1 gb:AF141383.1 gb:NM_001640.2	201284_s_at	226.1	P	235.11455	P	214.11848	P	170.35588	P	142.58282	A	136.65771	P
gb:NM_013446.1 /DEF=Homo sapiens makorin, ring finger protein, 1 (MKRN1), mRNA. /FEA=mRNA /GEN=MKRN1 /PROD=makorin, ring finger protein, 1 /DB_XREF=gi:7305272 /UG=Hs.7838 makorin, ring finger protein, 1 /FL=gb:AL136812.1 gb:AF192784.1 gb:NM_013446.1	201285_at	188.5	P	202.82243	P	236.93437	P	282.03934	P	278.417	P	316.27072	P
Consensus includes gb:Z48199 /DEF=H.sapiens syndecan-1 gene (exons 2-5) /FEA=mRNA /DB_XREF=gi:666051 /UG=Hs.82109 syndecan 1 /FL=gb:J05392.1 gb:NM_002997.1	201286_at	2.8	A	2.591343	A	14.12413	A	1.646945	A	4.88199	A	3.1966717	A
gb:NM_002997.1 /DEF=Homo sapiens syndecan 1 (SDC1), mRNA. /FEA=mRNA /GEN=SDC1 /PROD=syndecan 1 /DB_XREF=gi:4506858 /UG=Hs.82109 syndecan 1 /FL=gb:J05392.1 gb:NM_002997.1	201287_s_at	46.4	A	41.162487	A	46.885426	A	26.454056	A	68.63503	A	40.55777	A
gb:NM_001175.1 /DEF=Homo sapiens Rho GDP dissociation inhibitor (GDI) beta (ARHGDIB), mRNA. /FEA=mRNA /GEN=ARHGDIB /PROD=Rho GDP dissociation inhibitor (GDI) beta /DB_XREF=gi:10835001 /UG=Hs.83656 Rho GDP dissociation inhibitor (GDI) beta /FL=gb:NM_001175.1 gb:L20688.1	201288_at	2799.4	P	2721.1096	P	2919.182	P	3136.504	P	3034.4438	P	3390.5698	P
gb:NM_001554.1 /DEF=Homo sapiens cysteine-rich, angiogenic inducer, 61 (CYR61), mRNA. /FEA=mRNA /GEN=CYR61 /PROD=cysteine-rich, angiogenic inducer, 61 /DB_XREF=gi:4504612 /UG=Hs.8867 cysteine-rich, angiogenic inducer, 61 /FL=gb:BC001271.1 gb:U62015.1 gb:AF003594.1 gb:AF031385.1 gb:NM_001554.1	201289_at	4.7	A	4.3853498	A	3.4265642	A	3.4997582	A	4.88199	A	2.6971917	A
gb:NM_014300.1 /DEF=Homo sapiens signal peptidase complex (18kD) (SPC18), mRNA. /FEA=mRNA /GEN=SPC18 /PROD=signal peptidase complex (18kD) /DB_XREF=gi:7657608 /UG=Hs.9534 signal peptidase complex (18kD) /FL=gb:BC000359.1 gb:AF061737.1 gb:AF108945.1 gb:NM_014300.1	201290_at	594.9	P	513.68396	P	632.1593	P	910.76056	P	809.83594	P	974.78503	P
Consensus includes gb:AU159942 /FEA=EST /DB_XREF=gi:11021463 /DB_XREF=est:AU159942 /CLONE=Y79AA1000724 /UG=Hs.156346 topoisomerase (DNA) II alpha (170kD) /FL=gb:J04088.1 gb:NM_001067.1	201291_s_at	193.3	P	178.20468	P	182.69438	P	113.22747	P	96.20392	P	104.990685	P
Consensus includes gb:AL561834 /FEA=EST /DB_XREF=gi:12909658 /DB_XREF=est:AL561834 /CLONE=CS0DB005YC15 (3 prime) /UG=Hs.156346 topoisomerase (DNA) II alpha (170kD) /FL=gb:J04088.1 gb:NM_001067.1	201292_at	182.7	P	163.55362	P	229.41264	P	83.58246	P	160.10054	P	132.66188	P
gb:NM_021130.1 /DEF=Homo sapiens peptidylprolyl isomerase A (cyclophilin A) (PPIA), mRNA. /FEA=mRNA /GEN=PPIA /PROD=peptidylprolyl isomerase A (cyclophilin A) /DB_XREF=gi:10863926 /UG=Hs.182937 peptidylprolyl isomerase A (cyclophilin A) /FL=gb:NM_021130.1 gb:BC000689.1 gb:BC005320.1	201293_x_at	6276.8	P	6259.887	P	5631.6	P	5334.249	P	5571.3555	P	4951.1445	P
Consensus includes gb:N24643 /FEA=EST /DB_XREF=gi:1138793 /DB_XREF=est:yx89f11.s1 /CLONE=IMAGE:268941 /UG=Hs.187991 DKFZP564A122 protein /FL=gb:AF106684.1 gb:NM_015626.1	201294_s_at	61	M	44.55117	P	49.643394	A	185.59012	P	174.7465	P	186.30602	P
Consensus includes gb:BF111821 /FEA=EST /DB_XREF=gi:10941511 /DB_XREF=est:7l36a06.x1 /CLONE=IMAGE:3523474 /UG=Hs.187991 DKFZP564A122 protein /FL=gb:AF106684.1 gb:NM_015626.1	201295_s_at	17.4	P	12.558047	P	8.357473	P	40.556023	P	25.70224	P	60.736763	P
gb:NM_015626.1 /DEF=Homo sapiens DKFZP564A122 protein (DKFZP564A122), mRNA. /FEA=mRNA /GEN=DKFZP564A122 /PROD=DKFZP564A122 protein /DB_XREF=gi:7661595 /UG=Hs.187991 DKFZP564A122 protein /FL=gb:AF106684.1 gb:NM_015626.1	201296_s_at	133.1	P	126.178474	P	130.79446	P	301.5968	P	298.6629	P	337.64844	P
Consensus includes gb:AK023321.1 /DEF=Homo sapiens cDNA FLJ13259 fis, clone OVARC1000876, moderately similar to MOB1 PROTEIN. /FEA=mRNA /DB_XREF=gi:10435206 /UG=Hs.196437 hypothetical protein FLJ10788 /FL=gb:AB016839.1 gb:BC003398.1 gb:NM_018221.1	201297_s_at	20.8	A	25.913431	P	28.74971	P	61.966305	P	45.66096	P	47.55049	P
gb:BC003398.1 /DEF=Homo sapiens, hypothetical protein FLJ10788, clone MGC:4929, mRNA, complete cds. /FEA=mRNA /PROD=hypothetical protein FLJ10788 /DB_XREF=gi:13097287 /UG=Hs.196437 hypothetical protein FLJ10788 /FL=gb:AB016839.1 gb:BC003398.1 gb:NM_018221.1	201298_s_at	101.6	P	92.690346	P	139.06836	P	175.09085	P	187.09508	P	189.90228	P
gb:NM_018221.1 /DEF=Homo sapiens hypothetical protein FLJ10788 (FLJ10788), mRNA. /FEA=mRNA /GEN=FLJ10788 /PROD=hypothetical protein FLJ10788 /DB_XREF=gi:8922670 /UG=Hs.196437 hypothetical protein FLJ10788 /FL=gb:AB016839.1 gb:BC003398.1 gb:NM_018221.1	201299_s_at	57	P	59.501225	P	66.94336	P	104.88981	P	111.13706	P	129.46521	P
gb:NM_000311.1 /DEF=Homo sapiens prion protein (p27-30) (Creutzfeld-Jakob disease, Gerstmann-Strausler-Scheinker syndrome, fatal familial insomnia) (PRNP), mRNA. /FEA=mRNA /GEN=PRNP /PROD=prion protein /DB_XREF=gi:4506112 /UG=Hs.74621 prion protein (p27-30) (Creutzfeld-Jakob disease, Gerstmann-Strausler-Scheinker syndrome, fatal familial insomnia) /FL=gb:AY008282.1 gb:M13899.1 gb:NM_000311.1	201300_s_at	152.1	P	139.83287	P	177.09486	P	37.673866	P	41.78409	P	43.055172	P
gb:BC000182.1 /DEF=Homo sapiens, annexin A4, clone MGC:2271, mRNA, complete cds. /FEA=mRNA /PROD=annexin A4 /DB_XREF=gi:12652858 /UG=Hs.77840 annexin A4 /FL=gb:D78152.1 gb:BC000182.1 gb:M82809.1 gb:M19383.1 gb:NM_001153.2	201301_s_at	43.8	P	47.14251	P	43.291714	P	96.552155	P	81.84512	P	82.2144	P
gb:NM_001153.2 /DEF=Homo sapiens annexin A4 (ANXA4), mRNA. /FEA=mRNA /GEN=ANXA4 /PROD=annexin IV /DB_XREF=gi:4809272 /UG=Hs.77840 annexin A4 /FL=gb:D78152.1 gb:BC000182.1 gb:M82809.1 gb:M19383.1 gb:NM_001153.2	201302_at	88.1	P	71.26193	P	78.14238	P	116.83016	P	119.60876	P	122.87207	P
gb:NM_014740.1 /DEF=Homo sapiens KIAA0111 gene product (KIAA0111), mRNA. /FEA=mRNA /GEN=KIAA0111 /PROD=KIAA0111 gene product /DB_XREF=gi:7661919 /UG=Hs.79768 KIAA0111 gene product /FL=gb:BC003662.1 gb:BC004386.1 gb:D21853.1 gb:NM_014740.1	201303_at	552.9	P	510.3949	P	418.37512	P	336.80026	P	433.49197	P	403.1802	P
gb:NM_005000.2 /DEF=Homo sapiens NADH dehydrogenase (ubiquinone) 1 alpha subcomplex, 5 (13kD, B13) (NDUFA5), nuclear gene encoding mitochondrial protein, mRNA. /FEA=mRNA /GEN=NDUFA5 /PROD=NADH dehydrogenase (ubiquinone) 1 alphasubcomplex, 5 /DB_XREF=gi:13699821 /UG=Hs.83916 NADH dehydrogenase (ubiquinone) 1 alpha subcomplex, 5 (13kD, B13) /FL=gb:BC000813.1 gb:NM_005000.2 gb:U53468.1 gb:U64028.1	201304_at	109.9	P	108.93608	P	111.154396	P	93.87586	P	55.85571	P	99.5963	P
Consensus includes gb:AV712577 /FEA=EST /DB_XREF=gi:10731883 /DB_XREF=est:AV712577 /CLONE=DCAAUH03 /UG=Hs.84264 acidic protein rich in leucines /FL=gb:U70439.1 gb:NM_006401.1	201305_x_at	586.9	P	529.03265	P	500.69623	P	299.02344	P	283.87335	P	321.16562	P
gb:NM_006401.1 /DEF=Homo sapiens acidic protein rich in leucines (SSP29), mRNA. /FEA=mRNA /GEN=SSP29 /PROD=acidic protein rich in leucines /DB_XREF=gi:5454087 /UG=Hs.84264 acidic protein rich in leucines /FL=gb:U70439.1 gb:NM_006401.1	201306_s_at	2305.3	P	2043.3737	P	2236.7942	P	1683.5895	P	1596.5543	P	1658.4731	P
Consensus includes gb:AL534972 /FEA=EST /DB_XREF=gi:12798465 /DB_XREF=est:AL534972 /CLONE=CS0DF007YI02 (5 prime) /UG=Hs.8768 hypothetical protein FLJ10849 /FL=gb:NM_018243.1	201307_at	106.4	P	104.05239	P	105.55489	P	47.452602	A	27.568884	A	40.757565	A
gb:NM_018243.1 /DEF=Homo sapiens hypothetical protein FLJ10849 (FLJ10849), mRNA. /FEA=mRNA /GEN=FLJ10849 /PROD=hypothetical protein FLJ10849 /DB_XREF=gi:8922711 /UG=Hs.8768 hypothetical protein FLJ10849 /FL=gb:NM_018243.1	201308_s_at	28.1	A	15.847059	A	32.009125	A	6.690714	A	4.307638	A	7.3923035	A
gb:U36189.1 /DEF=Human p311 protein (hP311) mRNA, complete cds. /FEA=mRNA /GEN=hP311 /PROD=p311 protein /DB_XREF=gi:1244509 /UG=Hs.142827 P311 protein /FL=gb:U36189.1 gb:NM_004772.1 gb:U30521.1	201309_x_at	48.7	P	54.91654	M	36.940033	A	40.864822	P	56.286472	A	32.266403	A
gb:NM_004772.1 /DEF=Homo sapiens P311 protein (P311), mRNA. /FEA=mRNA /GEN=P311 /PROD=P311 protein /DB_XREF=gi:4758865 /UG=Hs.142827 P311 protein /FL=gb:U36189.1 gb:NM_004772.1 gb:U30521.1	201310_s_at	134.6	P	140.53053	P	173.83545	P	70.92157	P	80.69642	P	64.8325	P
Consensus includes gb:AL515318 /FEA=EST /DB_XREF=gi:12778811 /DB_XREF=est:AL515318 /CLONE=CL0BB030ZH05 (5 prime) /UG=Hs.14368 SH3 domain binding glutamic acid-rich protein like /FL=gb:AL136718.1 gb:AF042081.1 gb:NM_003022.1	201311_s_at	116.9	P	81.92631	P	77.55736	A	223.77864	P	255.29935	P	235.65463	P
gb:NM_003022.1 /DEF=Homo sapiens SH3 domain binding glutamic acid-rich protein like (SH3BGRL), mRNA. /FEA=mRNA /GEN=SH3BGRL /PROD=SH3 domain binding glutamic acid-rich proteinlike /DB_XREF=gi:4506924 /UG=Hs.14368 SH3 domain binding glutamic acid-rich protein like /FL=gb:AL136718.1 gb:AF042081.1 gb:NM_003022.1	201312_s_at	218.1	P	188.76938	P	218.88223	P	561.6082	P	541.1829	P	652.12103	P
gb:NM_001975.1 /DEF=Homo sapiens enolase 2, (gamma, neuronal) (ENO2), mRNA. /FEA=mRNA /GEN=ENO2 /PROD=enolase 2, (gamma, neuronal) /DB_XREF=gi:5803010 /UG=Hs.146580 enolase 2, (gamma, neuronal) /FL=gb:BC002745.1 gb:NM_001975.1 gb:M22349.1	201313_at	2.7	A	3.0896783	A	4.513036	A	4.1173625	A	2.8717587	A	1.7981278	A
gb:NM_006374.1 /DEF=Homo sapiens serinethreonine kinase 25 (Ste20, yeast homolog) (STK25), mRNA. /FEA=mRNA /GEN=STK25 /PROD=serinethreonine kinase 25 (Ste20, yeasthomolog) /DB_XREF=gi:5454173 /UG=Hs.155206 serinethreonine kinase 25 (Ste20, yeast homolog) /FL=gb:D63780.1 gb:NM_006374.1	201314_at	49.5	A	40.76382	A	37.441483	A	32.11543	A	38.19439	A	41.856422	A
gb:NM_006435.1 /DEF=Homo sapiens interferon induced transmembrane protein 2 (1-8D) (IFITM2), mRNA. /FEA=mRNA /GEN=IFITM2 /PROD=interferon induced transmembrane protein 2(1-8D) /DB_XREF=gi:10835237 /UG=Hs.174195 interferon induced transmembrane protein 2 (1-8D) /FL=gb:NM_006435.1	201315_x_at	47.5	A	101.062386	P	65.10472	P	247.04175	P	225.43306	P	260.42886	P
Consensus includes gb:AL523904 /FEA=EST /DB_XREF=gi:12787397 /DB_XREF=est:AL523904 /CLONE=CS0DC003YB07 (3 prime) /UG=Hs.181309 proteasome (prosome, macropain) subunit, alpha type, 2 /FL=gb:NM_002787.1	201316_at	44.5	P	45.14917	P	52.317783	P	44.261646	P	70.358086	P	53.24456	P
gb:NM_002787.1 /DEF=Homo sapiens proteasome (prosome, macropain) subunit, alpha type, 2 (PSMA2), mRNA. /FEA=mRNA /GEN=PSMA2 /PROD=proteasome (prosome, macropain) subunit, alphatype, 2 /DB_XREF=gi:4506180 /UG=Hs.181309 proteasome (prosome, macropain) subunit, alpha type, 2 /FL=gb:NM_002787.1	201317_s_at	381.2	P	361.19336	P	428.15335	P	451.98346	P	613.6948	P	467.9128	P
gb:NM_006471.1 /DEF=Homo sapiens myosin, light polypeptide, regulatory, non-sarcomeric (20kD) (MLCB), mRNA. /FEA=mRNA /GEN=MLCB /PROD=myosin, light polypeptide, regulatory,non-sarcomeric (20kD) /DB_XREF=gi:5453739 /UG=Hs.233936 myosin, light polypeptide, regulatory, non-sarcomeric (20kD) /FL=gb:NM_006471.1	201318_s_at	595.8	P	580.9592	P	652.7187	P	1324.8643	P	1433.2948	P	1420.6208	P
gb:NM_006471.1 /DEF=Homo sapiens myosin, light polypeptide, regulatory, non-sarcomeric (20kD) (MLCB), mRNA. /FEA=mRNA /GEN=MLCB /PROD=myosin, light polypeptide, regulatory,non-sarcomeric (20kD) /DB_XREF=gi:5453739 /UG=Hs.233936 myosin, light polypeptide, regulatory, non-sarcomeric (20kD) /FL=gb:NM_006471.1	201319_at	232.6	P	195.24773	P	265.09906	P	374.1653	P	361.12366	P	416.76608	P
Consensus includes gb:BF663402 /FEA=EST /DB_XREF=gi:11937297 /DB_XREF=est:602144558F1 /CLONE=IMAGE:4297695 /UG=Hs.236030 SWISNF related, matrix associated, actin dependent regulator of chromatin, subfamily c, member 2 /FL=gb:U66616.1 gb:NM_003075.1	201320_at	78.1	P	64.78358	P	52.06706	M	64.23086	P	66.33762	P	72.72428	P
gb:NM_003075.1 /DEF=Homo sapiens SWISNF related, matrix associated, actin dependent regulator of chromatin, subfamily c, member 2 (SMARCC2), mRNA. /FEA=mRNA /GEN=SMARCC2 /PROD=SWISNF related, matrix associated, actindependent regulator of chromatin, subfamily c, member 2 /DB_XREF=gi:4507080 /UG=Hs.236030 SWISNF related, matrix associated, actin dependent regulator of chromatin, subfamily c, membe…	201321_s_at	72	P	60.398228	P	78.309525	P	79.465096	P	69.065796	P	82.514084	P
gb:NM_001686.1 /DEF=Homo sapiens ATP synthase, H+ transporting, mitochondrial F1 complex, beta polypeptide (ATP5B), nuclear gene encoding mitochondrial protein, mRNA. /FEA=mRNA /GEN=ATP5B /PROD=ATP synthase, H+ transporting, mitochondrial F1complex, beta polypeptide /DB_XREF=gi:4502294 /UG=Hs.25 ATP synthase, H+ transporting, mitochondrial F1 complex, beta polypeptide /FL=gb:D00022.1 gb:NM_001686…	201322_at	1763.9	P	1795.5018	P	1849.3418	P	1613.4915	P	1539.1191	P	1607.1267	P
gb:NM_006824.1 /DEF=Homo sapiens nucleolar protein p40; homolog of yeast EBNA1-binding protein (P40), mRNA. /FEA=mRNA /GEN=P40 /PROD=nucleolar protein p40; homolog of yeastEBNA1-binding protein /DB_XREF=gi:5803110 /UG=Hs.74407 nucleolar protein p40; homolog of yeast EBNA1-binding protein /FL=gb:U86602.1 gb:NM_006824.1	201323_at	95.2	P	99.667046	P	90.17714	P	30.056747	P	41.927677	P	39.35902	P
gb:NM_001423.1 /DEF=Homo sapiens epithelial membrane protein 1 (EMP1), mRNA. /FEA=mRNA /GEN=EMP1 /PROD=epithelial membrane protein 1 /DB_XREF=gi:4503558 /UG=Hs.79368 epithelial membrane protein 1 /FL=gb:U77085.1 gb:U43916.1 gb:NM_001423.1	201324_at	5	A	4.0863485	A	2.7579663	A	6.3819118	A	3.5896983	A	0.49947995	A
gb:NM_001423.1 /DEF=Homo sapiens epithelial membrane protein 1 (EMP1), mRNA. /FEA=mRNA /GEN=EMP1 /PROD=epithelial membrane protein 1 /DB_XREF=gi:4503558 /UG=Hs.79368 epithelial membrane protein 1 /FL=gb:U77085.1 gb:U43916.1 gb:NM_001423.1	201325_s_at	4.3	A	1.7940067	A	4.847335	A	2.7792196	A	14.358793	A	3.2965677	A
Consensus includes gb:BE737030 /FEA=EST /DB_XREF=gi:10151022 /DB_XREF=est:601304610F1 /CLONE=IMAGE:3639098 /UG=Hs.82916 chaperonin containing TCP1, subunit 6A (zeta 1) /FL=gb:M94083.1 gb:NM_001762.1 gb:L27706.1	201326_at	293.7	P	261.42664	P	272.6208	P	145.6517	P	86.72711	P	156.9366	P
gb:NM_001762.1 /DEF=Homo sapiens chaperonin containing TCP1, subunit 6A (zeta 1) (CCT6A), mRNA. /FEA=mRNA /GEN=CCT6A /PROD=chaperonin containing TCP1, subunit 6A (zeta 1) /DB_XREF=gi:4502642 /UG=Hs.82916 chaperonin containing TCP1, subunit 6A (zeta 1) /FL=gb:M94083.1 gb:NM_001762.1 gb:L27706.1	201327_s_at	282.8	P	239.59956	P	308.3072	P	156.97444	P	179.19775	P	163.72952	P
Consensus includes gb:AL575509 /FEA=EST /DB_XREF=gi:12936742 /DB_XREF=est:AL575509 /CLONE=CS0DI059YP21 (3 prime) /UG=Hs.85146 v-ets avian erythroblastosis virus E26 oncogene homolog 2 /FL=gb:J04102.1 gb:NM_005239.1	201328_at	58.9	P	52.6242	P	49.309093	P	82.75899	P	58.440292	P	113.18216	P
gb:NM_005239.1 /DEF=Homo sapiens v-ets avian erythroblastosis virus E26 oncogene homolog 2 (ETS2), mRNA. /FEA=mRNA /GEN=ETS2 /PROD=v-ets avian erythroblastosis virus E26 oncogenehomolog 2 /DB_XREF=gi:4885220 /UG=Hs.85146 v-ets avian erythroblastosis virus E26 oncogene homolog 2 /FL=gb:J04102.1 gb:NM_005239.1	201329_s_at	36.5	A	45.049503	A	42.205242	A	80.49443	P	85.147644	P	83.51305	P
gb:NM_002887.1 /DEF=Homo sapiens arginyl-tRNA synthetase (RARS), mRNA. /FEA=mRNA /GEN=RARS /PROD=arginyl-tRNA synthetase /DB_XREF=gi:4506428 /UG=Hs.180832 arginyl-tRNA synthetase /FL=gb:BC000528.1 gb:NM_002887.1	201330_at	140.4	A	171.62665	A	163.80649	A	137.10817	A	86.29635	A	129.16551	A
gb:BC004973.1 /DEF=Homo sapiens, signal transducer and activator of transcription 6, interleukin-4 induced, clone MGC:3649, mRNA, complete cds. /FEA=mRNA /PROD=signal transducer and activator of transcription6, interleukin-4 induced /DB_XREF=gi:13436385 /UG=Hs.181015 signal transducer and activator of transcription 6, interleukin-4 induced /FL=gb:BC004973.1 gb:NM_003153.1 gb:U16031.1	201331_s_at	198.2	P	165.4473	P	170.07458	P	282.03934	P	300.67313	P	296.791	P
gb:NM_003153.1 /DEF=Homo sapiens signal transducer and activator of transcription 6, interleukin-4 induced (STAT6), mRNA. /FEA=mRNA /GEN=STAT6 /PROD=signal transducer and activator of transcription6, interleukin-4 induced /DB_XREF=gi:4507258 /UG=Hs.181015 signal transducer and activator of transcription 6, interleukin-4 induced /FL=gb:BC004973.1 gb:NM_003153.1 gb:U16031.1	201332_s_at	32.8	A	29.501446	A	22.481604	A	30.880219	A	25.558651	A	60.636868	P
Consensus includes gb:AI807672 /FEA=EST /DB_XREF=gi:5394238 /DB_XREF=est:wf49f10.x1 /CLONE=IMAGE:2358955 /UG=Hs.6582 Rho guanine exchange factor (GEF) 12 /FL=gb:AF180681.1 gb:NM_015313.1	201333_s_at	41.9	A	15.348724	A	23.31735	A	29.542076	A	61.455635	A	39.65871	A
Consensus includes gb:AB002380.1 /DEF=Human mRNA for KIAA0382 gene, partial cds. /FEA=mRNA /GEN=KIAA0382 /DB_XREF=gi:2224704 /UG=Hs.6582 Rho guanine exchange factor (GEF) 12 /FL=gb:AF180681.1 gb:NM_015313.1	201334_s_at	6.9	A	0.4983352	A	1.1700463	A	4.0144286	A	7.4665723	A	6.6930313	A
gb:NM_015313.1 /DEF=Homo sapiens KIAA0382 protein; leukemia-associated rho guanine nucleotide exchange factor (GEF) (ARHGEF12), mRNA. /FEA=mRNA /GEN=ARHGEF12 /PROD=KIAA0382 protein; leukemia-associated rhoguanine nucleotide exchange factor (GEF) /DB_XREF=gi:7662087 /UG=Hs.6582 Rho guanine exchange factor (GEF) 12 /FL=gb:AF180681.1 gb:NM_015313.1	201335_s_at	3.9	A	2.292342	A	5.5995073	A	2.7792196	A	9.476804	A	2.8969839	A
gb:BC003570.1 /DEF=Homo sapiens, Similar to vesicle-associated membrane protein 3, clone MGC:2110, mRNA, complete cds. /FEA=mRNA /PROD=Similar to vesicle-associated membrane protein3 /DB_XREF=gi:13097737 /UG=Hs.66708 vesicle-associated membrane protein 3 (cellubrevin) /FL=gb:BC003570.1 gb:NM_004781.2	201336_at	63.8	P	98.57071	A	91.34719	A	326.50687	P	293.20657	P	337.54855	P
gb:NM_004781.2 /DEF=Homo sapiens vesicle-associated membrane protein 3 (cellubrevin) (VAMP3), mRNA. /FEA=mRNA /GEN=VAMP3 /PROD=vesicle-associated membrane protein 3 /DB_XREF=gi:9257252 /UG=Hs.66708 vesicle-associated membrane protein 3 (cellubrevin) /FL=gb:BC003570.1 gb:NM_004781.2	201337_s_at	20.1	A	21.22908	A	15.8792	A	48.276077	P	49.394253	A	73.32366	P
gb:NM_002097.1 /DEF=Homo sapiens general transcription factor IIIA (GTF3A), mRNA. /FEA=mRNA /GEN=GTF3A /PROD=general transcription factor IIIA /DB_XREF=gi:4753158 /UG=Hs.75113 general transcription factor IIIA /FL=gb:D32257.1 gb:NM_002097.1	201338_x_at	791.4	P	720.19403	P	765.6281	P	517.24365	P	533.7164	P	541.63605	P
gb:NM_002979.1 /DEF=Homo sapiens sterol carrier protein 2 (SCP2), mRNA. /FEA=mRNA /GEN=SCP2 /PROD=sterol carrier protein 2 /DB_XREF=gi:4506822 /UG=Hs.75760 sterol carrier protein 2 /FL=gb:M75883.1 gb:M75884.1 gb:M55421.1 gb:NM_002979.1	201339_s_at	152.6	P	128.37115	P	140.99057	P	235.30727	P	211.36143	P	271.3175	P
gb:AF010314.1 /DEF=Homo sapiens Pig10 (PIG10) mRNA, complete cds. /FEA=mRNA /GEN=PIG10 /PROD=Pig10 /DB_XREF=gi:2415303 /UG=Hs.104925 ectodermal-neural cortex (with BTB-like domain) /FL=gb:BC000418.1 gb:AF010314.1 gb:AF059611.1 gb:AF005381.1 gb:NM_003633.1	201340_s_at	17.8	A	16.046394	A	16.129923	A	3.6026921	A	8.184512	A	6.5931354	A
gb:NM_003633.1 /DEF=Homo sapiens ectodermal-neural cortex (with BTB-like domain) (ENC1), mRNA. /FEA=mRNA /GEN=ENC1 /PROD=ectodermal-neural cortex (with BTB-like domain) /DB_XREF=gi:4505460 /UG=Hs.104925 ectodermal-neural cortex (with BTB-like domain) /FL=gb:BC000418.1 gb:AF010314.1 gb:AF059611.1 gb:AF005381.1 gb:NM_003633.1	201341_at	54.1	A	49.036186	A	86.667	A	23.366034	A	48.245544	A	46.65143	A
gb:NM_003093.1 /DEF=Homo sapiens small nuclear ribonucleoprotein polypeptide C (SNRPC), mRNA. /FEA=mRNA /GEN=SNRPC /PROD=small nuclear ribonucleoprotein polypeptide C /DB_XREF=gi:4507126 /UG=Hs.1063 small nuclear ribonucleoprotein polypeptide C /FL=gb:NM_003093.1	201342_at	268.1	P	199.13475	P	237.8537	P	163.7681	P	150.33656	A	172.12079	P
Consensus includes gb:BE621259 /FEA=EST /DB_XREF=gi:9892197 /DB_XREF=est:601493415F1 /CLONE=IMAGE:3895850 /UG=Hs.108332 ubiquitin-conjugating enzyme E2D 2 (homologous to yeast UBC45) /FL=gb:U39317.1 gb:NM_003339.1	201343_at	96.5	P	83.720314	P	107.39354	P	65.980736	P	124.49074	P	103.29246	P
Consensus includes gb:BF196642 /FEA=EST /DB_XREF=gi:11084786 /DB_XREF=est:7m93c12.x1 /CLONE=IMAGE:3562750 /UG=Hs.108332 ubiquitin-conjugating enzyme E2D 2 (homologous to yeast UBC45) /FL=gb:U39317.1 gb:NM_003339.1	201344_at	23	M	4.3853498	A	38.695103	P	15.2342415	P	32.307285	P	29.968798	P
gb:NM_003339.1 /DEF=Homo sapiens ubiquitin-conjugating enzyme E2D 2 (homologous to yeast UBC45) (UBE2D2), mRNA. /FEA=mRNA /GEN=UBE2D2 /PROD=ubiquitin-conjugating enzyme E2D 2 (homologousto yeast UBC45) /DB_XREF=gi:4507774 /UG=Hs.108332 ubiquitin-conjugating enzyme E2D 2 (homologous to yeast UBC45) /FL=gb:U39317.1 gb:NM_003339.1	201345_s_at	145.1	P	117.80644	P	112.07372	P	117.13897	P	148.18274	P	125.36947	P
gb:NM_024551.1 /DEF=Homo sapiens hypothetical protein FLJ21432 (FLJ21432), mRNA. /FEA=mRNA /GEN=FLJ21432 /PROD=hypothetical protein FLJ21432 /DB_XREF=gi:13375714 /UG=Hs.11641 hypothetical protein FLJ21432 /FL=gb:NM_024551.1 gb:BC004906.1	201346_at	308	A	313.45285	A	279.8082	A	318.8897	P	304.98077	A	349.2364	M
gb:NM_012203.1 /DEF=Homo sapiens glyoxylate reductasehydroxypyruvate reductase (GRHPR), mRNA. /FEA=mRNA /GEN=GRHPR /PROD=glyoxylate reductasehydroxypyruvate reductase /DB_XREF=gi:6912395 /UG=Hs.155742 glyoxylate reductasehydroxypyruvate reductase /FL=gb:AF113215.1 gb:BC000605.1 gb:BC003131.1 gb:AF146018.1 gb:AF113251.1 gb:AF134895.1 gb:NM_012203.1	201347_x_at	141.6	P	122.889465	P	144.41714	P	126.40303	P	125.92661	P	112.0833	P
gb:NM_002084.2 /DEF=Homo sapiens glutathione peroxidase 3 (plasma) (GPX3), mRNA. /FEA=mRNA /GEN=GPX3 /PROD=plasma glutathione peroxidase 3 precursor /DB_XREF=gi:6006000 /UG=Hs.172153 glutathione peroxidase 3 (plasma) /FL=gb:D00632.1 gb:NM_002084.2 gb:AF217787.1	201348_at	56.3	A	40.863487	A	37.27433	M	28.718603	M	35.035454	A	31.067654	A
gb:NM_004252.1 /DEF=Homo sapiens solute carrier family 9 (sodiumhydrogen exchanger), isoform 3 regulatory factor 1 (SLC9A3R1), mRNA. /FEA=mRNA /GEN=SLC9A3R1 /PROD=solute carrier family 9 (sodiumhydrogenexchanger), isoform 3 regulatory factor 1 /DB_XREF=gi:4759139 /UG=Hs.184276 solute carrier family 9 (sodiumhydrogen exchanger), isoform 3 regulatory factor 1 /FL=gb:BC001443.1 gb:BC003361.1 gb:AF03…	201349_at	133.1	P	142.52386	P	121.85197	P	96.65508	P	138.84953	P	106.78882	P
gb:NM_004475.1 /DEF=Homo sapiens flotillin 2 (FLOT2), mRNA. /FEA=mRNA /GEN=FLOT2 /PROD=flotillin 2 /DB_XREF=gi:4758393 /UG=Hs.184488 flotillin 2 /FL=gb:NM_004475.1 gb:M60922.1	201350_at	191.4	P	153.08858	P	183.02867	P	163.7681	P	201.59746	P	168.42465	P
gb:AF070656.1 /DEF=Homo sapiens FtsH homolog mRNA, complete cds. /FEA=mRNA /PROD=FtsH homolog /DB_XREF=gi:4454687 /UG=Hs.206521 YME1 (S.cerevisiae)-like 1 /FL=gb:AF070656.1 gb:NM_014263.1	201351_s_at	276.8	P	281.65906	P	296.4396	P	256.30582	P	236.63292	P	317.46945	P
gb:NM_014263.1 /DEF=Homo sapiens YME1 (S.cerevisiae)-like 1 (YME1L1), mRNA. /FEA=mRNA /GEN=YME1L1 /PROD=YME1 (S.cerevisiae)-like 1 /DB_XREF=gi:7657688 /UG=Hs.206521 YME1 (S.cerevisiae)-like 1 /FL=gb:AF070656.1 gb:NM_014263.1	201352_at	288.1	P	249.26727	P	301.03622	P	280.7012	P	203.6077	P	291.7962	P
Consensus includes gb:AI653126 /FEA=EST /DB_XREF=gi:4737105 /DB_XREF=est:wb43c08.x1 /CLONE=IMAGE:2308430 /UG=Hs.277401 bromodomain adjacent to zinc finger domain, 2A /FL=gb:AB032254.1 gb:NM_013449.1	201353_s_at	70.2	A	88.006004	P	83.909035	A	147.60744	P	135.11624	P	112.1832	P
Consensus includes gb:AA788652 /FEA=EST /DB_XREF=gi:2848772 /DB_XREF=est:ah30a09.s1 /CLONE=1240312 /UG=Hs.277401 bromodomain adjacent to zinc finger domain, 2A /FL=gb:AB032254.1 gb:NM_013449.1	201354_s_at	23.3	A	34.285465	A	31.340527	A	37.159195	A	13.497266	A	12.087415	A
gb:NM_013449.1 /DEF=Homo sapiens bromodomain adjacent to zinc finger domain, 2A (BAZ2A), mRNA. /FEA=mRNA /GEN=BAZ2A /PROD=bromodomain adjacent to zinc finger domain, 2A /DB_XREF=gi:7304920 /UG=Hs.277401 bromodomain adjacent to zinc finger domain, 2A /FL=gb:AB032254.1 gb:NM_013449.1	201355_s_at	107.6	A	85.813324	A	110.56938	A	66.80421	A	141.86488	A	121.87311	A
Consensus includes gb:BF129339 /FEA=EST /DB_XREF=gi:10968379 /DB_XREF=est:601810961R1 /CLONE=IMAGE:4053975 /UG=Hs.288883 splicing factor 3a, subunit 1, 120kD /FL=gb:NM_005877.1	201356_at	308.8	P	281.36005	P	358.11774	P	230.77817	P	203.75127	P	230.36015	P
gb:NM_005877.1 /DEF=Homo sapiens splicing factor 3a, subunit 1, 120kD (SF3A1), mRNA. /FEA=mRNA /GEN=SF3A1 /PROD=splicing factor 3a, subunit 1, 120kD /DB_XREF=gi:5032086 /UG=Hs.288883 splicing factor 3a, subunit 1, 120kD /FL=gb:NM_005877.1	201357_s_at	79.4	P	113.62043	P	69.70133	P	103.55167	P	97.35262	P	70.027084	P
gb:NM_016451.1 /DEF=Homo sapiens coatomer protein complex, subunit beta (COPB), mRNA. /FEA=mRNA /GEN=COPB /PROD=coatomer protein complex, subunit beta /DB_XREF=gi:7705368 /UG=Hs.3059 coatomer protein complex, subunit beta /FL=gb:AF084457.1 gb:AL136593.1 gb:NM_016451.1	201358_s_at	469	P	381.6251	P	413.02637	P	462.17395	P	395.0104	P	475.3051	P
gb:NM_016451.1 /DEF=Homo sapiens coatomer protein complex, subunit beta (COPB), mRNA. /FEA=mRNA /GEN=COPB /PROD=coatomer protein complex, subunit beta /DB_XREF=gi:7705368 /UG=Hs.3059 coatomer protein complex, subunit beta /FL=gb:AF084457.1 gb:AL136593.1 gb:NM_016451.1	201359_at	203.9	P	223.85219	P	258.24594	P	236.0278	P	261.47363	P	281.5069	P
gb:NM_000099.1 /DEF=Homo sapiens cystatin C (amyloid angiopathy and cerebral hemorrhage) (CST3), mRNA. /FEA=mRNA /GEN=CST3 /PROD=cystatin C (amyloid angiopathy and cerebralhemorrhage) /DB_XREF=gi:4503106 /UG=Hs.135084 cystatin C (amyloid angiopathy and cerebral hemorrhage) /FL=gb:NM_000099.1	201360_at	95.4	P	91.99268	P	91.514336	P	413.58905	P	438.94833	P	431.251	P
gb:NM_024092.1 /DEF=Homo sapiens hypothetical protein MGC5508 (MGC5508), mRNA. /FEA=mRNA /GEN=MGC5508 /PROD=hypothetical protein MGC5508 /DB_XREF=gi:13129091 /UG=Hs.13662 hypothetical protein MGC5508 /FL=gb:BC001309.1 gb:NM_024092.1	201361_at	154.3	P	139.83287	P	145.83792	P	137.41698	M	120.03951	A	96.69932	A
gb:AF205218.1 /DEF=Homo sapiens NS1-binding protein-like protein mRNA, complete cds. /FEA=mRNA /PROD=NS1-binding protein-like protein /DB_XREF=gi:12003206 /UG=Hs.197298 NS1-binding protein /FL=gb:AF205218.1 gb:AB020657.1 gb:AF161553.1 gb:NM_016389.1	201362_at	62.1	P	61.6939	P	53.48783	P	139.99033	P	125.20867	P	192.99905	P
gb:AB020657.1 /DEF=Homo sapiens mRNA for KIAA0850 protein, complete cds. /FEA=mRNA /GEN=KIAA0850 /PROD=KIAA0850 protein /DB_XREF=gi:4240188 /UG=Hs.197298 NS1-binding protein /FL=gb:AF205218.1 gb:AB020657.1 gb:AF161553.1 gb:NM_016389.1	201363_s_at	46.3	P	42.557827	P	52.23421	P	100.25778	P	69.49656	P	105.39027	P
gb:AF242521.1 /DEF=Homo sapiens ornithine decarboxylase antizyme mRNA, complete cds. /FEA=mRNA /PROD=ornithine decarboxylase antizyme /DB_XREF=gi:9802039 /UG=Hs.74563 ornithine decarboxylase antizyme 2 /FL=gb:AF057297.1 gb:AF242521.1 gb:NM_002537.1	201364_s_at	120.5	A	126.27814	A	101.20901	A	256.71756	P	313.45245	M	283.00534	P
gb:NM_002537.1 /DEF=Homo sapiens ornithine decarboxylase antizyme 2 (OAZ2), mRNA. /FEA=mRNA /GEN=OAZ2 /PROD=ornithine decarboxylase antizyme 2 /DB_XREF=gi:9845506 /UG=Hs.74563 ornithine decarboxylase antizyme 2 /FL=gb:AF057297.1 gb:AF242521.1 gb:NM_002537.1	201365_at	95.6	A	75.24862	A	93.18583	A	182.50209	A	181.49515	A	188.50372	A
gb:NM_004034.1 /DEF=Homo sapiens annexin A7 (ANXA7), transcript variant 2, mRNA. /FEA=mRNA /GEN=ANXA7 /PROD=annexin VII isoform 2 /DB_XREF=gi:4809278 /UG=Hs.78637 annexin A7 /FL=gb:NM_004034.1	201366_at	51.4	P	97.9727	P	87.83704	P	106.02209	P	83.13741	P	114.081215	P
Consensus includes gb:AI356398 /FEA=EST /DB_XREF=gi:4108019 /DB_XREF=est:qz26f08.x1 /CLONE=IMAGE:2028039 /UG=Hs.78909 butyrate response factor 2 (EGF-response factor 2) /FL=gb:BC005010.1 gb:NM_006887.1	201367_s_at	113.5	P	104.9494	P	99.95538	P	156.8715	P	152.77756	P	128.76593	P
Consensus includes gb:U07802 /DEF=Human Tis11d gene, complete cds /FEA=mRNA /DB_XREF=gi:984508 /UG=Hs.78909 butyrate response factor 2 (EGF-response factor 2) /FL=gb:BC005010.1 gb:NM_006887.1	201368_at	555.9	P	542.7867	P	584.1874	P	745.65436	P	636.23816	P	912.94946	P
gb:NM_006887.1 /DEF=Homo sapiens butyrate response factor 2 (EGF-response factor 2) (BRF2), mRNA. /FEA=mRNA /GEN=BRF2 /PROD=butyrate response factor 2 (EGF-response factor2) /DB_XREF=gi:5901899 /UG=Hs.78909 butyrate response factor 2 (EGF-response factor 2) /FL=gb:BC005010.1 gb:NM_006887.1	201369_s_at	89.2	P	94.58402	P	111.154396	P	143.90182	P	124.777916	P	120.874146	P
Consensus includes gb:AU145232 /FEA=EST /DB_XREF=gi:11006753 /DB_XREF=est:AU145232 /CLONE=HEMBA1004254 /UG=Hs.78946 cullin 3 /FL=gb:AF062537.1 gb:AB014517.1 gb:AF052147.1 gb:AF064087.1 gb:NM_003590.1	201370_s_at	29.9	P	31.395119	P	29.084007	P	28.512735	P	25.558651	P	24.774204	P
gb:AF062537.1 /DEF=Homo sapiens cullin 3 mRNA, complete cds. /FEA=mRNA /PROD=cullin 3 /DB_XREF=gi:3139078 /UG=Hs.78946 cullin 3 /FL=gb:AF062537.1 gb:AB014517.1 gb:AF052147.1 gb:AF064087.1 gb:NM_003590.1	201371_s_at	184.4	P	144.2182	P	169.57314	P	253.11485	P	233.61757	P	265.02405	P
gb:NM_003590.1 /DEF=Homo sapiens cullin 3 (CUL3), mRNA. /FEA=mRNA /GEN=CUL3 /PROD=cullin 3 /DB_XREF=gi:4503164 /UG=Hs.78946 cullin 3 /FL=gb:AF062537.1 gb:AB014517.1 gb:AF052147.1 gb:AF064087.1 gb:NM_003590.1	201372_s_at	1.4	A	1.2956715	A	5.683082	A	2.1616151	A	13.353678	A	5.5941753	A
gb:NM_000445.1 /DEF=Homo sapiens plectin 1, intermediate filament binding protein, 500kD (PLEC1), mRNA. /FEA=mRNA /GEN=PLEC1 /PROD=plectin 1, intermediate filament bindingprotein, 500kD /DB_XREF=gi:4505876 /UG=Hs.79706 plectin 1, intermediate filament binding protein, 500kD /FL=gb:U53204.1 gb:NM_000445.1	201373_at	19.1	A	9.069701	A	5.5159326	A	10.39634	A	12.061386	A	5.4942794	A
Consensus includes gb:AI379894 /FEA=EST /DB_XREF=gi:4189747 /DB_XREF=est:tc64g11.x1 /CLONE=IMAGE:2069444 /UG=Hs.80350 protein phosphatase 2 (formerly 2A), catalytic subunit, beta isoform /FL=gb:NM_004156.1	201374_x_at	1.8	A	1.4950056	A	1.7550694	A	1.3381428	A	2.153819	A	1.6982318	A
gb:NM_004156.1 /DEF=Homo sapiens protein phosphatase 2 (formerly 2A), catalytic subunit, beta isoform (PPP2CB), mRNA. /FEA=mRNA /GEN=PPP2CB /PROD=protein phosphatase 2 (formerly 2A), catalyticsubunit, beta isoform /DB_XREF=gi:4758951 /UG=Hs.80350 protein phosphatase 2 (formerly 2A), catalytic subunit, beta isoform /FL=gb:NM_004156.1	201375_s_at	143.8	P	155.67992	P	139.31908	P	159.239	P	156.22368	P	196.69519	P
Consensus includes gb:AI591354 /FEA=EST /DB_XREF=gi:4600402 /DB_XREF=est:ts10e04.x1 /CLONE=IMAGE:2228190 /UG=Hs.808 heterogeneous nuclear ribonucleoprotein F /FL=gb:BC001432.1 gb:L28010.1 gb:NM_004966.1	201376_s_at	231.8	P	179.89902	P	258.07877	P	177.6642	P	173.59781	P	186.00633	P
gb:NM_014847.1 /DEF=Homo sapiens KIAA0144 gene product (KIAA0144), mRNA. /FEA=mRNA /GEN=KIAA0144 /PROD=KIAA0144 gene product /DB_XREF=gi:7661941 /UG=Hs.8127 KIAA0144 gene product /FL=gb:D63478.1 gb:NM_014847.1	201377_at	69.1	P	86.01266	P	65.18829	P	65.466064	P	99.075676	P	70.12698	P
gb:NM_014847.1 /DEF=Homo sapiens KIAA0144 gene product (KIAA0144), mRNA. /FEA=mRNA /GEN=KIAA0144 /PROD=KIAA0144 gene product /DB_XREF=gi:7661941 /UG=Hs.8127 KIAA0144 gene product /FL=gb:D63478.1 gb:NM_014847.1	201378_s_at	170.5	P	195.44708	P	233.08994	P	168.40013	P	209.78198	P	168.32474	P
gb:NM_003288.1 /DEF=Homo sapiens tumor protein D52-like 2 (TPD52L2), mRNA. /FEA=mRNA /GEN=TPD52L2 /PROD=tumor protein D52-like 2 /DB_XREF=gi:4507642 /UG=Hs.154718 tumor protein D52-like 2 /FL=gb:AF004430.1 gb:NM_003288.1	201379_s_at	183.9	P	149.00223	P	186.70595	P	188.47227	P	151.0545	P	183.00945	P
gb:NM_006371.1 /DEF=Homo sapiens cartilage associated protein (CRTAP), mRNA. /FEA=mRNA /GEN=CRTAP /PROD=cartilage associated protein /DB_XREF=gi:5453600 /UG=Hs.155481 cartilage associated protein /FL=gb:NM_006371.1	201380_at	47.3	A	55.31521	P	41.620216	P	49.305416	P	52.696774	P	50.24768	P
gb:AF057356.1 /DEF=Homo sapiens calcyclin binding protein mRNA, complete cds. /FEA=mRNA /PROD=calcyclin binding protein /DB_XREF=gi:3063652 /UG=Hs.27258 calcyclin binding protein /FL=gb:AF314752.1 gb:AF057356.1 gb:NM_014412.1	201381_x_at	432.2	P	391.19315	P	376.0863	P	322.3895	P	330.97018	P	332.35397	P
gb:NM_014412.1 /DEF=Homo sapiens calcyclin binding protein (CACYBP), mRNA. /FEA=mRNA /GEN=CACYBP /PROD=calcyclin binding protein /DB_XREF=gi:7656951 /UG=Hs.27258 calcyclin binding protein /FL=gb:AF314752.1 gb:AF057356.1 gb:NM_014412.1	201382_at	5.2	A	27.30877	P	18.219292	A	8.955263	A	33.886753	P	72.1249	A
Consensus includes gb:AL044170 /FEA=EST /DB_XREF=gi:5935951 /DB_XREF=est:DKFZp434P2128_s1 /CLONE=DKFZp434P2128 /UG=Hs.277721 membrane component, chromosome 17, surface marker 2 (ovarian carcinoma antigen CA125) /FL=gb:D30756.1 gb:NM_005899.1	201383_s_at	37.8	A	25.016428	A	36.104286	A	55.99613	P	58.727467	A	49.947994	P
gb:NM_005899.1 /DEF=Homo sapiens membrane component, chromosome 17, surface marker 2 (ovarian carcinoma antigen CA125) (M17S2), mRNA. /FEA=mRNA /GEN=M17S2 /PROD=membrane component, chromosome 17, surfacemarker 2 (ovarian carcinoma antigen CA125) /DB_XREF=gi:5174504 /UG=Hs.277721 membrane component, chromosome 17, surface marker 2 (ovarian carcinoma antigen CA125) /FL=gb:D30756.1 gb:NM_005899.1	201384_s_at	70.1	P	73.95294	M	79.14527	P	86.97929	P	114.43958	P	103.29246	P
gb:NM_001358.1 /DEF=Homo sapiens DEADH (Asp-Glu-Ala-AspHis) box polypeptide 15 (DDX15), mRNA. /FEA=mRNA /GEN=DDX15 /PROD=DEADH (Asp-Glu-Ala-AspHis) box polypeptide 15 /DB_XREF=gi:4557516 /UG=Hs.5683 DEADH (Asp-Glu-Ala-AspHis) box polypeptide 15 /FL=gb:AB001636.1 gb:NM_001358.1 gb:AF279891.1	201385_at	556.5	P	641.25775	P	514.23535	P	496.24512	P	538.5983	P	409.17398	P
gb:AF279891.1 /DEF=Homo sapiens dead box protein 15 mRNA, complete cds. /FEA=mRNA /PROD=dead box protein 15 /DB_XREF=gi:9624452 /UG=Hs.5683 DEADH (Asp-Glu-Ala-AspHis) box polypeptide 15 /FL=gb:AB001636.1 gb:NM_001358.1 gb:AF279891.1	201386_s_at	297.9	P	274.68237	P	308.80865	P	234.27794	P	240.07903	P	238.85132	P
gb:NM_004181.1 /DEF=Homo sapiens ubiquitin carboxyl-terminal esterase L1 (ubiquitin thiolesterase) (UCHL1), mRNA. /FEA=mRNA /GEN=UCHL1 /PROD=ubiquitin carboxyl-terminal esterase L1(ubiquitin thiolesterase) /DB_XREF=gi:4759283 /UG=Hs.76118 ubiquitin carboxyl-terminal esterase L1 (ubiquitin thiolesterase) /FL=gb:BC000332.1 gb:BC005117.1 gb:NM_004181.1	201387_s_at	40	A	7.3753614	A	61.093132	A	39.217876	A	63.035107	A	22.576494	A
gb:NM_002809.1 /DEF=Homo sapiens proteasome (prosome, macropain) 26S subunit, non-ATPase, 3 (PSMD3), mRNA. /FEA=mRNA /GEN=PSMD3 /PROD=proteasome (prosome, macropain) 26S subunit,non-ATPase, 3 /DB_XREF=gi:4506228 /UG=Hs.9736 proteasome (prosome, macropain) 26S subunit, non-ATPase, 3 /FL=gb:BC000074.1 gb:BC004859.1 gb:D67025.1 gb:AF091075.1 gb:NM_002809.1	201388_at	122.5	P	109.53408	P	115.41672	P	102.11059	P	126.2138	P	101.993805	P
gb:NM_002205.1 /DEF=Homo sapiens integrin, alpha 5 (fibronectin receptor, alpha polypeptide) (ITGA5), mRNA. /FEA=mRNA /GEN=ITGA5 /PROD=integrin alpha 5 precursor /DB_XREF=gi:4504750 /UG=Hs.149609 integrin, alpha 5 (fibronectin receptor, alpha polypeptide) /FL=gb:NM_002205.1	201389_at	100.8	P	94.38469	P	65.94047	P	83.47952	A	117.7421	A	82.91367	P
gb:NM_001320.1 /DEF=Homo sapiens casein kinase 2, beta polypeptide (CSNK2B), mRNA. /FEA=mRNA /GEN=CSNK2B /PROD=casein kinase 2, beta polypeptide /DB_XREF=gi:10334850 /UG=Hs.165843 casein kinase 2, beta polypeptide /FL=gb:NM_001320.1	201390_s_at	503.3	P	499.63086	P	507.88367	P	767.16754	P	830.79974	P	784.5831	P
gb:NM_016292.1 /DEF=Homo sapiens heat shock protein 75 (TRAP1), mRNA. /FEA=mRNA /GEN=TRAP1 /PROD=tumor necrosis factor type 1 receptor associatedprotein /DB_XREF=gi:7706484 /UG=Hs.182366 heat shock protein 75 /FL=gb:BC002994.1 gb:AF154108.1 gb:NM_016292.1	201391_at	386.9	P	346.74164	P	362.71436	P	166.34145	A	180.34645	A	158.63484	A
Consensus includes gb:BG031974 /FEA=EST /DB_XREF=gi:12422804 /DB_XREF=est:602300668F1 /CLONE=IMAGE:4402217 /UG=Hs.76473 insulin-like growth factor 2 receptor /FL=gb:J03528.1 gb:NM_000876.1	201392_s_at	56.5	P	51.727196	P	42.539543	A	107.8749	P	115.73187	P	132.86166	P
gb:NM_000876.1 /DEF=Homo sapiens insulin-like growth factor 2 receptor (IGF2R), mRNA. /FEA=mRNA /GEN=IGF2R /PROD=insulin-like growth factor 2 receptor /DB_XREF=gi:4504610 /UG=Hs.76473 insulin-like growth factor 2 receptor /FL=gb:J03528.1 gb:NM_000876.1	201393_s_at	85.5	P	68.37159	P	71.95785	P	179.41408	P	118.747215	P	185.30707	P
gb:U23946.1 /DEF=Human putative tumor suppressor (LUCA15) mRNA, complete cds. /FEA=mRNA /GEN=LUCA15 /DB_XREF=gi:1244403 /UG=Hs.201675 RNA binding motif protein 5 /FL=gb:U23946.1 gb:BC002957.1 gb:AF091263.1 gb:NM_005778.1	201394_s_at	104	P	97.6737	P	118.84327	P	120.84459	P	153.92627	P	131.46313	P
gb:NM_005778.1 /DEF=Homo sapiens RNA binding motif protein 5 (RBM5), mRNA. /FEA=mRNA /GEN=RBM5 /PROD=RNA binding motif protein 5 /DB_XREF=gi:5032030 /UG=Hs.201675 RNA binding motif protein 5 /FL=gb:U23946.1 gb:BC002957.1 gb:AF091263.1 gb:NM_005778.1	201395_at	118.8	A	47.341846	A	68.53128	A	133.2996	P	110.13194	A	143.45065	P
gb:NM_003021.2 /DEF=Homo sapiens small glutamine-rich tetratricopeptide repeat (TPR)-containing (SGT), mRNA. /FEA=mRNA /GEN=SGT /PROD=small glutamine-rich tetratricopeptide /DB_XREF=gi:13259553 /UG=Hs.203910 small glutamine-rich tetratricopeptide repeat (TPR)-containing /FL=gb:BC000390.1 gb:NM_003021.2 gb:BC005165.1 gb:AL050156.1	201396_s_at	60.3	P	59.00289	P	22.565178	A	63.304447	P	35.179043	A	48.64935	P
gb:NM_006623.1 /DEF=Homo sapiens phosphoglycerate dehydrogenase (PHGDH), mRNA. /FEA=mRNA /GEN=PHGDH /PROD=phosphoglycerate dehydrogenase /DB_XREF=gi:5729973 /UG=Hs.3343 phosphoglycerate dehydrogenase /FL=gb:BC000303.1 gb:BC001349.1 gb:AF006043.1 gb:NM_006623.1 gb:AF171237.1	201397_at	487.9	P	499.43155	P	416.70364	P	33.2477	A	28.286825	A	47.85018	A
gb:BC000687.1 /DEF=Homo sapiens, translocating chain-associating membrane protein, clone MGC:784, mRNA, complete cds. /FEA=mRNA /PROD=translocating chain-associating membraneprotein /DB_XREF=gi:12653796 /UG=Hs.4147 translocating chain-associating membrane protein /FL=gb:BC000687.1 gb:NM_014294.1	201398_s_at	349.2	P	331.89127	P	358.03418	P	289.86234	P	305.41153	P	300.88672	P
gb:NM_014294.1 /DEF=Homo sapiens translocating chain-associating membrane protein (TRAM), mRNA. /FEA=mRNA /GEN=TRAM /PROD=translocating chain-associating membraneprotein /DB_XREF=gi:7657654 /UG=Hs.4147 translocating chain-associating membrane protein /FL=gb:BC000687.1 gb:NM_014294.1	201399_s_at	198.3	P	196.54341	P	244.28894	P	197.3246	P	204.03847	P	224.06671	P
gb:NM_002795.1 /DEF=Homo sapiens proteasome (prosome, macropain) subunit, beta type, 3 (PSMB3), mRNA. /FEA=mRNA /GEN=PSMB3 /PROD=proteasome (prosome, macropain) subunit, betatype, 3 /DB_XREF=gi:4506196 /UG=Hs.82793 proteasome (prosome, macropain) subunit, beta type, 3 /FL=gb:NM_002795.1 gb:D26598.1	201400_at	767.1	P	744.41315	P	700.022	P	762.22675	P	802.3694	P	768.7995	P
gb:M80776.1 /DEF=Human beta-adrenergic receptor kinase 1 mRNA, complete cds. /FEA=mRNA /GEN=receptor kinase /PROD=receptor kinase /DB_XREF=gi:179334 /UG=Hs.83636 adrenergic, beta, receptor kinase 1 /FL=gb:M80776.1 gb:NM_001619.2	201401_s_at	120.9	P	120.39779	P	155.36543	P	99.74311	P	94.62445	P	85.71076	P
gb:NM_001619.2 /DEF=Homo sapiens adrenergic, beta, receptor kinase 1 (ADRBK1), mRNA. /FEA=mRNA /GEN=ADRBK1 /PROD=beta adrenergic receptor kinase 1 /DB_XREF=gi:6138971 /UG=Hs.83636 adrenergic, beta, receptor kinase 1 /FL=gb:M80776.1 gb:NM_001619.2	201402_at	5.3	A	5.780689	A	6.0173807	A	6.9995165	A	7.1793966	A	7.691991	A
gb:NM_004528.1 /DEF=Homo sapiens microsomal glutathione S-transferase 3 (MGST3), mRNA. /FEA=mRNA /GEN=MGST3 /PROD=microsomal glutathione S-transferase 3 /DB_XREF=gi:4758713 /UG=Hs.111811 microsomal glutathione S-transferase 3 /FL=gb:BC000505.1 gb:BC003034.1 gb:AF026977.1 gb:NM_004528.1	201403_s_at	196.3	A	187.57336	A	184.86731	A	185.07545	M	182.21309	A	197.49437	A
gb:BC000268.1 /DEF=Homo sapiens, proteasome (prosome, macropain) subunit, beta type, 2, clone MGC:1664, mRNA, complete cds. /FEA=mRNA /PROD=proteasome (prosome, macropain) subunit, betatype, 2 /DB_XREF=gi:12653014 /UG=Hs.1390 proteasome (prosome, macropain) subunit, beta type, 2 /FL=gb:BC000268.1 gb:NM_002794.1 gb:D26599.1	201404_x_at	159.7	P	122.789795	P	157.95625	P	140.1962	P	198.7257	P	160.73264	P
gb:NM_006833.1 /DEF=Homo sapiens COP9 subunit 6 (MOV34 homolog, 34 kD) (MOV34-34KD), mRNA. /FEA=mRNA /GEN=MOV34-34KD /PROD=COP9 subunit 6 (MOV34 homolog, 34 kD) /DB_XREF=gi:5803095 /UG=Hs.15591 COP9 subunit 6 (MOV34 homolog, 34 kD) /FL=gb:BC002520.1 gb:U70735.1 gb:NM_006833.1	201405_s_at	275.7	P	307.97116	P	344.9965	P	227.58722	P	224.57152	P	249.54019	P
gb:NM_021029.1 /DEF=Homo sapiens ribosomal protein L44 (RPL44), mRNA. /FEA=mRNA /GEN=RPL44 /PROD=ribosomal protein L44 /DB_XREF=gi:10445222 /UG=Hs.178391 ribosomal protein L44 /FL=gb:NM_021029.1 gb:BC001781.1	201406_at	6905.3	P	7170.047	P	7636.7246	P	6165.236	P	6406.4634	P	6622.505	P
Consensus includes gb:AI186712 /FEA=EST /DB_XREF=gi:3737350 /DB_XREF=est:qe82f01.x1 /CLONE=IMAGE:1745497 /UG=Hs.21537 protein phosphatase 1, catalytic subunit, beta isoform /FL=gb:NM_002709.1 gb:AF092905.1	201407_s_at	26.9	P	31.594454	P	50.729866	P	76.48001	P	49.107075	P	83.91263	P
Consensus includes gb:W67887 /FEA=EST /DB_XREF=gi:1376776 /DB_XREF=est:zd38c11.s1 /CLONE=IMAGE:342932 /UG=Hs.21537 protein phosphatase 1, catalytic subunit, beta isoform /FL=gb:NM_002709.1 gb:AF092905.1	201408_at	80.7	P	43.45483	P	63.767525	P	62.480976	P	63.035107	P	87.90847	P
gb:NM_002709.1 /DEF=Homo sapiens protein phosphatase 1, catalytic subunit, beta isoform (PPP1CB), mRNA. /FEA=mRNA /GEN=PPP1CB /PROD=protein phosphatase 1, catalytic subunit, betaisoform /DB_XREF=gi:4506004 /UG=Hs.21537 protein phosphatase 1, catalytic subunit, beta isoform /FL=gb:NM_002709.1 gb:AF092905.1	201409_s_at	64.5	P	70.863266	P	77.390205	P	99.4343	P	90.173225	P	115.08018	P
Consensus includes gb:AI983043 /FEA=EST /DB_XREF=gi:5810262 /DB_XREF=est:wz30b11.x1 /CLONE=IMAGE:2559549 /UG=Hs.246885 hypothetical protein FLJ20783 /FL=gb:NM_017958.1	201410_at	314.9	P	280.46304	P	334.04822	P	423.2649	P	317.04218	P	423.0595	P
gb:NM_017958.1 /DEF=Homo sapiens hypothetical protein FLJ20783 (FLJ20783), mRNA. /FEA=mRNA /GEN=FLJ20783 /PROD=hypothetical protein FLJ20783 /DB_XREF=gi:8923679 /UG=Hs.246885 hypothetical protein FLJ20783 /FL=gb:NM_017958.1	201411_s_at	206.2	P	147.40755	P	169.0717	P	216.77914	P	238.49957	P	226.96368	P
gb:NM_014045.1 /DEF=Homo sapiens DKFZP564C1940 protein (DKFZP564C1940), mRNA. /FEA=mRNA /GEN=DKFZP564C1940 /PROD=DKFZP564C1940 protein /DB_XREF=gi:13027587 /UG=Hs.3804 DKFZP564C1940 protein /FL=gb:BC000424.1 gb:NM_014045.1 gb:AF131760.1	201412_at	95.5	M	107.14207	P	121.266945	A	453.11575	P	433.92276	P	513.56525	P
gb:NM_000414.1 /DEF=Homo sapiens hydroxysteroid (17-beta) dehydrogenase 4 (HSD17B4), mRNA. /FEA=mRNA /GEN=HSD17B4 /PROD=hydroxysteroid (17-beta) dehydrogenase 4 /DB_XREF=gi:4504504 /UG=Hs.75441 hydroxysteroid (17-beta) dehydrogenase 4 /FL=gb:BC003098.1 gb:NM_000414.1	201413_at	73.5	P	69.5676	P	88.83995	P	330.6242	P	329.9651	P	345.04074	P
gb:NM_005969.1 /DEF=Homo sapiens nucleosome assembly protein 1-like 4 (NAP1L4), mRNA. /FEA=mRNA /GEN=NAP1L4 /PROD=nucleosome assembly protein 1-like 4 /DB_XREF=gi:5174612 /UG=Hs.78103 nucleosome assembly protein 1-like 4 /FL=gb:U77456.1 gb:NM_005969.1	201414_s_at	154.3	M	115.41444	P	136.89542	P	107.05142	P	85.29124	A	132.86166	P
gb:NM_000178.1 /DEF=Homo sapiens glutathione synthetase (GSS), mRNA. /FEA=mRNA /GEN=GSS /PROD=glutathione synthetase /DB_XREF=gi:4504168 /UG=Hs.82327 glutathione synthetase /FL=gb:U34683.1 gb:NM_000178.1	201415_at	78.2	A	73.95294	P	80.23175	A	31.086088	A	39.630272	A	47.750282	A
Consensus includes gb:BG528420 /FEA=EST /DB_XREF=gi:13519957 /DB_XREF=est:602579853F1 /CLONE=IMAGE:4719060 /UG=Hs.83484 SRY (sex determining region Y)-box 4 /FL=gb:NM_003107.1	201416_at	18	A	14.950056	A	29.084007	A	72.15678	P	87.44505	P	82.2144	P
Consensus includes gb:AL136179 /DEF=Human DNA sequence from clone RP3-322L4 on chromosome 6. Contains the SOX4 gene for SRY (sex determining region Y)-box 4, a pseudogene similar to predicted fly, worm and yeast genes, ESTs, STSs, GSSs and four CpG islands /FEA=mRNA /DB_XREF=gi:8649149 /UG=Hs.83484 SRY (sex determining region Y)-box 4 /FL=gb:NM_003107.1	201417_at	13.4	A	15.946727	A	4.0115876	A	63.81912	P	85.865585	P	72.82418	P
gb:NM_003107.1 /DEF=Homo sapiens SRY (sex determining region Y)-box 4 (SOX4), mRNA. /FEA=mRNA /GEN=SOX4 /PROD=SRY (sex determining region Y)-box 4 /DB_XREF=gi:4507162 /UG=Hs.83484 SRY (sex determining region Y)-box 4 /FL=gb:NM_003107.1	201418_s_at	4.5	A	3.3886795	A	9.778244	A	20.79268	A	15.651084	A	30.16859	A
gb:NM_004656.1 /DEF=Homo sapiens BRCA1 associated protein-1 (ubiquitin carboxy-terminal hydrolase) (BAP1), mRNA. /FEA=mRNA /GEN=BAP1 /PROD=BRCA1 associated protein-1 (ubiquitincarboxy-terminal hydrolase) /DB_XREF=gi:4757835 /UG=Hs.106674 BRCA1 associated protein-1 (ubiquitin carboxy-terminal hydrolase) /FL=gb:BC001596.1 gb:AF045581.1 gb:NM_004656.1	201419_at	71.6	A	113.81976	A	97.030266	A	98.40496	A	105.24996	A	104.39131	A
Consensus includes gb:BF975273 /FEA=EST /DB_XREF=gi:12342488 /DB_XREF=est:602244783F1 /CLONE=IMAGE:4335765 /UG=Hs.11039 hypothetical protein MGC2722 /FL=gb:BC001679.1 gb:NM_024102.1	201420_s_at	125.8	P	108.2384	P	131.6302	P	111.27172	P	98.50132	A	134.75969	P
gb:NM_024102.1 /DEF=Homo sapiens hypothetical protein MGC2722 (MGC2722), mRNA. /FEA=mRNA /GEN=MGC2722 /PROD=hypothetical protein MGC2722 /DB_XREF=gi:13129109 /UG=Hs.11039 hypothetical protein MGC2722 /FL=gb:BC001679.1 gb:NM_024102.1	201421_s_at	168.8	P	186.07837	P	164.14078	P	87.288086	P	76.81954	P	113.98132	P
gb:NM_006332.1 /DEF=Homo sapiens interferon, gamma-inducible protein 30 (IFI30), mRNA. /FEA=mRNA /GEN=IFI30 /PROD=interferon, gamma-inducible protein 30 /DB_XREF=gi:5453695 /UG=Hs.14623 interferon, gamma-inducible protein 30 /FL=gb:J03909.1 gb:NM_006332.1 gb:AF097362.1	201422_at	304.5	P	288.63577	P	212.3634	P	828.5163	P	844.4406	P	896.8662	P
Consensus includes gb:AL037208 /FEA=EST /DB_XREF=gi:5406648 /DB_XREF=est:DKFZp564B1169_s1 /CLONE=DKFZp564B1169 /UG=Hs.183874 cullin 4A /FL=gb:NM_003589.1 gb:AF077188.1	201423_s_at	107	P	106.7434	P	104.30127	P	87.082214	P	73.947784	P	68.228966	P
gb:NM_003589.1 /DEF=Homo sapiens cullin 4A (CUL4A), mRNA. /FEA=mRNA /GEN=CUL4A /PROD=cullin 4A /DB_XREF=gi:11140810 /UG=Hs.183874 cullin 4A /FL=gb:NM_003589.1 gb:AF077188.1	201424_s_at	30.7	P	27.807104	P	15.461327	P	17.18999	P	19.38437	P	13.785646	P
gb:NM_000690.1 /DEF=Homo sapiens aldehyde dehydrogenase 2, mitochondrial (ALDH2), mRNA. /FEA=mRNA /GEN=ALDH2 /PROD=aldehyde dehydrogenase 2, mitochondrial /DB_XREF=gi:4502032 /UG=Hs.195432 aldehyde dehydrogenase 2 family (mitochondrial) /FL=gb:BC002967.1 gb:NM_000690.1	201425_at	22.4	A	4.485017	A	27.663237	A	19.660406	A	38.76874	A	26.572334	A
Consensus includes gb:AI922599 /FEA=EST /DB_XREF=gi:5658563 /DB_XREF=est:wm90b11.x1 /CLONE=IMAGE:2443197 /UG=Hs.297753 vimentin /FL=gb:BC000163.2 gb:NM_003380.1	201426_s_at	131.1	P	131.8595	P	133.46886	P	18.528131	A	13.928029	A	21.277845	A
gb:NM_005410.1 /DEF=Homo sapiens selenoprotein P, plasma, 1 (SEPP1), mRNA. /FEA=mRNA /GEN=SEPP1 /PROD=selenoprotein P precursor /DB_XREF=gi:4885590 /UG=Hs.3314 selenoprotein P, plasma, 1 /FL=gb:NM_005410.1	201427_s_at	0.8	A	1.5946727	A	0.58502316	A	0.72053844	A	2.5845828	A	0.59937596	A
gb:NM_001305.1 /DEF=Homo sapiens claudin 4 (CLDN4), mRNA. /FEA=mRNA /GEN=CLDN4 /PROD=claudin 4 /DB_XREF=gi:4502876 /UG=Hs.5372 claudin 4 /FL=gb:BC000671.1 gb:AB000712.1 gb:NM_001305.1	201428_at	3.1	A	5.9800224	A	2.5072422	A	5.1467032	A	27.425297	A	12.387102	A
gb:NM_000998.1 /DEF=Homo sapiens ribosomal protein L37a (RPL37A), mRNA. /FEA=mRNA /GEN=RPL37A /PROD=ribosomal protein L37a /DB_XREF=gi:4506642 /UG=Hs.5566 ribosomal protein L37a /FL=gb:BC000555.1 gb:L06499.1 gb:NM_000998.1	201429_s_at	9755.6	P	9741.257	P	9883.381	P	9631.952	P	9654.135	P	9570.835	P
Consensus includes gb:W72516 /FEA=EST /DB_XREF=gi:1382173 /DB_XREF=est:zd64g05.s1 /CLONE=IMAGE:345464 /UG=Hs.74566 dihydropyrimidinase-like 3 /FL=gb:D78014.1 gb:NM_001387.1	201430_s_at	3.4	A	6.877026	A	4.9309096	A	7.2053843	A	13.21009	A	4.3954234	A
gb:NM_001387.1 /DEF=Homo sapiens dihydropyrimidinase-like 3 (DPYSL3), mRNA. /FEA=mRNA /GEN=DPYSL3 /PROD=dihydropyrimidinase-like 3 /DB_XREF=gi:4503378 /UG=Hs.74566 dihydropyrimidinase-like 3 /FL=gb:D78014.1 gb:NM_001387.1	201431_s_at	6.2	A	19.933409	A	17.049246	A	8.749395	A	22.97407	A	6.5931354	A
gb:NM_001752.1 /DEF=Homo sapiens catalase (CAT), mRNA. /FEA=mRNA /GEN=CAT /PROD=catalase /DB_XREF=gi:4557013 /UG=Hs.76359 catalase /FL=gb:NM_001752.1	201432_at	1136.8	P	1110.0916	P	1162.5245	P	1674.4283	P	1665.4764	P	1671.6595	P
gb:NM_014754.1 /DEF=Homo sapiens phosphatidylserine synthase 1 (PTDSS1), mRNA. /FEA=mRNA /GEN=PTDSS1 /PROD=phosphatidylserine synthase 1 /DB_XREF=gi:7662646 /UG=Hs.77329 phosphatidylserine synthase 1 /FL=gb:BC004192.1 gb:BC004390.1 gb:D14694.1 gb:NM_014754.1	201433_s_at	1021.9	P	847.26953	P	1012.1736	P	672.4682	P	670.84283	P	714.9556	P
gb:NM_003314.1 /DEF=Homo sapiens tetratricopeptide repeat domain 1 (TTC1), mRNA. /FEA=mRNA /GEN=TTC1 /PROD=tetratricopeptide repeat domain 1 /DB_XREF=gi:4507710 /UG=Hs.7733 tetratricopeptide repeat domain 1 /FL=gb:BC000942.1 gb:U46570.1 gb:NM_003314.1	201434_at	44.5	A	76.14562	A	83.99261	A	69.48049	A	133.39319	A	87.1093	A
Consensus includes gb:AW268640 /FEA=EST /DB_XREF=gi:6655670 /DB_XREF=est:xv52a03.x1 /CLONE=IMAGE:2816716 /UG=Hs.79306 eukaryotic translation initiation factor 4E /FL=gb:M15353.1 gb:NM_001968.1	201435_s_at	235.6	P	161.06195	P	255.15366	P	175.81139	P	155.36214	P	182.60988	P
Consensus includes gb:AI742789 /FEA=EST /DB_XREF=gi:5111077 /DB_XREF=est:wg46c05.x1 /CLONE=IMAGE:2368136 /UG=Hs.79306 eukaryotic translation initiation factor 4E /FL=gb:M15353.1 gb:NM_001968.1	201436_at	27.8	P	33.886795	P	25.991743	P	14.616636	P	17.37414	P	19.479717	P
gb:NM_001968.1 /DEF=Homo sapiens eukaryotic translation initiation factor 4E (EIF4E), mRNA. /FEA=mRNA /GEN=EIF4E /PROD=eukaryotic translation initiation factor 4E /DB_XREF=gi:4503534 /UG=Hs.79306 eukaryotic translation initiation factor 4E /FL=gb:M15353.1 gb:NM_001968.1	201437_s_at	75.8	P	73.653946	P	83.57474	P	59.701756	P	39.199505	P	63.833538	P
gb:NM_004369.1 /DEF=Homo sapiens collagen, type VI, alpha 3 (COL6A3), mRNA. /FEA=mRNA /GEN=COL6A3 /PROD=collagen, type VI, alpha 3 /DB_XREF=gi:4758027 /UG=Hs.80988 collagen, type VI, alpha 3 /FL=gb:NM_004369.1	201438_at	5.4	A	12.956716	A	2.841541	A	2.8821537	A	21.825365	A	1.7981278	A
gb:NM_004193.1 /DEF=Homo sapiens golgi-specific brefeldin A resistance factor 1 (GBF1), mRNA. /FEA=mRNA /GEN=GBF1 /PROD=golgi-specific brefeldin A resistance factor 1 /DB_XREF=gi:4758415 /UG=Hs.155499 golgi-specific brefeldin A resistance factor 1 /FL=gb:AF068755.1 gb:NM_004193.1	201439_at	66.4	P	62.2919	P	59.25449	P	36.54159	P	63.46587	P	83.712845	P
gb:NM_004818.1 /DEF=Homo sapiens prp28, U5 snRNP 100 kd protein (U5-100K), mRNA. /FEA=mRNA /GEN=U5-100K /PROD=prp28, U5 snRNP 100 kd protein /DB_XREF=gi:4759277 /UG=Hs.168103 prp28, U5 snRNP 100 kd protein /FL=gb:BC002366.1 gb:AF026402.1 gb:NM_004818.1	201440_at	61.6	A	55.31521	A	12.619785	A	11.528615	A	17.948492	A	42.85538	A
gb:NM_001863.2 /DEF=Homo sapiens cytochrome c oxidase subunit VIb (COX6B), nuclear gene encoding mitochondrial protein, mRNA. /FEA=mRNA /GEN=COX6B /PROD=cytochrome c oxidase subunit VIb /DB_XREF=gi:6680989 /UG=Hs.174031 cytochrome c oxidase subunit VIb /FL=gb:BC001015.1 gb:BC002478.1 gb:NM_001863.2	201441_at	509.4	P	457.67108	P	505.7943	P	820.69324	P	755.7033	P	803.56335	P
Consensus includes gb:AF248966.1 /DEF=Homo sapiens HT028 mRNA, complete cds. /FEA=mRNA /PROD=HT028 /DB_XREF=gi:12005668 /UG=Hs.183434 ATPase, H+ transporting, lysosomal (vacuolar proton pump) membrane sector associated protein M8-9 /FL=gb:AF248966.1 gb:NM_005765.1	201442_s_at	25.4	A	34.883465	P	20.893684	A	16.67532	A	32.450874	A	22.87618	A
gb:AF248966.1 /DEF=Homo sapiens HT028 mRNA, complete cds. /FEA=mRNA /PROD=HT028 /DB_XREF=gi:12005668 /UG=Hs.183434 ATPase, H+ transporting, lysosomal (vacuolar proton pump) membrane sector associated protein M8-9 /FL=gb:AF248966.1 gb:NM_005765.1	201443_s_at	207.3	P	194.55006	P	219.0494	P	675.24744	P	473.40945	P	628.34576	P
gb:NM_005765.1 /DEF=Homo sapiens ATPase, H+ transporting, lysosomal (vacuolar proton pump) membrane sector associated protein M8-9 (APT6M8-9), mRNA. /FEA=mRNA /GEN=APT6M8-9 /PROD=ATPase, H+ transporting, lysosomal (vacuolarproton pump) membrane sector associated protein M8-9 /DB_XREF=gi:5031590 /UG=Hs.183434 ATPase, H+ transporting, lysosomal (vacuolar proton pump) membrane sector associated prot…	201444_s_at	181.9	P	157.2746	P	174.25333	P	423.059	P	463.50183	P	451.2302	P
gb:NM_001839.1 /DEF=Homo sapiens calponin 3, acidic (CNN3), mRNA. /FEA=mRNA /GEN=CNN3 /PROD=calponin 3 /DB_XREF=gi:4502922 /UG=Hs.194662 calponin 3, acidic /FL=gb:NM_001839.1	201445_at	2.7	A	2.392009	A	26.576765	A	7.9259224	A	31.014994	A	25.67327	A
Consensus includes gb:BF692742 /FEA=EST /DB_XREF=gi:11978150 /DB_XREF=est:602079823F1 /CLONE=IMAGE:4244524 /UG=Hs.239489 TIA1 cytotoxic granule-associated RNA-binding protein /FL=gb:NM_022037.1 gb:M77142.1	201446_s_at	94.4	P	81.92631	A	100.45683	A	107.463165	P	124.059975	P	113.08226	P
Consensus includes gb:H96549 /FEA=EST /DB_XREF=gi:1110035 /DB_XREF=est:yw01c09.s1 /CLONE=IMAGE:250960 /UG=Hs.239489 TIA1 cytotoxic granule-associated RNA-binding protein /FL=gb:NM_022037.1 gb:M77142.1	201447_at	55.8	A	35.282135	A	41.78737	P	56.716667	P	42.50203	A	68.12906	P
Consensus includes gb:AL046419 /FEA=EST /DB_XREF=gi:5434493 /DB_XREF=est:DKFZp434N247_s1 /CLONE=DKFZp434N247 /UG=Hs.239489 TIA1 cytotoxic granule-associated RNA-binding protein /FL=gb:NM_022037.1 gb:M77142.1	201448_at	45.3	P	34.08613	P	47.136154	P	67.62768	P	56.717236	P	65.43188	P
Consensus includes gb:AL567227 /FEA=EST /DB_XREF=gi:12920378 /DB_XREF=est:AL567227 /CLONE=CS0DF027YA11 (3 prime) /UG=Hs.239489 TIA1 cytotoxic granule-associated RNA-binding protein /FL=gb:NM_022037.1 gb:M77142.1	201449_at	35.7	P	58.30522	P	33.429893	P	40.761887	P	51.260895	P	67.429794	P
gb:NM_022037.1 /DEF=Homo sapiens TIA1 cytotoxic granule-associated RNA-binding protein (TIA1), transcript variant 1, mRNA. /FEA=mRNA /GEN=TIA1 /PROD=TIA1 protein, isoform 1 /DB_XREF=gi:11863160 /UG=Hs.239489 TIA1 cytotoxic granule-associated RNA-binding protein /FL=gb:NM_022037.1 gb:M77142.1	201450_s_at	16.2	M	11.561378	P	18.720741	M	28.924473	P	18.81002	P	44.55361	P
Consensus includes gb:D78132.1 /DEF=Homo sapiens mRNA for ras-related GTP-binding protein, complete cds. /FEA=mRNA /GEN=Rheb /PROD=ras-related GTP-binding protein /DB_XREF=gi:1772344 /UG=Hs.279903 Ras homolog enriched in brain 2 /FL=gb:D78132.1 gb:NM_005614.1 gb:AF148645.1	201451_x_at	1.7	A	3.8870149	A	3.5101388	A	1.8528131	A	3.7332861	A	8.391263	A
Consensus includes gb:AW138374 /FEA=EST /DB_XREF=gi:6142692 /DB_XREF=est:UI-H-BI1-adb-e-09-0-UI.s1 /CLONE=IMAGE:2716145 /UG=Hs.279903 Ras homolog enriched in brain 2 /FL=gb:D78132.1 gb:NM_005614.1 gb:AF148645.1	201452_at	12.3	A	5.9800224	A	17.884993	A	2.3674834	A	3.0153465	A	4.0957355	A
gb:NM_005614.1 /DEF=Homo sapiens Ras homolog enriched in brain 2 (RHEB2), mRNA. /FEA=mRNA /GEN=RHEB2 /PROD=Ras homolog enriched in brain 2 /DB_XREF=gi:5032040 /UG=Hs.279903 Ras homolog enriched in brain 2 /FL=gb:D78132.1 gb:NM_005614.1 gb:AF148645.1	201453_x_at	412	P	393.1865	P	323.43423	P	213.38231	P	280.57083	P	218.17284	P
Consensus includes gb:AW055008 /FEA=EST /DB_XREF=gi:5920711 /DB_XREF=est:wy98c09.x1 /CLONE=IMAGE:2556592 /UG=Hs.293007 aminopeptidase puromycin sensitive /FL=gb:NM_006310.1	201454_s_at	60.9	A	44.052834	A	61.260284	A	87.49395	P	84.142525	P	101.29453	P
Consensus includes gb:AJ132583.1 /DEF=Homo sapiens mRNA for puromycin sensitive aminopeptidase, partial. /FEA=mRNA /PROD=puromycin sensitive aminopeptidase /DB_XREF=gi:4210725 /UG=Hs.293007 aminopeptidase puromycin sensitive /FL=gb:NM_006310.1	201455_s_at	60.3	P	42.45816	A	62.681053	P	115.28615	P	112.42936	P	123.871025	P
Consensus includes gb:AU160695 /FEA=EST /DB_XREF=gi:11022216 /DB_XREF=est:AU160695 /CLONE=Y79AA1002240 /UG=Hs.40323 BUB3 (budding uninhibited by benzimidazoles 3, yeast) homolog /FL=gb:BC005138.1 gb:AF047472.1 gb:AF053304.1 gb:AF081496.1 gb:NM_004725.1	201456_s_at	205.5	P	188.86905	P	220.6373	P	132.16733	P	103.23973	P	171.6213	P
gb:AF081496.1 /DEF=Homo sapiens kinetochore protein BUB3 (BUB3) mRNA, complete cds. /FEA=mRNA /GEN=BUB3 /PROD=kinetochore protein BUB3 /DB_XREF=gi:3639059 /UG=Hs.40323 BUB3 (budding uninhibited by benzimidazoles 3, yeast) homolog /FL=gb:BC005138.1 gb:AF047472.1 gb:AF053304.1 gb:AF081496.1 gb:NM_004725.1	201457_x_at	442.2	P	431.45862	P	490.08228	P	247.45348	P	292.05786	P	294.59326	P
gb:NM_004725.1 /DEF=Homo sapiens BUB3 (budding uninhibited by benzimidazoles 3, yeast) homolog (BUB3), mRNA. /FEA=mRNA /GEN=BUB3 /PROD=BUB3 (budding uninhibited by benzimidazoles 3,yeast) homolog /DB_XREF=gi:4757879 /UG=Hs.40323 BUB3 (budding uninhibited by benzimidazoles 3, yeast) homolog /FL=gb:BC005138.1 gb:AF047472.1 gb:AF053304.1 gb:AF081496.1 gb:NM_004725.1	201458_s_at	215.9	P	157.67326	P	239.69234	P	136.49057	P	56.717236	P	200.19156	P
gb:NM_006666.1 /DEF=Homo sapiens RuvB (E coli homolog)-like 2 (RUVBL2), mRNA. /FEA=mRNA /GEN=RUVBL2 /PROD=RuvB (E coli homolog)-like 2 /DB_XREF=gi:5730022 /UG=Hs.6455 RuvB (E coli homolog)-like 2 /FL=gb:BC000428.1 gb:BC004531.1 gb:AB024301.1 gb:AF151804.1 gb:AF155138.1 gb:NM_006666.1 gb:AL136743.1 gb:AF124607.1	201459_at	434.8	P	435.34564	P	500.61267	P	78.84749	A	78.68619	A	88.90743	A
Consensus includes gb:AI141802 /FEA=EST /DB_XREF=gi:3649259 /DB_XREF=est:qa56e05.s1 /CLONE=IMAGE:1690784 /UG=Hs.75074 mitogen-activated protein kinase-activated protein kinase 2 /FL=gb:NM_004759.1 gb:U12779.1	201460_at	143.1	P	137.6402	P	147.00795	P	473.49667	P	463.64545	P	483.09702	P
gb:NM_004759.1 /DEF=Homo sapiens mitogen-activated protein kinase-activated protein kinase 2 (MAPKAPK2), mRNA. /FEA=mRNA /GEN=MAPKAPK2 /PROD=mitogen-activated protein kinase-activatedprotein kinase 2 /DB_XREF=gi:10863900 /UG=Hs.75074 mitogen-activated protein kinase-activated protein kinase 2 /FL=gb:NM_004759.1 gb:U12779.1	201461_s_at	23.6	P	29.102777	P	32.343422	A	100.66952	P	128.79837	P	116.37883	P
gb:NM_014766.1 /DEF=Homo sapiens KIAA0193 gene product (KIAA0193), mRNA. /FEA=mRNA /GEN=KIAA0193 /PROD=KIAA0193 gene product /DB_XREF=gi:7661983 /UG=Hs.75137 KIAA0193 gene product /FL=gb:D83777.1 gb:NM_014766.1	201462_at	8.2	A	9.368702	A	7.0202775	A	6.9995165	A	6.4614573	A	6.093655	A
gb:NM_006755.1 /DEF=Homo sapiens transaldolase 1 (TALDO1), mRNA. /FEA=mRNA /GEN=TALDO1 /PROD=transaldolase 1 /DB_XREF=gi:5803186 /UG=Hs.77290 transaldolase 1 /FL=gb:L19437.2 gb:NM_006755.1	201463_s_at	540.6	P	463.8504	P	463.0876	P	491.20135	P	463.64545	P	504.97424	P
Consensus includes gb:BG491844 /FEA=EST /DB_XREF=gi:13453356 /DB_XREF=est:602535931T1 /CLONE=IMAGE:4684998 /UG=Hs.78465 v-jun avian sarcoma virus 17 oncogene homolog /FL=gb:BC002646.1 gb:NM_002228.2	201464_x_at	14.1	A	17.940067	A	38.444378	A	78.950424	P	66.05045	A	56.04165	P
gb:BC002646.1 /DEF=Homo sapiens, v-jun avian sarcoma virus 17 oncogene homolog, clone MGC:3338, mRNA, complete cds. /FEA=mRNA /PROD=v-jun avian sarcoma virus 17 oncogene homolog /DB_XREF=gi:12803622 /UG=Hs.78465 v-jun avian sarcoma virus 17 oncogene homolog /FL=gb:BC002646.1 gb:NM_002228.2	201465_s_at	5.7	A	4.1860156	A	5.9338064	A	5.8672414	A	21.251015	A	15.383982	A
gb:NM_002228.2 /DEF=Homo sapiens v-jun avian sarcoma virus 17 oncogene homolog (JUN), mRNA. /FEA=mRNA /GEN=JUN /PROD=v-jun avian sarcoma virus 17 oncogene homolog /DB_XREF=gi:7710122 /UG=Hs.78465 v-jun avian sarcoma virus 17 oncogene homolog /FL=gb:BC002646.1 gb:NM_002228.2	201466_s_at	2.8	A	6.0796895	A	2.9251158	A	13.17556	A	13.21009	A	26.67223	A
Consensus includes gb:AI039874 /FEA=EST /DB_XREF=gi:3279068 /DB_XREF=est:ox97c05.x1 /CLONE=IMAGE:1664264 /UG=Hs.80706 diaphorase (NADHNADPH) (cytochrome b-5 reductase) /FL=gb:J03934.1 gb:NM_000903.1	201467_s_at	2.9	A	2.491676	A	3.8444378	A	8.33766	A	4.020462	A	3.6961517	A
gb:NM_000903.1 /DEF=Homo sapiens diaphorase (NADHNADPH) (cytochrome b-5 reductase) (DIA4), mRNA. /FEA=mRNA /GEN=DIA4 /PROD=NAD(P)H menadione oxidoreductase 1,dioxin-inducible /DB_XREF=gi:4505414 /UG=Hs.80706 diaphorase (NADHNADPH) (cytochrome b-5 reductase) /FL=gb:J03934.1 gb:NM_000903.1	201468_s_at	36.2	M	51.228863	P	25.23957	A	49.71715	P	56.286472	P	43.055172	P
Consensus includes gb:AI809967 /FEA=EST /DB_XREF=gi:5396533 /DB_XREF=est:wf64c03.x1 /CLONE=IMAGE:2360356 /UG=Hs.81972 SHC (Src homology 2 domain-containing) transforming protein 1 /FL=gb:NM_003029.1 gb:U73377.1	201469_s_at	9.5	A	37.175808	A	25.991743	A	35.40932	P	49.107075	A	28.86994	A
gb:NM_004832.1 /DEF=Homo sapiens glutathione-S-transferase like; glutathione transferase omega (GSTTLp28), mRNA. /FEA=mRNA /GEN=GSTTLp28 /PROD=glutathione-S-transferase like /DB_XREF=gi:4758483 /UG=Hs.11465 glutathione-S-transferase like; glutathione transferase omega /FL=gb:BC000127.1 gb:U90313.1 gb:NM_004832.1 gb:AF212303.1	201470_at	616.6	P	634.1814	P	616.5308	P	1198.77	P	1077.3402	P	1129.6239	P
gb:NM_003900.1 /DEF=Homo sapiens sequestosome 1 (SQSTM1), mRNA. /FEA=mRNA /GEN=SQSTM1 /PROD=sequestosome 1 /DB_XREF=gi:4505570 /UG=Hs.182248 sequestosome 1 /FL=gb:U41806.1 gb:BC003139.1 gb:U46751.1 gb:NM_003900.1	201471_s_at	185.6	P	139.73318	P	249.63774	P	503.86224	P	522.94727	P	548.72864	P
gb:NM_003372.2 /DEF=Homo sapiens von Hippel-Lindau binding protein 1 (VBP1), mRNA. /FEA=mRNA /GEN=VBP1 /PROD=von Hippel-Lindau binding protein 1 /DB_XREF=gi:9257253 /UG=Hs.198307 von Hippel-Lindau binding protein 1 /FL=gb:U96759.1 gb:NM_003372.2	201472_at	336.2	P	331.89127	P	318.33615	P	324.44818	P	320.63187	P	312.47464	P
gb:NM_002229.1 /DEF=Homo sapiens jun B proto-oncogene (JUNB), mRNA. /FEA=mRNA /GEN=JUNB /PROD=jun B proto-oncogene /DB_XREF=gi:4504808 /UG=Hs.198951 jun B proto-oncogene /FL=gb:BC004250.1 gb:NM_002229.1	201473_at	168.1	P	133.3545	P	179.2678	P	147.19571	P	131.81374	P	115.77946	P
gb:NM_002204.1 /DEF=Homo sapiens integrin, alpha 3 (antigen CD49C, alpha 3 subunit of VLA-3 receptor) (ITGA3), transcript variant a, mRNA. /FEA=mRNA /GEN=ITGA3 /PROD=integrin alpha 3 isoform a precursor /DB_XREF=gi:4504746 /UG=Hs.265829 integrin, alpha 3 (antigen CD49C, alpha 3 subunit of VLA-3 receptor) /FL=gb:M59911.1 gb:NM_002204.1	201474_s_at	34.4	A	8.372031	A	6.5188293	A	16.67532	A	3.5896983	A	7.192511	A
gb:NM_004990.1 /DEF=Homo sapiens methionine-tRNA synthetase (MARS), mRNA. /FEA=mRNA /GEN=MARS /PROD=methionine-tRNA synthetase /DB_XREF=gi:4826825 /UG=Hs.279946 methionine-tRNA synthetase /FL=gb:BC002384.1 gb:NM_004990.1 gb:D84224.1	201475_x_at	422.7	P	442.2227	P	492.42236	P	199.48622	P	254.00705	P	163.72952	P
Consensus includes gb:AI692974 /FEA=EST /DB_XREF=gi:4970314 /DB_XREF=est:wd36e03.x1 /CLONE=IMAGE:2330236 /UG=Hs.2934 ribonucleotide reductase M1 polypeptide /FL=gb:NM_001033.1	201476_s_at	148.2	P	151.49391	P	138.39977	P	75.03893	P	95.05521	P	84.8117	P
gb:NM_001033.1 /DEF=Homo sapiens ribonucleotide reductase M1 polypeptide (RRM1), mRNA. /FEA=mRNA /GEN=RRM1 /PROD=ribonucleotide reductase M1 polypeptide /DB_XREF=gi:4506748 /UG=Hs.2934 ribonucleotide reductase M1 polypeptide /FL=gb:NM_001033.1	201477_s_at	308.5	P	272.29037	P	315.9961	P	170.25293	P	170.43887	P	163.92932	P
gb:U59151.1 /DEF=Human Cbf5p homolog (CBF5) mRNA, complete cds. /FEA=mRNA /GEN=CBF5 /PROD=Cbf5p homolog /DB_XREF=gi:2737893 /UG=Hs.4747 dyskeratosis congenita 1, dyskerin /FL=gb:U59151.1 gb:AF067008.1 gb:NM_001363.1	201478_s_at	274.4	P	244.38359	P	248.30055	P	85.94994	P	62.317165	A	78.11866	P
gb:NM_001363.1 /DEF=Homo sapiens dyskeratosis congenita 1, dyskerin (DKC1), mRNA. /FEA=mRNA /GEN=DKC1 /PROD=dyskeratosis congenita 1, dyskerin /DB_XREF=gi:4503336 /UG=Hs.4747 dyskeratosis congenita 1, dyskerin /FL=gb:U59151.1 gb:AF067008.1 gb:NM_001363.1	201479_at	554.6	P	512.5876	P	641.01825	P	184.04611	P	200.16158	P	216.37473	P
gb:NM_003169.1 /DEF=Homo sapiens suppressor of Ty (S.cerevisiae) 5 homolog (SUPT5H), mRNA. /FEA=mRNA /GEN=SUPT5H /PROD=suppressor of Ty (S.cerevisiae) 5 homolog /DB_XREF=gi:4507312 /UG=Hs.70186 suppressor of Ty (S.cerevisiae) 5 homolog /FL=gb:U56402.1 gb:AB000516.1 gb:NM_003169.1	201480_s_at	116.5	P	110.530754	P	105.638466	P	126.608894	P	135.83418	P	168.82422	P
gb:NM_002862.1 /DEF=Homo sapiens phosphorylase, glycogen; brain (PYGB), nuclear gene encoding mitochondrial protein, mRNA. /FEA=mRNA /GEN=PYGB /PROD=phosphorylase, glycogen; brain /DB_XREF=gi:4506350 /UG=Hs.75658 phosphorylase, glycogen; brain /FL=gb:U47025.1 gb:NM_002862.1	201481_s_at	8.3	A	16.046394	A	8.273898	A	5.8672414	A	8.040924	A	6.193551	A
gb:NM_002826.2 /DEF=Homo sapiens quiescin Q6 (QSCN6), mRNA. /FEA=mRNA /GEN=QSCN6 /PROD=quiescin Q6 /DB_XREF=gi:13325074 /UG=Hs.77266 quiescin Q6 /FL=gb:L42379.1 gb:U97276.2 gb:NM_002826.2	201482_at	193.8	P	184.88237	P	180.85573	P	196.91286	P	176.90033	P	169.92308	P
gb:BC002802.1 /DEF=Homo sapiens, suppressor of Ty (S.cerevisiae) 4 homolog 1, clone MGC:3864, mRNA, complete cds. /FEA=mRNA /PROD=suppressor of Ty (S.cerevisiae) 4 homolog 1 /DB_XREF=gi:12803910 /UG=Hs.79058 suppressor of Ty (S.cerevisiae) 4 homolog 1 /FL=gb:BC002802.1 gb:U43923.1 gb:U38818.1 gb:U38817.1 gb:NM_003168.1	201483_s_at	159.9	P	136.14519	P	162.38571	P	240.35103	P	227.87405	P	258.8305	P
gb:NM_003168.1 /DEF=Homo sapiens suppressor of Ty (S.cerevisiae) 4 homolog 1 (SUPT4H1), mRNA. /FEA=mRNA /GEN=SUPT4H1 /PROD=suppressor of Ty (S.cerevisiae) 4 homolog 1 /DB_XREF=gi:4507310 /UG=Hs.79058 suppressor of Ty (S.cerevisiae) 4 homolog 1 /FL=gb:BC002802.1 gb:U43923.1 gb:U38818.1 gb:U38817.1 gb:NM_003168.1	201484_at	98.6	P	114.31809	P	96.77955	P	145.96051	P	175.46445	P	133.26125	P
gb:BC004892.1 /DEF=Homo sapiens, reticulocalbin 2, EF-hand calcium binding domain, clone MGC:1650, mRNA, complete cds. /FEA=mRNA /PROD=reticulocalbin 2, EF-hand calcium bindingdomain /DB_XREF=gi:13436151 /UG=Hs.79088 reticulocalbin 2, EF-hand calcium binding domain /FL=gb:BC004892.1 gb:NM_002902.1	201485_s_at	96.2	A	116.21177	A	94.9409	A	44.982185	A	38.19439	A	64.932396	A
gb:NM_002902.1 /DEF=Homo sapiens reticulocalbin 2, EF-hand calcium binding domain (RCN2), mRNA. /FEA=mRNA /GEN=RCN2 /PROD=reticulocalbin 2, EF-hand calcium bindingdomain /DB_XREF=gi:4506456 /UG=Hs.79088 reticulocalbin 2, EF-hand calcium binding domain /FL=gb:BC004892.1 gb:NM_002902.1	201486_at	61.8	P	55.71388	P	60.591682	P	38.703205	P	33.3124	P	36.86162	P
gb:NM_001814.1 /DEF=Homo sapiens cathepsin C (CTSC), mRNA. /FEA=mRNA /GEN=CTSC /PROD=cathepsin C /DB_XREF=gi:4503140 /UG=Hs.10029 cathepsin C /FL=gb:NM_001814.1	201487_at	272.4	P	299.3001	P	284.98984	P	540.5067	P	708.8937	P	671.301	P
gb:BC000717.1 /DEF=Homo sapiens, GAP-associated tyrosine phosphoprotein p62 (Sam68), clone MGC:1286, mRNA, complete cds. /FEA=mRNA /PROD=GAP-associated tyrosine phosphoprotein p62(Sam68) /DB_XREF=gi:12653852 /UG=Hs.119537 GAP-associated tyrosine phosphoprotein p62 (Sam68) /FL=gb:BC000717.1 gb:M88108.1 gb:NM_006559.1	201488_x_at	249.9	P	277.6724	P	285.07343	P	236.33661	P	220.40749	P	245.84404	P
gb:BC005020.1 /DEF=Homo sapiens, peptidylprolyl isomerase F (cyclophilin F), clone MGC:11022, mRNA, complete cds. /FEA=mRNA /PROD=peptidylprolyl isomerase F (cyclophilin F) /DB_XREF=gi:13477126 /UG=Hs.173125 peptidylprolyl isomerase F (cyclophilin F) /FL=gb:BC005020.1 gb:M80254.1 gb:NM_005729.1	201489_at	236.9	P	258.73566	P	246.21118	P	176.32605	P	146.45969	P	152.1416	P
gb:NM_005729.1 /DEF=Homo sapiens peptidylprolyl isomerase F (cyclophilin F) (PPIF), mRNA. /FEA=mRNA /GEN=PPIF /PROD=peptidylprolyl isomerase F (cyclophilin F) /DB_XREF=gi:5031986 /UG=Hs.173125 peptidylprolyl isomerase F (cyclophilin F) /FL=gb:BC005020.1 gb:M80254.1 gb:NM_005729.1	201490_s_at	217.5	P	182.6897	P	271.70148	P	185.17838	P	194.27448	P	176.61612	P
gb:NM_012111.1 /DEF=Homo sapiens chromosome 14 open reading frame 3 (C14ORF3), mRNA. /FEA=mRNA /GEN=C14ORF3 /PROD=chromosome 14 open reading frame 3 /DB_XREF=gi:6912279 /UG=Hs.204041 chromosome 14 open reading frame 3 /FL=gb:BC000321.1 gb:NM_012111.1 gb:AF164791.1	201491_at	76.6	P	93.28835	P	113.91237	P	46.732067	A	64.758156	A	56.641026	A
gb:NM_021104.1 /DEF=Homo sapiens ribosomal protein L41 (RPL41), mRNA. /FEA=mRNA /GEN=RPL41 /PROD=ribosomal protein L41 /DB_XREF=gi:10863874 /UG=Hs.324406 ribosomal protein L41 /FL=gb:NM_021104.1	201492_s_at	8574.5	P	8510.07	P	8112.85	P	8548.365	P	9830.892	P	8430.423	P
Consensus includes gb:BE778078 /FEA=EST /DB_XREF=gi:10199276 /DB_XREF=est:601463189F1 /CLONE=IMAGE:3866399 /UG=Hs.6151 pumilio (Drosophila) homolog 2 /FL=gb:AF315591.1 gb:NM_015317.1	201493_s_at	117.5	P	110.13208	P	127.200745	P	131.03506	P	98.50132	P	147.44649	P
gb:NM_005040.1 /DEF=Homo sapiens prolylcarboxypeptidase (angiotensinase C) (PRCP), mRNA. /FEA=mRNA /GEN=PRCP /PROD=prolylcarboxypeptidase (angiotensinase C) /DB_XREF=gi:4826939 /UG=Hs.75693 prolylcarboxypeptidase (angiotensinase C) /FL=gb:L13977.1 gb:NM_005040.1	201494_at	130.4	P	145.81288	P	182.86153	P	468.34998	P	446.12775	P	489.09076	P
Consensus includes gb:AI889739 /FEA=EST /DB_XREF=gi:5594903 /DB_XREF=est:wo17e08.x1 /CLONE=IMAGE:2455622 /UG=Hs.78344 myosin, heavy polypeptide 11, smooth muscle /FL=gb:NM_022844.1	201495_x_at	2.6	A	2.1926749	A	2.6743915	A	1.1322747	A	6.030693	A	2.8969839	A
Consensus includes gb:S67238.1 /DEF=smooth muscle myosin heavy chain isoform SM2 human, umbilical cord, fetal aorta, mRNA Partial, 1078 nt. /FEA=mRNA /GEN=smooth muscle myosin heavy chain isoform SM2 /PROD=smooth muscle myosin heavy chain isoform SM2 /DB_XREF=gi:452982 /UG=Hs.78344 myosin, heavy polypeptide 11, smooth muscle /FL=gb:NM_022844.1	201496_x_at	2.7	A	5.0830193	A	2.0893683	A	1.7498791	A	3.0153465	A	3.6961517	A
gb:NM_022844.1 /DEF=Homo sapiens myosin, heavy polypeptide 11, smooth muscle (MYH11), transcript variant SM2, mRNA. /FEA=mRNA /GEN=MYH11 /PROD=smooth muscle myosin heavy chain 11, isoformSM2 /DB_XREF=gi:13124874 /UG=Hs.78344 myosin, heavy polypeptide 11, smooth muscle /FL=gb:NM_022844.1	201497_x_at	8	A	6.578025	A	9.778244	A	3.7056262	A	17.37414	A	7.991679	A
Consensus includes gb:AI160440 /FEA=EST /DB_XREF=gi:3693820 /DB_XREF=est:qc08f12.x1 /CLONE=IMAGE:1709039 /UG=Hs.78683 ubiquitin specific protease 7 (herpes virus-associated) /FL=gb:NM_003470.1	201498_at	63.2	P	84.31831	P	76.303734	P	81.31791	P	69.065796	P	77.81898	P
gb:NM_003470.1 /DEF=Homo sapiens ubiquitin specific protease 7 (herpes virus-associated) (USP7), mRNA. /FEA=mRNA /GEN=USP7 /PROD=ubiquitin specific protease 7 (herpesvirus-associated) /DB_XREF=gi:4507856 /UG=Hs.78683 ubiquitin specific protease 7 (herpes virus-associated) /FL=gb:NM_003470.1	201499_s_at	277.8	P	274.38336	P	309.14294	P	305.1995	P	295.79114	P	318.7681	P
gb:NM_021959.1 /DEF=Homo sapiens protein phosphatase 1, regulatory (inhibitor) subunit 11 (PPP1R11), mRNA. /FEA=mRNA /GEN=PPP1R11 /PROD=protein phosphatase 1, regulatory (inhibitor)subunit 11 /DB_XREF=gi:11386174 /UG=Hs.82887 protein phosphatase 1, regulatory (inhibitor) subunit 11 /FL=gb:NM_021959.1	201500_s_at	212.5	P	197.14142	P	234.34355	P	273.18698	P	362.41592	P	311.0761	P
gb:NM_002092.1 /DEF=Homo sapiens G-rich RNA sequence binding factor 1 (GRSF1), mRNA. /FEA=mRNA /GEN=GRSF1 /PROD=G-rich RNA sequence binding factor 1 /DB_XREF=gi:4504160 /UG=Hs.79295 G-rich RNA sequence binding factor 1 /FL=gb:NM_002092.1 gb:U07231.1	201501_s_at	94.3	P	55.31521	P	64.01825	P	59.29002	P	72.51191	P	54.743	P
Consensus includes gb:AI078167 /FEA=EST /DB_XREF=gi:3412575 /DB_XREF=est:oz30d08.x1 /CLONE=IMAGE:1676847 /UG=Hs.81328 nuclear factor of kappa light polypeptide gene enhancer in B-cells inhibitor, alpha /FL=gb:NM_020529.1 gb:BC002601.1 gb:BC004983.1 gb:M69043.1	201502_s_at	54.8	A	55.31521	A	71.28925	P	419.0446	P	308.42688	P	380.40393	P
Consensus includes gb:BG500067 /FEA=EST /DB_XREF=gi:13461584 /DB_XREF=est:602545874F1 /CLONE=IMAGE:4668234 /UG=Hs.220689 Ras-GTPase-activating protein SH3-domain-binding protein /FL=gb:U32519.1 gb:NM_005754.1	201503_at	171.6	P	136.04552	P	175.59053	P	92.023056	P	98.21415	P	105.59006	P
Consensus includes gb:AI435302 /FEA=EST /DB_XREF=gi:4302230 /DB_XREF=est:ti02h06.x1 /CLONE=IMAGE:2129339 /UG=Hs.75066 translin /FL=gb:NM_004622.1	201504_s_at	63.4	A	82.02598	A	94.021576	A	39.217876	A	12.9229145	A	38.959435	A
gb:NM_002291.1 /DEF=Homo sapiens laminin, beta 1 (LAMB1), mRNA. /FEA=mRNA /GEN=LAMB1 /PROD=laminin, beta 1 precursor /DB_XREF=gi:4504950 /UG=Hs.82124 laminin, beta 1 /FL=gb:M61916.1 gb:NM_002291.1	201505_at	5	A	8.671033	A	13.121233	A	6.0731096	A	0.7179397	A	0.8990639	A
gb:NM_000358.1 /DEF=Homo sapiens transforming growth factor, beta-induced, 68kD (TGFBI), mRNA. /FEA=mRNA /GEN=TGFBI /PROD=transforming growth factor, beta-induced, 68kD /DB_XREF=gi:4507466 /UG=Hs.118787 transforming growth factor, beta-induced, 68kD /FL=gb:BC000097.1 gb:BC004972.1 gb:M77349.1 gb:NM_000358.1	201506_at	3.3	A	6.1793566	A	13.873406	A	5.5584393	A	3.5896983	A	5.3943834	A
gb:NM_002622.2 /DEF=Homo sapiens prefoldin 1 (PFDN1), mRNA. /FEA=mRNA /GEN=PFDN1 /PROD=prefoldin 1 /DB_XREF=gi:12408673 /UG=Hs.132881 prefoldin 1 /FL=gb:NM_002622.2	201507_at	65.3	P	59.30189	A	104.71915	M	106.74262	P	95.91675	P	138.95532	P
gb:NM_001552.1 /DEF=Homo sapiens insulin-like growth factor-binding protein 4 (IGFBP4), mRNA. /FEA=mRNA /GEN=IGFBP4 /PROD=insulin-like growth factor-binding protein 4 /DB_XREF=gi:10835020 /UG=Hs.1516 insulin-like growth factor-binding protein 4 /FL=gb:NM_001552.1 gb:M62403.1	201508_at	15.6	A	8.172697	A	28.58256	A	4.426165	A	21.394602	A	4.4953194	A
gb:NM_006899.1 /DEF=Homo sapiens isocitrate dehydrogenase 3 (NAD+) beta (IDH3B), mRNA. /FEA=mRNA /GEN=IDH3B /PROD=isocitrate dehydrogenase 3 (NAD+) beta /DB_XREF=gi:5901981 /UG=Hs.155410 isocitrate dehydrogenase 3 (NAD+) beta /FL=gb:BC001960.1 gb:U49283.1 gb:NM_006899.1	201509_at	74.8	P	70.06593	P	62.26318	P	63.92205	P	72.94267	P	85.91055	P
gb:AF017307.1 /DEF=Homo sapiens Ets-related transcription factor (ERT) mRNA, complete cds. /FEA=mRNA /GEN=ERT /PROD=Ets-related transcription factor /DB_XREF=gi:2338755 /UG=Hs.166096 E74-like factor 3 (ets domain transcription factor, epithelial-specific ) /FL=gb:BC003569.1 gb:U66894.1 gb:U73843.1 gb:AF017307.1 gb:AF016295.1 gb:U97156.1 gb:NM_004433.1	201510_at	4.6	A	8.372031	A	20.977259	A	21.513218	A	25.70224	A	15.284086	A
gb:NM_001087.1 /DEF=Homo sapiens angio-associated, migratory cell protein (AAMP), mRNA. /FEA=mRNA /GEN=AAMP /PROD=angio-associated, migratory cell protein /DB_XREF=gi:4557228 /UG=Hs.83347 angio-associated, migratory cell protein /FL=gb:NM_001087.1 gb:M95627.1	201511_at	102	P	81.32831	M	106.557785	P	78.33282	M	78.68619	A	100.89495	A
gb:BC003633.1 /DEF=Homo sapiens, translocase of outer mitochondrial membrane 70 (yeast) homolog A, clone MGC:3766, mRNA, complete cds. /FEA=mRNA /PROD=translocase of outer mitochondrial membrane 70(yeast) homolog A /DB_XREF=gi:13177705 /UG=Hs.21198 translocase of outer mitochondrial membrane 70 (yeast) homolog A /FL=gb:BC003633.1 gb:AB018262.1 gb:NM_014820.1	201512_s_at	93.2	P	78.83663	P	100.70756	P	63.304447	P	80.12207	M	75.12178	P
Consensus includes gb:AI659180 /FEA=EST /DB_XREF=gi:4762750 /DB_XREF=est:tu02c06.x1 /CLONE=IMAGE:2249866 /UG=Hs.75066 translin /FL=gb:NM_004622.1	201513_at	45.2	P	65.68058	P	61.009556	P	31.806625	P	24.266361	P	32.66599	P
gb:NM_005754.1 /DEF=Homo sapiens Ras-GTPase-activating protein SH3-domain-binding protein (G3BP), mRNA. /FEA=mRNA /GEN=G3BP /PROD=Ras-GTPase-activating protein SH3-domain-bindingprotein /DB_XREF=gi:5031702 /UG=Hs.220689 Ras-GTPase-activating protein SH3-domain-binding protein /FL=gb:U32519.1 gb:NM_005754.1	201514_s_at	148	A	142.82288	A	147.42583	A	113.3304	A	113.43447	A	128.96573	A
gb:NM_004622.1 /DEF=Homo sapiens translin (TSN), mRNA. /FEA=mRNA /GEN=TSN /PROD=translin /DB_XREF=gi:4759269 /UG=Hs.75066 translin /FL=gb:NM_004622.1	201515_s_at	343.3	P	331.3929	P	358.6192	P	235.82195	P	201.88464	P	265.82324	P
gb:NM_003132.1 /DEF=Homo sapiens spermidine synthase (SRM), mRNA. /FEA=mRNA /GEN=SRM /PROD=spermidine synthase /DB_XREF=gi:4507208 /UG=Hs.76244 spermidine synthase /FL=gb:BC000309.1 gb:NM_003132.1 gb:M34338.1	201516_at	424.6	P	450.09637	P	411.1877	P	116.00668	P	113.1473	P	112.0833	P
gb:BC001255.1 /DEF=Homo sapiens, nuclear cap binding protein subunit 2, 20kD, clone MGC:4991, mRNA, complete cds. /FEA=mRNA /PROD=nuclear cap binding protein subunit 2, 20kD /DB_XREF=gi:12654824 /UG=Hs.240770 nuclear cap binding protein subunit 2, 20kD /FL=gb:D59253.1 gb:BC001255.1 gb:NM_007362.1	201517_at	101.6	P	89.70034	P	91.59791	P	87.80276	P	92.757805	P	95.00108	P
gb:NM_006807.1 /DEF=Homo sapiens chromobox homolog 1 (Drosophila HP1 beta) (CBX1), mRNA. /FEA=mRNA /GEN=CBX1 /PROD=chromobox homolog 1 (Drosophila HP1 beta) /DB_XREF=gi:5803075 /UG=Hs.77254 chromobox homolog 1 (Drosophila HP1 beta) /FL=gb:U35451.1 gb:BC002609.1 gb:NM_006807.1	201518_at	113.6	P	105.2484	P	117.67323	P	118.168304	P	125.20867	P	122.1728	P
gb:NM_014820.1 /DEF=Homo sapiens translocase of outer mitochondrial membrane 70 (yeast) homolog A (TOMM70A), mRNA. /FEA=mRNA /GEN=TOMM70A /PROD=translocase of outer mitochondrial membrane 70(yeast) homolog A /DB_XREF=gi:7662672 /UG=Hs.21198 translocase of outer mitochondrial membrane 70 (yeast) homolog A /FL=gb:BC003633.1 gb:AB018262.1 gb:NM_014820.1	201519_at	456.6	P	313.75183	P	408.01187	P	152.54828	P	187.81302	P	170.52245	P
Consensus includes gb:BF034561 /FEA=EST /DB_XREF=gi:10742273 /DB_XREF=est:601455476F1 /CLONE=IMAGE:3859242 /UG=Hs.79295 G-rich RNA sequence binding factor 1 /FL=gb:NM_002092.1 gb:U07231.1	201520_s_at	223.8	P	186.37737	P	185.95378	P	182.19328	P	146.17252	P	176.9158	P
gb:NM_007362.1 /DEF=Homo sapiens nuclear cap binding protein subunit 2, 20kD (NCBP2), mRNA. /FEA=mRNA /GEN=NCBP2 /PROD=nuclear cap binding protein subunit 2, 20kD /DB_XREF=gi:6679063 /UG=Hs.240770 nuclear cap binding protein subunit 2, 20kD /FL=gb:D59253.1 gb:BC001255.1 gb:NM_007362.1	201521_s_at	61.1	A	51.62753	P	61.009556	M	52.290504	A	53.70189	A	65.43188	M
gb:NM_003097.2 /DEF=Homo sapiens small nuclear ribonucleoprotein polypeptide N (SNRPN), transcript variant 1, mRNA. /FEA=mRNA /GEN=SNRPN /PROD=small nuclear ribonucleoprotein polypeptide N /DB_XREF=gi:13027651 /UG=Hs.48375 small nuclear ribonucleoprotein polypeptide N /FL=gb:U41303.1 gb:NM_003097.2 gb:BC003180.1 gb:J04615.1	201522_x_at	485.7	P	482.0895	P	469.1886	P	406.69247	P	406.64105	P	392.29156	P
Consensus includes gb:BE262760 /FEA=EST /DB_XREF=gi:9136144 /DB_XREF=est:601153762F1 /CLONE=IMAGE:3509895 /UG=Hs.75355 ubiquitin-conjugating enzyme E2N (homologous to yeast UBC13) /FL=gb:D83004.1 gb:BC000396.1 gb:BC003365.1 gb:NM_003348.1	201523_x_at	193.8	P	255.14763	P	332.79462	P	209.16202	P	201.74104	P	216.97409	P
gb:NM_003348.1 /DEF=Homo sapiens ubiquitin-conjugating enzyme E2N (homologous to yeast UBC13) (UBE2N), mRNA. /FEA=mRNA /GEN=UBE2N /PROD=ubiquitin-conjugating enzyme E2N (homologous toyeast UBC13) /DB_XREF=gi:4507792 /UG=Hs.75355 ubiquitin-conjugating enzyme E2N (homologous to yeast UBC13) /FL=gb:D83004.1 gb:BC000396.1 gb:BC003365.1 gb:NM_003348.1	201524_x_at	396	P	402.2562	P	390.96262	P	363.35724	P	393.71814	P	364.92004	P
gb:NM_001647.1 /DEF=Homo sapiens apolipoprotein D (APOD), mRNA. /FEA=mRNA /GEN=APOD /PROD=apolipoprotein D precursor /DB_XREF=gi:4502162 /UG=Hs.75736 apolipoprotein D /FL=gb:J02611.1 gb:NM_001647.1	201525_at	58.7	A	63.089237	A	48.3062	A	49.511284	A	88.162994	M	29.968798	A
gb:NM_001662.2 /DEF=Homo sapiens ADP-ribosylation factor 5 (ARF5), mRNA. /FEA=mRNA /GEN=ARF5 /PROD=ADP-ribosylation factor 5 /DB_XREF=gi:6995999 /UG=Hs.77541 ADP-ribosylation factor 5 /FL=gb:BC003043.1 gb:M57567.1 gb:NM_001662.2	201526_at	89.9	A	101.85971	A	129.37369	A	192.28084	P	208.2025	P	191.50061	P
gb:NM_004231.1 /DEF=Homo sapiens ATPase, vacuolar, 14 kD (ATP6S14), mRNA. /FEA=mRNA /GEN=ATP6S14 /PROD=ATPase, vacuolar, 14 kD /DB_XREF=gi:4757819 /UG=Hs.78089 ATPase, vacuolar, 14 kD /FL=gb:D49400.1 gb:NM_004231.1	201527_at	386.6	P	307.97116	P	452.8915	P	417.29468	P	664.0942	P	543.7339	P
Consensus includes gb:BG398414 /FEA=EST /DB_XREF=gi:13291862 /DB_XREF=est:602439888F1 /CLONE=IMAGE:4566380 /UG=Hs.84318 replication protein A1 (70kD) /FL=gb:M63488.1 gb:NM_002945.1	201528_at	67	P	56.610878	P	64.268974	P	49.820087	P	75.38367	P	55.84186	P
gb:NM_002945.1 /DEF=Homo sapiens replication protein A1 (70kD) (RPA1), mRNA. /FEA=mRNA /GEN=RPA1 /PROD=replication protein A1 (70kD) /DB_XREF=gi:4506582 /UG=Hs.84318 replication protein A1 (70kD) /FL=gb:M63488.1 gb:NM_002945.1	201529_s_at	65.5	P	80.929634	P	98.36746	P	73.28905	P	85.43482	P	92.70348	P
gb:NM_001416.1 /DEF=Homo sapiens eukaryotic translation initiation factor 4A, isoform 1 (EIF4A1), mRNA. /FEA=mRNA /GEN=EIF4A1 /PROD=eukaryotic translation initiation factor 4A,isoform 1 /DB_XREF=gi:4503528 /UG=Hs.129673 eukaryotic translation initiation factor 4A, isoform 1 /FL=gb:NM_001416.1	201530_x_at	1351.2	P	1461.9163	P	1610.4851	P	1340.7162	P	1282.9583	P	1517.3202	P
gb:NM_003407.1 /DEF=Homo sapiens zinc finger protein homologous to Zfp-36 in mouse (ZFP36), mRNA. /FEA=mRNA /GEN=ZFP36 /PROD=zinc finger protein homologous to Zfp-36 inmouse /DB_XREF=gi:4507960 /UG=Hs.1665 zinc finger protein homologous to Zfp-36 in mouse /FL=gb:M92843.1 gb:M63625.1 gb:NM_003407.1	201531_at	28.7	A	39.567818	A	29.418308	A	113.433334	P	77.82466	P	118.47664	P
gb:NM_002788.1 /DEF=Homo sapiens proteasome (prosome, macropain) subunit, alpha type, 3 (PSMA3), mRNA. /FEA=mRNA /GEN=PSMA3 /PROD=proteasome (prosome, macropain) subunit, alphatype, 3 /DB_XREF=gi:4506182 /UG=Hs.167106 proteasome (prosome, macropain) subunit, alpha type, 3 /FL=gb:BC005265.1 gb:NM_002788.1	201532_at	187.5	P	147.50722	P	191.219	P	154.7099	P	130.23425	P	175.01778	P
gb:NM_001904.1 /DEF=Homo sapiens catenin (cadherin-associated protein), beta 1 (88kD) (CTNNB1), mRNA. /FEA=mRNA /GEN=CTNNB1 /PROD=catenin (cadherin-associated protein), beta 1(88kD) /DB_XREF=gi:4503130 /UG=Hs.171271 catenin (cadherin-associated protein), beta 1 (88kD) /FL=gb:NM_001904.1	201533_at	139	P	110.43108	P	131.71379	P	358.72522	P	337.57526	P	343.6422	P
gb:AF044221.1 /DEF=Homo sapiens HCG-1 protein (HCG-1) mRNA, complete cds. /FEA=mRNA /GEN=HCG-1 /PROD=HCG-1 protein /DB_XREF=gi:4105251 /UG=Hs.173091 ubiquitin-like 3 /FL=gb:AF044221.1 gb:AL080177.1 gb:NM_007106.1	201534_s_at	18.8	P	12.558047	M	17.717844	P	50.952362	P	29.291939	P	45.65247	P
gb:NM_007106.1 /DEF=Homo sapiens ubiquitin-like 3 (UBL3), mRNA. /FEA=mRNA /GEN=UBL3 /PROD=ubiquitin-like 3 /DB_XREF=gi:6005927 /UG=Hs.173091 ubiquitin-like 3 /FL=gb:AF044221.1 gb:AL080177.1 gb:NM_007106.1	201535_at	54.5	P	33.886795	A	55.159325	A	83.17072	P	80.9836	P	107.48808	P
Consensus includes gb:AL048503 /FEA=EST /DB_XREF=gi:5936534 /DB_XREF=est:DKFZp586M1524_s1 /CLONE=DKFZp586M1524 /UG=Hs.181046 dual specificity phosphatase 3 (vaccinia virus phosphatase VH1-related) /FL=gb:BC002682.1 gb:L05147.1 gb:NM_004090.1	201536_at	167.9	P	146.90921	P	138.81764	P	42.100033	A	28.286825	A	50.24768	A
gb:BC002682.1 /DEF=Homo sapiens, dual specificity phosphatase 3 (vaccinia virus phosphatase VH1-related), clone MGC:3615, mRNA, complete cds. /FEA=mRNA /PROD=dual specificity phosphatase 3 (vaccinia virusphosphatase VH1-related) /DB_XREF=gi:12803692 /UG=Hs.181046 dual specificity phosphatase 3 (vaccinia virus phosphatase VH1-related) /FL=gb:BC002682.1 gb:L05147.1 gb:NM_004090.1	201537_s_at	41.6	A	51.029526	A	37.692204	A	6.1760435	A	37.47645	A	8.391263	A
gb:NM_004090.1 /DEF=Homo sapiens dual specificity phosphatase 3 (vaccinia virus phosphatase VH1-related) (DUSP3), mRNA. /FEA=mRNA /GEN=DUSP3 /PROD=dual specificity phosphatase 3 /DB_XREF=gi:4758207 /UG=Hs.181046 dual specificity phosphatase 3 (vaccinia virus phosphatase VH1-related) /FL=gb:BC002682.1 gb:L05147.1 gb:NM_004090.1	201538_s_at	44.4	P	30.199114	P	54.072853	P	27.277527	P	39.630272	A	19.879301	A
gb:U29538.1 /DEF=Human heart protein with four and a half LIM domains (FHL-1) mRNA, complete cds. /FEA=mRNA /GEN=FHL-1 /DB_XREF=gi:2078479 /UG=Hs.239069 four and a half LIM domains 1 /FL=gb:U29538.1 gb:U60115.1 gb:NM_001449.1	201539_s_at	29.7	A	39.468147	A	22.314455	A	21.410284	A	24.122772	A	14.584815	A
gb:NM_001449.1 /DEF=Homo sapiens four and a half LIM domains 1 (FHL1), mRNA. /FEA=mRNA /GEN=FHL1 /PROD=four and a half LIM domains 1 /DB_XREF=gi:4503720 /UG=Hs.239069 four and a half LIM domains 1 /FL=gb:U29538.1 gb:U60115.1 gb:NM_001449.1	201540_at	45	P	44.750504	M	52.484932	P	36.02692	P	58.440292	M	30.16859	P
gb:NM_006349.1 /DEF=Homo sapiens putative cyclin G1 interacting protein (CG1I), mRNA. /FEA=mRNA /GEN=CG1I /PROD=putative cyclin G1 interacting protein /DB_XREF=gi:5453616 /UG=Hs.10028 putative cyclin G1 interacting protein /FL=gb:U61837.1 gb:NM_006349.1	201541_s_at	106.3	P	57.90655	P	110.98725	P	124.96195	P	93.04498	P	157.53598	P
gb:AY008268.1 /DEF=Homo sapiens GTP-binding protein SAR1 (SAR1) mRNA, complete cds. /FEA=mRNA /GEN=SAR1 /PROD=GTP-binding protein SAR1 /DB_XREF=gi:10445220 /UG=Hs.110796 SAR1 protein /FL=gb:AY008268.1 gb:AL136724.1 gb:AF261717.1 gb:NM_020150.1	201542_at	135.4	P	125.38114	P	133.88672	P	154.91577	P	185.08484	P	190.90125	P
gb:NM_020150.1 /DEF=Homo sapiens SAR1 protein (SAR1), mRNA. /FEA=mRNA /GEN=SAR1 /PROD=SAR1 protein /DB_XREF=gi:9910541 /UG=Hs.110796 SAR1 protein /FL=gb:AY008268.1 gb:AL136724.1 gb:AF261717.1 gb:NM_020150.1	201543_s_at	81.6	A	50.23219	P	69.53418	A	96.34628	P	172.7363	P	116.67852	M
Consensus includes gb:BF675004 /FEA=EST /DB_XREF=gi:11948899 /DB_XREF=est:602138088F1 /CLONE=IMAGE:4274564 /UG=Hs.117176 poly(A)-binding protein, nuclear 1 /FL=gb:NM_004643.1	201544_x_at	728.1	P	686.60626	P	726.1809	P	515.59674	P	614.84357	P	531.74634	P
gb:NM_004643.1 /DEF=Homo sapiens poly(A)-binding protein, nuclear 1 (PABPN1), mRNA. /FEA=mRNA /GEN=PABPN1 /PROD=poly(A)-binding protein, nuclear 1 /DB_XREF=gi:4758875 /UG=Hs.117176 poly(A)-binding protein, nuclear 1 /FL=gb:NM_004643.1	201545_s_at	162.5	P	176.61	P	140.99057	P	108.595436	P	79.83489	P	104.09162	P
gb:NM_004238.1 /DEF=Homo sapiens thyroid hormone receptor interactor 12 (TRIP12), mRNA. /FEA=mRNA /GEN=TRIP12 /PROD=thyroid hormone receptor interactor 12 /DB_XREF=gi:10863902 /UG=Hs.138617 thyroid hormone receptor interactor 12 /FL=gb:NM_004238.1 gb:D28476.1	201546_at	90.7	P	94.185356	P	100.37326	P	213.79405	P	255.15576	P	267.22177	P
Consensus includes gb:AA729218 /FEA=EST /DB_XREF=gi:2750577 /DB_XREF=est:nx35a04.s1 /CLONE=IMAGE:1258062 /UG=Hs.143323 putative DNAchromatin binding motif /FL=gb:NM_006618.1	201547_at	2.4	A	10.564707	A	1.58792	A	2.4704175	A	8.615276	A	2.1977117	A
Consensus includes gb:W02593 /FEA=EST /DB_XREF=gi:1274571 /DB_XREF=est:za51e06.r1 /CLONE=IMAGE:296098 /UG=Hs.143323 putative DNAchromatin binding motif /FL=gb:NM_006618.1	201548_s_at	28.5	A	29.900112	A	33.429893	A	72.56851	P	92.470634	P	96.000046	P
gb:NM_006618.1 /DEF=Homo sapiens putative DNAchromatin binding motif (PLU-1), mRNA. /FEA=mRNA /GEN=PLU-1 /PROD=putative DNAchromatin binding motif /DB_XREF=gi:5729977 /UG=Hs.143323 putative DNAchromatin binding motif /FL=gb:NM_006618.1	201549_x_at	20.4	P	29.501446	P	25.908169	A	64.333786	P	80.265656	P	67.529686	P
gb:NM_001614.2 /DEF=Homo sapiens actin, gamma 1 (ACTG1), mRNA. /FEA=mRNA /GEN=ACTG1 /PROD=actin, gamma 1 propeptide /DB_XREF=gi:11038618 /UG=Hs.14376 actin, gamma 1 /FL=gb:NM_001614.2 gb:BC000292.1	201550_x_at	5091.9	P	4925.7446	P	4208.74	P	6897.0967	P	6469.642	P	6728.594	P
gb:J03263.1 /DEF=Human lysosome-associated membrane glycoprotein (lamp A) mRNA, complete cds. /FEA=mRNA /GEN=LAMP1 /DB_XREF=gi:187178 /UG=Hs.150101 lysosomal-associated membrane protein 1 /FL=gb:J04182.1 gb:J03263.1 gb:NM_005561.2	201551_s_at	130.2	P	87.10899	P	144.25	P	186.00185	P	232.03812	P	264.22488	P
gb:NM_005561.2 /DEF=Homo sapiens lysosomal-associated membrane protein 1 (LAMP1), mRNA. /FEA=mRNA /GEN=LAMP1 /PROD=lysosomal-associated membrane protein 1 /DB_XREF=gi:7669500 /UG=Hs.150101 lysosomal-associated membrane protein 1 /FL=gb:J04182.1 gb:J03263.1 gb:NM_005561.2	201552_at	196.5	P	175.21466	P	182.52722	P	372.20956	P	334.7035	P	378.9055	P
gb:NM_005561.2 /DEF=Homo sapiens lysosomal-associated membrane protein 1 (LAMP1), mRNA. /FEA=mRNA /GEN=LAMP1 /PROD=lysosomal-associated membrane protein 1 /DB_XREF=gi:7669500 /UG=Hs.150101 lysosomal-associated membrane protein 1 /FL=gb:J04182.1 gb:J03263.1 gb:NM_005561.2	201553_s_at	662.9	P	610.959	P	674.7824	P	1075.2491	P	1169.8109	P	1091.6635	P
gb:NM_004130.1 /DEF=Homo sapiens glycogenin (GYG), mRNA. /FEA=mRNA /GEN=GYG /PROD=glycogenin /DB_XREF=gi:4758491 /UG=Hs.174071 glycogenin /FL=gb:U44131.1 gb:BC000033.1 gb:NM_004130.1 gb:U31525.1	201554_x_at	338.8	P	327.30655	P	287.4971	P	245.49774	P	288.61176	P	278.7098	P
gb:NM_002388.2 /DEF=Homo sapiens minichromosome maintenance deficient (S. cerevisiae) 3 (MCM3), mRNA. /FEA=mRNA /GEN=MCM3 /PROD=minichromosome maintenance deficient (S.cerevisiae) 3 /DB_XREF=gi:6631094 /UG=Hs.179565 minichromosome maintenance deficient (S. cerevisiae) 3 /FL=gb:BC001626.1 gb:NM_002388.2 gb:D38073.1	201555_at	406.5	P	359.2	P	422.05243	P	145.6517	P	199.58723	P	142.75136	P
gb:BC002737.1 /DEF=Homo sapiens, vesicle-associated membrane protein 2, clone MGC:3377, mRNA, complete cds. /FEA=mRNA /PROD=vesicle-associated membrane protein 2 /DB_XREF=gi:12803794 /UG=Hs.194534 vesicle-associated membrane protein 2 (synaptobrevin 2) /FL=gb:BC002737.1 gb:NM_014232.1	201556_s_at	25.6	P	18.438402	P	22.23088	A	19.557472	A	24.409948	A	31.067654	P
gb:NM_014232.1 /DEF=Homo sapiens vesicle-associated membrane protein 2 (synaptobrevin 2) (VAMP2), mRNA. /FEA=mRNA /GEN=VAMP2 /PROD=vesicle-associated membrane protein 2(synaptobrevin 2) /DB_XREF=gi:7657674 /UG=Hs.194534 vesicle-associated membrane protein 2 (synaptobrevin 2) /FL=gb:BC002737.1 gb:NM_014232.1	201557_at	36.4	A	26.710766	A	40.78447	A	17.395857	A	13.497266	A	28.86994	A
gb:NM_003610.1 /DEF=Homo sapiens RAE1 (RNA export 1, S.pombe) homolog (RAE1), mRNA. /FEA=mRNA /GEN=RAE1 /PROD=RAE1 (RNA export 1, S.pombe) homolog /DB_XREF=gi:4506398 /UG=Hs.196209 RAE1 (RNA export 1, S.pombe) homolog /FL=gb:U84720.1 gb:NM_003610.1	201558_at	109.4	P	112.22509	P	140.65628	P	78.84749	P	96.49109	P	95.800255	P
gb:AF109196.1 /DEF=Homo sapiens intracellular chloride channel p64H1 mRNA, complete cds. /FEA=mRNA /PROD=intracellular chloride channel p64H1 /DB_XREF=gi:4588523 /UG=Hs.25035 chloride intracellular channel 4 /FL=gb:AF109196.1 gb:AF097330.1 gb:AL117424.1 gb:NM_013943.1	201559_s_at	56.2	P	59.30189	P	62.597477	P	53.628647	P	48.96348	P	72.02501	P
gb:NM_013943.1 /DEF=Homo sapiens chloride intracellular channel 4 (CLIC4), mRNA. /FEA=mRNA /GEN=CLIC4 /PROD=chloride intracellular channel 4 /DB_XREF=gi:7330334 /UG=Hs.25035 chloride intracellular channel 4 /FL=gb:AF109196.1 gb:AF097330.1 gb:AL117424.1 gb:NM_013943.1	201560_at	91	P	77.042625	P	85.998405	P	113.53628	P	65.61969	P	94.00213	P
gb:NM_014944.1 /DEF=Homo sapiens KIAA0911 protein (KIAA0911), mRNA. /FEA=mRNA /GEN=KIAA0911 /PROD=KIAA0911 protein /DB_XREF=gi:7662373 /UG=Hs.29665 KIAA0911 protein /FL=gb:AB020718.1 gb:NM_014944.1	201561_s_at	167.6	P	143.71988	P	144.66788	P	132.682	P	145.31099	P	127.667076	P
gb:NM_003104.1 /DEF=Homo sapiens sorbitol dehydrogenase (SORD), mRNA. /FEA=mRNA /GEN=SORD /PROD=sorbitol dehydrogenase /DB_XREF=gi:4507154 /UG=Hs.878 sorbitol dehydrogenase /FL=gb:NM_003104.1 gb:L29008.1 gb:U07361.1	201562_s_at	137.8	A	136.64352	A	141.07416	A	50.84943	A	65.18893	A	78.31846	A
gb:L29008.1 /DEF=Human L-iditol-2 dehydrogenase mRNA, complete cds. /FEA=mRNA /PROD=L-iditol-2 dehydrogenase /DB_XREF=gi:496077 /UG=Hs.878 sorbitol dehydrogenase /FL=gb:NM_003104.1 gb:L29008.1 gb:U07361.1	201563_at	177.5	P	216.07816	P	229.83052	P	66.289536	P	56.86082	P	51.84602	P
gb:NM_003088.1 /DEF=Homo sapiens singed (Drosophila)-like (sea urchin fascin homolog like) (SNL), mRNA. /FEA=mRNA /GEN=SNL /PROD=singed (Drosophila)-like (sea urchin fascinhomolog like) /DB_XREF=gi:4507114 /UG=Hs.118400 singed (Drosophila)-like (sea urchin fascin homolog like) /FL=gb:BC000521.1 gb:NM_003088.1 gb:U03057.1 gb:U09873.1	201564_s_at	11.8	A	6.3786907	A	2.172943	A	4.632033	A	31.589346	A	5.6940713	A
gb:NM_002166.1 /DEF=Homo sapiens inhibitor of DNA binding 2, dominant negative helix-loop-helix protein (ID2), mRNA. /FEA=mRNA /GEN=ID2 /PROD=inhibitor of DNA binding 2, dominant negativehelix-loop-helix protein /DB_XREF=gi:4504570 /UG=Hs.180919 inhibitor of DNA binding 2, dominant negative helix-loop-helix protein /FL=gb:M97796.1 gb:NM_002166.1 gb:D13891.1	201565_s_at	104.2	A	112.22509	P	98.70176	P	341.12347	P	353.22632	P	327.65884	P
gb:D13891.1 /DEF=Human mRNA for Id-2H, complete cds. /FEA=mRNA /GEN=Id-2H /PROD=Id-2H /DB_XREF=gi:464183 /UG=Hs.180919 inhibitor of DNA binding 2, dominant negative helix-loop-helix protein /FL=gb:M97796.1 gb:NM_002166.1 gb:D13891.1	201566_x_at	35.9	A	14.252387	A	16.714947	A	71.95091	P	98.644905	P	66.03125	M
gb:NM_002078.2 /DEF=Homo sapiens golgi autoantigen, golgin subfamily a, 4 (GOLGA4), mRNA. /FEA=mRNA /GEN=GOLGA4 /PROD=golgi autoantigen, golgin subfamily a, 4 /DB_XREF=gi:6715599 /UG=Hs.183773 golgi autoantigen, golgin subfamily a, 4 /FL=gb:U41740.1 gb:NM_002078.2	201567_s_at	79.9	P	70.7636	P	52.986385	P	63.92205	P	64.32739	P	69.22792	P
gb:NM_014402.1 /DEF=Homo sapiens low molecular mass ubiquinone-binding protein (9.5kD) (QP-C), mRNA. /FEA=mRNA /GEN=QP-C /PROD=low molecular mass ubiquinone-binding protein /DB_XREF=gi:7657485 /UG=Hs.3709 low molecular mass ubiquinone-binding protein (9.5kD) /FL=gb:BC001390.1 gb:D50369.1 gb:NM_014402.1	201568_at	300.8	P	315.1472	P	345.58154	P	376.01813	P	288.89893	P	362.52255	P
gb:NM_015380.1 /DEF=Homo sapiens CGI-51 protein (CGI-51), mRNA. /FEA=mRNA /GEN=CGI-51 /PROD=CGI-51 protein /DB_XREF=gi:7661541 /UG=Hs.4877 CGI-51 protein /FL=gb:AF151809.1 gb:NM_015380.1	201569_s_at	102.8	P	108.13874	P	112.157295	P	123.21207	P	129.8035	P	127.667076	P
gb:NM_015380.1 /DEF=Homo sapiens CGI-51 protein (CGI-51), mRNA. /FEA=mRNA /GEN=CGI-51 /PROD=CGI-51 protein /DB_XREF=gi:7661541 /UG=Hs.4877 CGI-51 protein /FL=gb:AF151809.1 gb:NM_015380.1	201570_at	137.8	P	158.37093	P	167.40019	P	195.06004	P	171.58759	P	226.5641	P
Consensus includes gb:AI656493 /FEA=EST /DB_XREF=gi:4740472 /DB_XREF=est:tt51d09.x1 /CLONE=IMAGE:2244305 /UG=Hs.76894 dCMP deaminase /FL=gb:L12136.1 gb:NM_001921.1	201571_s_at	72.3	P	84.71699	P	92.76796	P	37.26213	A	53.989063	A	60.437073	A
gb:NM_001921.1 /DEF=Homo sapiens dCMP deaminase (DCTD), mRNA. /FEA=mRNA /GEN=DCTD /PROD=dCMP deaminase /DB_XREF=gi:4503276 /UG=Hs.76894 dCMP deaminase /FL=gb:L12136.1 gb:NM_001921.1	201572_x_at	96	P	88.40466	P	77.64093	P	44.05578	P	53.989063	P	46.05205	P
gb:M75715.1 /DEF=Human TB3-1 mRNA, complete cds. /FEA=mRNA /PROD=TB3-1 /DB_XREF=gi:338686 /UG=Hs.77324 eukaryotic translation termination factor 1 /FL=gb:U90176.1 gb:M75715.1 gb:NM_004730.1	201573_s_at	118	A	89.70034	M	59.338062	P	99.53724	A	91.465515	A	83.113464	P
gb:NM_004730.1 /DEF=Homo sapiens eukaryotic translation termination factor 1 (ETF1), mRNA. /FEA=mRNA /GEN=ETF1 /PROD=eukaryotic translation termination factor 1 /DB_XREF=gi:4759033 /UG=Hs.77324 eukaryotic translation termination factor 1 /FL=gb:U90176.1 gb:M75715.1 gb:NM_004730.1	201574_at	188	P	174.61665	P	192.97406	P	128.35878	P	121.61897	P	152.64108	P
gb:NM_012245.1 /DEF=Homo sapiens SKI-INTERACTING PROTEIN (SNW1), mRNA. /FEA=mRNA /GEN=SNW1 /PROD=SKI-INTERACTING PROTEIN /DB_XREF=gi:6912675 /UG=Hs.79008 SKI-INTERACTING PROTEIN /FL=gb:U51432.1 gb:AF045184.1 gb:NM_012245.1	201575_at	89.7	P	73.454605	P	102.12833	P	71.95091	P	86.15276	P	89.506805	P
gb:NM_000404.1 /DEF=Homo sapiens galactosidase, beta 1 (GLB1), mRNA. /FEA=mRNA /GEN=GLB1 /PROD=galactosidase, beta 1 /DB_XREF=gi:10834965 /UG=Hs.79222 galactosidase, beta 1 /FL=gb:NM_000404.1 gb:M27507.1 gb:M22590.1 gb:M34423.1	201576_s_at	185.8	P	159.9656	P	170.91034	P	270.4078	P	315.03192	P	304.78268	P
gb:NM_000269.1 /DEF=Homo sapiens non-metastatic cells 1, protein (NM23A) expressed in (NME1), mRNA. /FEA=mRNA /GEN=NME1 /PROD=non-metastatic cells 1 protein /DB_XREF=gi:4557796 /UG=Hs.118638 non-metastatic cells 1, protein (NM23A) expressed in /FL=gb:BC000293.1 gb:NM_000269.1	201577_at	1010.6	P	905.0764	P	1017.9403	P	404.22208	P	338.72394	P	352.13336	P
gb:NM_005397.1 /DEF=Homo sapiens podocalyxin-like (PODXL), mRNA. /FEA=mRNA /GEN=PODXL /PROD=podocalyxin-like /DB_XREF=gi:4885556 /UG=Hs.16426 podocalyxin-like /FL=gb:U97519.1 gb:NM_005397.1	201578_at	28.9	A	4.784018	A	20.392235	A	19.866274	A	28.43041	A	31.866821	A
gb:NM_005245.1 /DEF=Homo sapiens FAT tumor suppressor (Drosophila) homolog (FAT), mRNA. /FEA=mRNA /GEN=FAT /PROD=FAT tumor suppressor precursor /DB_XREF=gi:4885228 /UG=Hs.166994 FAT tumor suppressor (Drosophila) homolog /FL=gb:NM_005245.1	201579_at	53.7	P	48.737186	P	64.51969	P	34.585842	A	30.009878	A	33.565052	A
Consensus includes gb:AL544094 /FEA=EST /DB_XREF=gi:12876573 /DB_XREF=est:AL544094 /CLONE=CS0DI004YG20 (3 prime) /UG=Hs.169358 hypothetical protein /FL=gb:NM_021156.1	201580_s_at	124.7	P	108.73674	P	85.58053	P	81.52377	P	121.61897	P	92.0042	P
Consensus includes gb:BF572868 /FEA=EST /DB_XREF=gi:11646580 /DB_XREF=est:602079440F2 /CLONE=IMAGE:4254176 /UG=Hs.169358 hypothetical protein /FL=gb:NM_021156.1	201581_at	70.4	P	92.690346	P	84.15976	P	75.2448	P	63.322277	P	87.40899	P
Consensus includes gb:AL121900 /DEF=Human DNA sequence from clone RP11-379J5 on chromosome 20 Contains the last exon of the SEC23B gene for Sec23 (S. cerevisiae) homolog B, a putative novel gene, the 5 end of the gene for a novel protein similar to bacterial histidyl-tRNA synthetas... /FEA=mRNA /DB_XREF=gi:11121203 /UG=Hs.173497 Sec23 (S. cerevisiae) homolog B /FL=gb:BC005404.1 gb:NM_006363.1	201582_at	22.4	A	28.903442	A	50.98059	A	43.746975	P	31.876522	A	31.66703	A
gb:NM_006363.1 /DEF=Homo sapiens Sec23 (S. cerevisiae) homolog B (SEC23B), mRNA. /FEA=mRNA /GEN=SEC23B /PROD=Sec23 (S. cerevisiae) homolog B /DB_XREF=gi:5454043 /UG=Hs.173497 Sec23 (S. cerevisiae) homolog B /FL=gb:BC005404.1 gb:NM_006363.1	201583_s_at	128.6	P	107.93941	P	125.36211	P	110.345314	P	103.383316	P	110.38507	P
gb:NM_005804.1 /DEF=Homo sapiens nuclear RNA helicase, DECD variant of DEAD box family (DDXL), mRNA. /FEA=mRNA /GEN=DDXL /PROD=nuclear RNA helicase, DECD variant of DEAD boxfamily /DB_XREF=gi:5031658 /UG=Hs.179606 nuclear RNA helicase, DECD variant of DEAD box family /FL=gb:BC001009.1 gb:U90426.1 gb:NM_005804.1	201584_s_at	383.9	P	339.16693	P	406.92538	P	144.51942	P	174.8901	P	147.74617	P
Consensus includes gb:BG035151 /FEA=EST /DB_XREF=gi:12428997 /DB_XREF=est:602324851F1 /CLONE=IMAGE:4412917 /UG=Hs.180610 splicing factor prolineglutamine rich (polypyrimidine tract-binding protein-associated) /FL=gb:NM_005066.1	201585_s_at	249.3	P	221.75917	P	259.3324	P	152.44536	P	105.24996	P	206.98448	P
gb:NM_005066.1 /DEF=Homo sapiens splicing factor prolineglutamine rich (polypyrimidine tract-binding protein-associated) (SFPQ), mRNA. /FEA=mRNA /GEN=SFPQ /PROD=splicing factor prolineglutamine rich(polypyrimidine tract-binding protein-associated) /DB_XREF=gi:4826997 /UG=Hs.180610 splicing factor prolineglutamine rich (polypyrimidine tract-binding protein-associated) /FL=gb:NM_005066.1	201586_s_at	517.9	P	538.8	P	631.90857	P	296.24423	P	328.24203	P	343.7421	P
gb:NM_001569.2 /DEF=Homo sapiens interleukin-1 receptor-associated kinase 1 (IRAK1), mRNA. /FEA=mRNA /GEN=IRAK1 /PROD=interleukin-1 receptor-associated kinase 1 /DB_XREF=gi:4755143 /UG=Hs.182018 interleukin-1 receptor-associated kinase 1 /FL=gb:L76191.1 gb:NM_001569.2	201587_s_at	724.3	P	670.26086	P	794.0435	P	336.18265	P	313.30887	P	307.57974	P
gb:NM_004786.1 /DEF=Homo sapiens thioredoxin-like, 32kD (TXNL), mRNA. /FEA=mRNA /GEN=TXNL /PROD=thioredoxin-like, 32kD /DB_XREF=gi:4759273 /UG=Hs.18792 thioredoxin-like, 32kD /FL=gb:BC001156.1 gb:AF003938.1 gb:AF051896.1 gb:AF052659.1 gb:NM_004786.1	201588_at	775	P	723.5827	P	784.0982	P	742.8751	P	703.5809	P	716.95355	P
Consensus includes gb:D80000.1 /DEF=Human mRNA for KIAA0178 gene, partial cds. /FEA=mRNA /GEN=KIAA0178 /DB_XREF=gi:1136415 /UG=Hs.211602 SMC1 (structural maintenance of chromosomes 1, yeast)-like 1 /FL=gb:NM_006306.1	201589_at	266.3	P	216.27748	P	271.8686	P	112.40399	P	147.6084	P	133.36115	P
gb:NM_004039.1 /DEF=Homo sapiens annexin A2 (ANXA2), mRNA. /FEA=mRNA /GEN=ANXA2 /PROD=annexin A2 /DB_XREF=gi:4757755 /UG=Hs.217493 annexin A2 /FL=gb:BC001748.1 gb:D00017.1 gb:NM_004039.1	201590_x_at	77.9	P	91.39468	P	119.01042	P	39.629616	P	102.234604	P	72.92407	P
gb:NM_007184.1 /DEF=Homo sapiens imidazoline receptor candidate (I-1), mRNA. /FEA=mRNA /GEN=I-1 /PROD=imidazoline receptor candidate /DB_XREF=gi:6005787 /UG=Hs.26285 imidazoline receptor candidate /FL=gb:AF082516.1 gb:NM_007184.1	201591_s_at	176.4	P	169.3343	P	164.55865	P	173.64977	P	201.45387	P	185.50685	P
gb:NM_003756.1 /DEF=Homo sapiens eukaryotic translation initiation factor 3, subunit 3 (gamma, 40kD) (EIF3S3), mRNA. /FEA=mRNA /GEN=EIF3S3 /PROD=eukaryotic translation initiation factor 3,subunit 3 (gamma, 40kD) /DB_XREF=gi:4503514 /UG=Hs.58189 eukaryotic translation initiation factor 3, subunit 3 (gamma, 40kD) /FL=gb:BC000386.1 gb:U54559.1 gb:NM_003756.1	201592_at	1570.1	P	1533.5768	P	1622.7706	P	1393.1096	P	1459.715	P	1407.3347	P
Consensus includes gb:AV716798 /FEA=EST /DB_XREF=gi:10813950 /DB_XREF=est:AV716798 /CLONE=DCBAKB02 /UG=Hs.6375 uncharacterized hypothalamus protein HT010 /FL=gb:AF220184.1 gb:NM_018471.1	201593_s_at	450.6	P	437.53833	P	512.8982	P	288.73004	P	298.23215	P	315.971	P
gb:NM_005134.1 /DEF=Homo sapiens protein phosphatase 4, regulatory subunit 1 (PPP4R1), mRNA. /FEA=mRNA /GEN=PPP4R1 /PROD=protein phosphatase 4, regulatory subunit 1 /DB_XREF=gi:4826933 /UG=Hs.3382 protein phosphatase 4, regulatory subunit 1 /FL=gb:AF111106.1 gb:NM_005134.1 gb:AF100744.1	201594_s_at	101	P	93.18868	P	68.280556	P	80.28857	P	115.30112	P	86.60982	P
gb:NM_018471.1 /DEF=Homo sapiens uncharacterized hypothalamus protein HT010 (HT010), mRNA. /FEA=mRNA /GEN=HT010 /PROD=uncharacterized hypothalamus protein HT010 /DB_XREF=gi:8923807 /UG=Hs.6375 uncharacterized hypothalamus protein HT010 /FL=gb:AF220184.1 gb:NM_018471.1	201595_s_at	206.3	P	164.64995	P	220.05228	P	154.09229	P	118.460045	P	135.35907	P
gb:NM_000224.1 /DEF=Homo sapiens keratin 18 (KRT18), mRNA. /FEA=mRNA /GEN=KRT18 /PROD=keratin 18 /DB_XREF=gi:4557887 /UG=Hs.65114 keratin 18 /FL=gb:BC000698.1 gb:BC000180.2 gb:BC004253.1 gb:M26326.1 gb:NM_000224.1	201596_x_at	56.1	A	53.42153	A	36.438583	A	51.569965	A	59.15823	A	35.463078	A
gb:NM_001865.1 /DEF=Homo sapiens cytochrome c oxidase subunit VIIa polypeptide 2 (liver) (COX7A2), nuclear gene encoding mitochondrial protein, mRNA. /FEA=mRNA /GEN=COX7A2 /PROD=cytochrome c oxidase subunit VIIa polypeptide 2(liver) /DB_XREF=gi:4502988 /UG=Hs.70312 cytochrome c oxidase subunit VIIa polypeptide 2 (liver) /FL=gb:NM_001865.1	201597_at	1092	P	904.97675	P	879.95844	P	1022.13525	P	902.0194	P	1098.3564	P
gb:NM_001567.2 /DEF=Homo sapiens inositol polyphosphate phosphatase-like 1 (INPPL1), mRNA. /FEA=mRNA /GEN=INPPL1 /PROD=inositol polyphosphate phosphatase-like 1 /DB_XREF=gi:4755141 /UG=Hs.75339 inositol polyphosphate phosphatase-like 1 /FL=gb:NM_001567.2 gb:L24444.1	201598_s_at	85.4	A	80.03264	A	84.15976	A	134.32895	P	141.14694	A	170.02296	P
gb:NM_000274.1 /DEF=Homo sapiens ornithine aminotransferase (gyrate atrophy) (OAT), nuclear gene encoding mitochondrial protein, mRNA. /FEA=mRNA /GEN=OAT /PROD=ornithine aminotransferase precursor /DB_XREF=gi:4557808 /UG=Hs.75485 ornithine aminotransferase (gyrate atrophy) /FL=gb:BC000964.1 gb:M12267.1 gb:M23204.1 gb:M14963.1 gb:NM_000274.1	201599_at	110.7	P	91.79334	P	83.82546	P	180.64928	P	186.08997	P	196.895	P
gb:NM_007273.1 /DEF=Homo sapiens B-cell associated protein (REA), mRNA. /FEA=mRNA /GEN=REA /PROD=B-cell associated protein /DB_XREF=gi:6005853 /UG=Hs.7771 B-cell associated protein /FL=gb:AF150962.1 gb:NM_007273.1 gb:AF126021.1 gb:AF178980.1	201600_at	2088	P	2057.626	P	2234.2034	P	1601.5511	P	1668.0609	P	1578.7562	P
gb:NM_003641.1 /DEF=Homo sapiens interferon induced transmembrane protein 1 (9-27) (IFITM1), mRNA. /FEA=mRNA /GEN=IFITM1 /PROD=interferon induced transmembrane protein 1(9-27) /DB_XREF=gi:4504580 /UG=Hs.146360 interferon induced transmembrane protein 1 (9-27) /FL=gb:BC000897.1 gb:J04164.1 gb:NM_003641.1	201601_x_at	3.1	A	6.877026	A	2.841541	A	18.528131	A	43.93791	A	29.66911	A
Consensus includes gb:BE737620 /FEA=EST /DB_XREF=gi:10151612 /DB_XREF=est:601572895F1 /CLONE=IMAGE:3839831 /UG=Hs.16533 myosin phosphatase, target subunit 1 /FL=gb:NM_002480.1	201602_s_at	41.8	P	35.581135	P	30.421206	P	90.170235	P	48.67631	P	85.91055	P
Consensus includes gb:AI817061 /FEA=EST /DB_XREF=gi:5436140 /DB_XREF=est:wj76e05.x1 /CLONE=IMAGE:2408768 /UG=Hs.16533 myosin phosphatase, target subunit 1 /FL=gb:NM_002480.1	201603_at	74.8	P	94.48436	P	108.145706	P	127.123566	P	107.83453	P	140.95325	P
gb:NM_002480.1 /DEF=Homo sapiens myosin phosphatase, target subunit 1 (MYPT1), mRNA. /FEA=mRNA /GEN=MYPT1 /PROD=myosin phosphatase target subunit 1 /DB_XREF=gi:4505316 /UG=Hs.16533 myosin phosphatase, target subunit 1 /FL=gb:NM_002480.1	201604_s_at	37.3	A	47.341846	P	69.03273	P	53.731583	P	75.670845	P	76.42043	P
gb:NM_004368.1 /DEF=Homo sapiens calponin 2 (CNN2), mRNA. /FEA=mRNA /GEN=CNN2 /PROD=calponin 2 /DB_XREF=gi:4758017 /UG=Hs.169718 calponin 2 /FL=gb:D83735.1 gb:NM_004368.1	201605_x_at	194.2	P	208.90213	P	230.08124	P	356.46063	P	323.7908	P	340.5454	P
Consensus includes gb:BE796924 /FEA=EST /DB_XREF=gi:10218031 /DB_XREF=est:601587284F1 /CLONE=IMAGE:3941445 /UG=Hs.172589 nuclear phosphoprotein similar to S. cerevisiae PWP1 /FL=gb:BC001652.1 gb:L07758.1 gb:NM_007062.1	201606_s_at	154.8	P	146.31122	P	175.42337	P	109.31597	P	78.255424	P	71.12594	P
Consensus includes gb:AI694451 /FEA=EST /DB_XREF=gi:4971791 /DB_XREF=est:wd83h06.x1 /CLONE=IMAGE:2338235 /UG=Hs.172589 nuclear phosphoprotein similar to S. cerevisiae PWP1 /FL=gb:BC001652.1 gb:L07758.1 gb:NM_007062.1	201607_at	78.1	P	49.036186	P	92.60081	P	68.65701	A	77.10672	A	65.73157	A
gb:NM_007062.1 /DEF=Homo sapiens nuclear phosphoprotein similar to S. cerevisiae PWP1 (PWP1), mRNA. /FEA=mRNA /GEN=PWP1 /PROD=nuclear phosphoprotein similar to S. cerevisiaePWP1 /DB_XREF=gi:5902033 /UG=Hs.172589 nuclear phosphoprotein similar to S. cerevisiae PWP1 /FL=gb:BC001652.1 gb:L07758.1 gb:NM_007062.1	201608_s_at	157.2	P	144.71654	P	153.19249	P	107.36023	P	68.63503	A	94.80129	A
Consensus includes gb:AL578502 /FEA=EST /DB_XREF=gi:12942638 /DB_XREF=est:AL578502 /CLONE=CS0DK011YK08 (3 prime) /UG=Hs.183212 isoprenylcysteine carboxyl methyltransferase /FL=gb:AF064084.1 gb:NM_012405.1 gb:AF173157.1	201609_x_at	118.1	P	117.20844	P	108.31287	P	72.05384	P	124.777916	P	95.10098	P
Consensus includes gb:AF064084.1 /DEF=Homo sapiens prenylcysteine carboxyl methyltransferase (PCCMT) mRNA, complete cds. /FEA=mRNA /GEN=PCCMT /PROD=prenylcysteine carboxyl methyltransferase /DB_XREF=gi:3135668 /UG=Hs.183212 isoprenylcysteine carboxyl methyltransferase /FL=gb:AF064084.1 gb:NM_012405.1 gb:AF173157.1	201610_at	8.1	A	4.3853498	A	9.443945	A	3.29389	A	2.5845828	A	2.8969839	A
gb:NM_012405.1 /DEF=Homo sapiens isoprenylcysteine carboxyl methyltransferase (ICMT), mRNA. /FEA=mRNA /GEN=ICMT /PROD=isoprenylcysteine carboxyl methyltransferase /DB_XREF=gi:6912429 /UG=Hs.183212 isoprenylcysteine carboxyl methyltransferase /FL=gb:AF064084.1 gb:NM_012405.1 gb:AF173157.1	201611_s_at	89.2	P	78.537636	P	67.44481	P	30.262613	P	71.93755	P	61.33614	P
gb:NM_000696.1 /DEF=Homo sapiens aldehyde dehydrogenase 9 (gamma-aminobutyraldehyde dehydrogenase, E3 isozyme) (ALDH9), mRNA. /FEA=mRNA /GEN=ALDH9 /PROD=aldehyde dehydrogenase 9(gamma-aminobutyraldehyde dehydrogenase, E3 isozyme) /DB_XREF=gi:4502046 /UG=Hs.2533 aldehyde dehydrogenase 9 family, member A1 /FL=gb:U34252.1 gb:NM_000696.1 gb:AF172093.1	201612_at	71.5	P	100.36471	P	67.36124	P	105.81622	P	88.59376	P	98.797134	P
gb:BC000519.1 /DEF=Homo sapiens, RuvB (E coli homolog)-like 1, clone MGC:8557, mRNA, complete cds. /FEA=mRNA /PROD=RuvB (E coli homolog)-like 1 /DB_XREF=gi:12653494 /UG=Hs.272822 RuvB (E coli homolog)-like 1 /FL=gb:BC000519.1 gb:BC002993.1 gb:AB012122.1 gb:AF070735.1 gb:AF099084.1 gb:NM_003707.1	201613_s_at	51.1	P	47.341846	P	58.168015	P	98.5079	P	79.11695	P	102.39339	P
gb:NM_003707.1 /DEF=Homo sapiens RuvB (E coli homolog)-like 1 (RUVBL1), mRNA. /FEA=mRNA /GEN=RUVBL1 /PROD=TATA binding protein interacting protein 49 kDa /DB_XREF=gi:4506752 /UG=Hs.272822 RuvB (E coli homolog)-like 1 /FL=gb:BC000519.1 gb:BC002993.1 gb:AB012122.1 gb:AF070735.1 gb:AF099084.1 gb:NM_003707.1	201614_s_at	86	P	91.99268	P	94.69018	P	20.689747	A	12.7793255	A	46.251842	A
Consensus includes gb:AI685060 /FEA=EST /DB_XREF=gi:4896365 /DB_XREF=est:wc67a07.x1 /CLONE=IMAGE:2323668 /UG=Hs.325474 caldesmon 1 /FL=gb:NM_004342.2 gb:M64110.1	201615_x_at	4.9	A	19.734074	A	7.521726	A	4.940835	A	4.4512258	A	3.7960477	A
Consensus includes gb:AL577531 /FEA=EST /DB_XREF=gi:12940753 /DB_XREF=est:AL577531 /CLONE=CS0DI087YP20 (3 prime) /UG=Hs.325474 caldesmon 1 /FL=gb:NM_004342.2 gb:M64110.1	201616_s_at	3.6	A	3.2890124	A	1.2536211	A	3.1909559	A	2.010231	A	2.9968796	A
gb:NM_004342.2 /DEF=Homo sapiens caldesmon 1 (CALD1), mRNA. /FEA=mRNA /GEN=CALD1 /PROD=caldesmon 1 /DB_XREF=gi:11091984 /UG=Hs.325474 caldesmon 1 /FL=gb:NM_004342.2 gb:M64110.1	201617_x_at	1.4	A	0.9966704	A	1.0864716	A	0.8234725	A	5.1691656	A	4.295528	A
gb:NM_003801.2 /DEF=Homo sapiens anchor attachment protein 1 (Gaa1p, yeast) homolog (GPAA1), mRNA. /FEA=mRNA /GEN=GPAA1 /PROD=anchor attachment protein 1 /DB_XREF=gi:6031166 /UG=Hs.4742 anchor attachment protein 1 (Gaa1p, yeast) homolog /FL=gb:BC003171.1 gb:BC004129.1 gb:AB006969.1 gb:AB002135.1 gb:NM_003801.2	201618_x_at	147.2	P	126.27814	P	119.59545	P	167.78252	P	214.37679	P	285.70255	P
gb:NM_006793.1 /DEF=Homo sapiens peroxiredoxin 3 (PRDX3), nuclear gene encoding mitochondrial protein, mRNA. /FEA=mRNA /GEN=PRDX3 /PROD=peroxiredoxin 3 /DB_XREF=gi:5802973 /UG=Hs.75454 peroxiredoxin 3 /FL=gb:BC002685.1 gb:NM_006793.1 gb:D49396.1	201619_at	333.8	P	307.37314	P	402.16165	P	423.059	P	312.73453	P	370.21454	P
gb:NM_003791.1 /DEF=Homo sapiens membrane-bound transcription factor protease, site 1 (MBTPS1), mRNA. /FEA=mRNA /GEN=MBTPS1 /PROD=site-1 protease preproprotein /DB_XREF=gi:4506774 /UG=Hs.75890 membrane-bound transcription factor protease, site 1 /FL=gb:NM_003791.1 gb:D42053.1	201620_at	61.8	P	77.93962	P	81.81967	P	51.9817	P	52.696774	A	62.434994	P
gb:NM_005380.1 /DEF=Homo sapiens neuroblastoma, suppression of tumorigenicity 1 (NBL1), mRNA. /FEA=mRNA /GEN=NBL1 /PROD=neuroblastoma, suppression of tumorigenicity 1 /DB_XREF=gi:4885508 /UG=Hs.76307 neuroblastoma, suppression of tumorigenicity 1 /FL=gb:NM_005380.1 gb:D28124.1	201621_at	8.4	A	12.159379	A	2.4236674	A	3.3968241	A	5.3127537	A	5.5941753	A
gb:NM_014390.1 /DEF=Homo sapiens EBNA-2 co-activator (100kD) (p100), mRNA. /FEA=mRNA /GEN=p100 /PROD=EBNA-2 co-activator (100kD) /DB_XREF=gi:7657430 /UG=Hs.79093 EBNA-2 co-activator (100kD) /FL=gb:NM_014390.1 gb:U22055.1	201622_at	403.4	P	276.17737	P	271.78506	P	212.04417	P	295.0732	P	265.62344	P
gb:BC000629.1 /DEF=Homo sapiens, Similar to aspartyl-tRNA synthetase, clone MGC:1562, mRNA, complete cds. /FEA=mRNA /PROD=Similar to aspartyl-tRNA synthetase /DB_XREF=gi:12653688 /UG=Hs.80758 aspartyl-tRNA synthetase /FL=gb:BC000629.1 gb:J05032.1 gb:NM_001349.1	201623_s_at	1055.8	P	962.18567	P	973.72925	P	367.9893	P	377.3491	P	436.046	P
gb:NM_001349.1 /DEF=Homo sapiens aspartyl-tRNA synthetase (DARS), mRNA. /FEA=mRNA /GEN=DARS /PROD=aspartyl-tRNA synthetase /DB_XREF=gi:4557512 /UG=Hs.80758 aspartyl-tRNA synthetase /FL=gb:BC000629.1 gb:J05032.1 gb:NM_001349.1	201624_at	115.3	P	133.6535	P	145.67076	P	62.583908	P	52.122417	P	60.23728	P
Consensus includes gb:BE300521 /FEA=EST /DB_XREF=gi:9184269 /DB_XREF=est:ba69f11.x1 /CLONE=IMAGE:2905677 /UG=Hs.56205 insulin induced gene 1 /FL=gb:NM_005542.1	201625_s_at	61.6	P	56.90988	P	86.667	P	100.97832	P	76.81954	P	138.55574	P
Consensus includes gb:BG292233 /FEA=EST /DB_XREF=gi:13050848 /DB_XREF=est:602386668F1 /CLONE=IMAGE:4515521 /UG=Hs.56205 insulin induced gene 1 /FL=gb:NM_005542.1	201626_at	137.7	P	177.40733	P	180.43785	P	308.08163	P	361.9852	P	238.75142	P
gb:NM_005542.1 /DEF=Homo sapiens insulin induced gene 1 (INSIG1), mRNA. /FEA=mRNA /GEN=INSIG1 /PROD=insulin induced gene 1 /DB_XREF=gi:5031800 /UG=Hs.56205 insulin induced gene 1 /FL=gb:NM_005542.1	201627_s_at	109	P	93.68702	P	117.255356	P	191.14854	P	217.10495	P	214.57658	P
gb:NM_006570.1 /DEF=Homo sapiens Ras-related GTP-binding protein (RAGA), mRNA. /FEA=mRNA /GEN=RAGA /PROD=Ras-related GTP-binding protein /DB_XREF=gi:5729998 /UG=Hs.57304 Ras-related GTP-binding protein /FL=gb:U41654.1 gb:NM_006570.1	201628_s_at	54	P	28.106106	A	60.84241	A	86.25875	P	72.94267	A	76.72012	P
Consensus includes gb:BE872974 /FEA=EST /DB_XREF=gi:10321660 /DB_XREF=est:601450667F1 /CLONE=IMAGE:3854584 /UG=Hs.75393 acid phosphatase 1, soluble /FL=gb:M83653.1 gb:NM_004300.1	201629_s_at	90.2	A	89.899666	A	75.05012	A	47.34967	A	47.671196	A	54.8429	A
gb:NM_004300.1 /DEF=Homo sapiens acid phosphatase 1, soluble (ACP1), transcript variant a, mRNA. /FEA=mRNA /GEN=ACP1 /PROD=acid phosphatase 1 isoform a /DB_XREF=gi:4757713 /UG=Hs.75393 acid phosphatase 1, soluble /FL=gb:M83653.1 gb:NM_004300.1	201630_s_at	264	P	265.41333	P	285.24057	P	217.39674	P	266.35562	P	206.38512	P
gb:NM_003897.1 /DEF=Homo sapiens immediate early response 3 (IER3), mRNA. /FEA=mRNA /GEN=IER3 /PROD=immediate early response 3 /DB_XREF=gi:4503328 /UG=Hs.76095 immediate early response 3 /FL=gb:BC000844.1 gb:BC005080.1 gb:AF083421.1 gb:NM_003897.1	201631_s_at	61.7	P	43.15583	A	56.329372	P	253.8354	P	291.3399	P	277.41116	P
gb:NM_001414.1 /DEF=Homo sapiens eukaryotic translation initiation factor 2B, subunit 1 (alpha, 26kD) (EIF2B1), mRNA. /FEA=mRNA /GEN=EIF2B1 /PROD=eukaryotic translation initiation factor 2B,subunit 1 (alpha, 26kD) /DB_XREF=gi:4503502 /UG=Hs.78592 eukaryotic translation initiation factor 2B, subunit 1 (alpha, 26kD) /FL=gb:NM_001414.1	201632_at	137.4	P	138.53719	P	161.96783	P	132.37321	P	115.15752	P	129.36531	P
Consensus includes gb:AW235051 /FEA=EST /DB_XREF=gi:6567440 /DB_XREF=est:xn18a09.x1 /CLONE=IMAGE:2694040 /UG=Hs.79103 cytochrome b5 outer mitochondrial membrane precursor /FL=gb:BC004373.1 gb:NM_030579.1	201633_s_at	53.8	P	34.98313	P	54.9086	P	55.172657	P	47.240433	M	56.74092	P
gb:NM_030579.1 /DEF=Homo sapiens cytochrome b5 outer mitochondrial membrane precursor (CYB5-M), mRNA. /FEA=mRNA /GEN=CYB5-M /PROD=cytochrome b5 outer mitochondrial membraneprecursor /DB_XREF=gi:13385593 /UG=Hs.79103 cytochrome b5 outer mitochondrial membrane precursor /FL=gb:BC004373.1 gb:NM_030579.1	201634_s_at	25	P	43.753834	P	23.735226	P	41.79123	A	23.404833	A	41.05725	P
Consensus includes gb:AI990766 /FEA=EST /DB_XREF=gi:5837647 /DB_XREF=est:ws23e06.x1 /CLONE=IMAGE:2498050 /UG=Hs.82712 fragile X mental retardation, autosomal homolog 1 /FL=gb:NM_005087.1 gb:U25165.1	201635_s_at	213	P	226.94185	P	198.8243	P	213.27937	P	194.84882	P	250.23946	P
Consensus includes gb:BG025078 /FEA=EST /DB_XREF=gi:12411309 /DB_XREF=est:602276425F1 /CLONE=IMAGE:4364070 /UG=Hs.82712 fragile X mental retardation, autosomal homolog 1 /FL=gb:NM_005087.1 gb:U25165.1	201636_at	84	P	85.215324	P	77.22306	P	66.39247	P	63.17869	P	58.938633	P
gb:NM_005087.1 /DEF=Homo sapiens fragile X mental retardation, autosomal homolog 1 (FXR1), mRNA. /FEA=mRNA /GEN=FXR1 /PROD=fragile X mental retardation-related protein 1 /DB_XREF=gi:4826735 /UG=Hs.82712 fragile X mental retardation, autosomal homolog 1 /FL=gb:NM_005087.1 gb:U25165.1	201637_s_at	307.3	P	299.79846	P	342.23856	P	324.13934	P	297.08344	P	372.31238	P
Consensus includes gb:BE676642 /FEA=EST /DB_XREF=gi:10037183 /DB_XREF=est:7f33f02.x1 /CLONE=IMAGE:3296475 /UG=Hs.83727 cleavage and polyadenylation specific factor 1, 160kD subunit /FL=gb:U37012.1 gb:AB046744.1 gb:NM_013291.1	201638_s_at	7.7	A	33.38846	A	4.7637596	A	6.7936482	A	6.605045	A	10.888662	A
gb:NM_013291.1 /DEF=Homo sapiens cleavage and polyadenylation specific factor 1, 160kD subunit (CPSF1), mRNA. /FEA=mRNA /GEN=CPSF1 /PROD=cleavage and polyadenylation specific factor 1,160kD subunit /DB_XREF=gi:9558724 /UG=Hs.83727 cleavage and polyadenylation specific factor 1, 160kD subunit /FL=gb:U37012.1 gb:AB046744.1 gb:NM_013291.1	201639_s_at	139.3	A	138.73653	A	127.36789	A	67.01007	A	76.38878	A	61.136345	A
gb:NM_001294.1 /DEF=Homo sapiens cleft lip and palate associated transmembrane protein 1 (CLPTM1), mRNA. /FEA=mRNA /GEN=CLPTM1 /PROD=cleft lip and palate associated transmembraneprotein 1 /DB_XREF=gi:4502896 /UG=Hs.106671 cleft lip and palate associated transmembrane protein 1 /FL=gb:AF037339.1 gb:NM_001294.1	201640_x_at	73.3	A	67.57426	A	45.464657	A	82.553116	A	87.30146	A	92.204	A
gb:NM_004335.2 /DEF=Homo sapiens bone marrow stromal cell antigen 2 (BST2), mRNA. /FEA=mRNA /GEN=BST2 /PROD=bone marrow stromal cell antigen 2 /DB_XREF=gi:7262372 /UG=Hs.118110 bone marrow stromal cell antigen 2 /FL=gb:D28137.1 gb:NM_004335.2	201641_at	84.6	P	53.521202	P	87.83704	P	83.89126	P	97.78338	P	109.28622	P
gb:NM_005534.1 /DEF=Homo sapiens interferon gamma receptor 2 (interferon gamma transducer 1) (IFNGR2), mRNA. /FEA=mRNA /GEN=IFNGR2 /PROD=interferon gamma receptor 2 (interferon gammatransducer 1) /DB_XREF=gi:5031782 /UG=Hs.177559 interferon gamma receptor 2 (interferon gamma transducer 1) /FL=gb:BC003624.1 gb:U05875.1 gb:U05877.1 gb:NM_005534.1	201642_at	258.3	P	255.5463	P	260.001	P	587.5476	P	579.09015	P	656.5165	P
gb:NM_016604.1 /DEF=Homo sapiens putative zinc finger protein (LOC51780), mRNA. /FEA=mRNA /GEN=LOC51780 /PROD=putative zinc finger protein /DB_XREF=gi:7706598 /UG=Hs.24125 putative zinc finger protein /FL=gb:AF251039.1 gb:NM_016604.1	201643_x_at	144.5	M	122.59046	A	118.676125	A	161.60648	P	153.63908	P	167.82526	P
gb:NM_003313.2 /DEF=Homo sapiens tissue specific transplantation antigen P35B (TSTA3), mRNA. /FEA=mRNA /GEN=TSTA3 /PROD=tissue specific transplantation antigen P35B /DB_XREF=gi:6598326 /UG=Hs.264428 tissue specific transplantation antigen P35B /FL=gb:BC001941.1 gb:U58766.1 gb:NM_003313.2	201644_at	53.3	A	60.99623	A	22.147305	A	15.748912	A	14.789557	A	6.3933434	A
gb:NM_002160.1 /DEF=Homo sapiens hexabrachion (tenascin C, cytotactin) (HXB), mRNA. /FEA=mRNA /GEN=HXB /PROD=hexabrachion (tenascin C, cytotactin) /DB_XREF=gi:4504548 /UG=Hs.289114 hexabrachion (tenascin C, cytotactin) /FL=gb:M55618.1 gb:NM_002160.1	201645_at	2.3	A	7.7740297	A	2.4236674	A	3.6026921	A	3.3025224	A	0.79916793	A
Consensus includes gb:AA885297 /FEA=EST /DB_XREF=gi:2994374 /DB_XREF=est:al58h03.s1 /CLONE=IMAGE:1461557 /UG=Hs.323567 CD36 antigen (collagen type I receptor, thrombospondin receptor)-like 2 (lysosomal integral membrane protein II) /FL=gb:D12676.1 gb:NM_005506.1	201646_at	22.2	A	27.00977	A	15.8792	A	36.129856	A	50.973717	A	53.54425	A
gb:NM_005506.1 /DEF=Homo sapiens CD36 antigen (collagen type I receptor, thrombospondin receptor)-like 2 (lysosomal integral membrane protein II) (CD36L2), mRNA. /FEA=mRNA /GEN=CD36L2 /PROD=CD36 antigen (collagen type I receptor,thrombospondin receptor)-like 2 (lysosomal integralmembrane protein II) /DB_XREF=gi:5031630 /UG=Hs.323567 CD36 antigen (collagen type I receptor, thrombospondin receptor)…	201647_s_at	8.5	A	29.102777	P	28.08111	P	25.733515	P	37.332863	P	24.17483	P
Consensus includes gb:AL039831 /FEA=EST /DB_XREF=gi:5935215 /DB_XREF=est:DKFZp434D1112_s1 /CLONE=DKFZp434D1112 /UG=Hs.50651 Janus kinase 1 (a protein tyrosine kinase) /FL=gb:M64174.1 gb:NM_002227.1	201648_at	79.1	P	68.37159	P	68.364136	P	158.41551	P	149.9058	P	144.4496	P
gb:NM_004223.1 /DEF=Homo sapiens ubiquitin-conjugating enzyme E2L 6 (UBE2L6), mRNA. /FEA=mRNA /GEN=UBE2L6 /PROD=ubiquitin-conjugating enzyme E2L 6 /DB_XREF=gi:4759281 /UG=Hs.169895 ubiquitin-conjugating enzyme E2L 6 /FL=gb:AF031141.1 gb:AF061736.1 gb:NM_004223.1	201649_at	115.5	P	150.89589	P	165.81227	P	246.63002	P	284.4477	P	228.26234	P
gb:NM_002276.1 /DEF=Homo sapiens keratin 19 (KRT19), mRNA. /FEA=mRNA /GEN=KRT19 /PROD=keratin 19 /DB_XREF=gi:4504916 /UG=Hs.182265 keratin 19 /FL=gb:BC002539.1 gb:NM_002276.1	201650_at	1.6	A	1.1960045	A	1.4207705	A	0.92640656	A	2.010231	A	2.5972958	A
gb:NM_007229.1 /DEF=Homo sapiens protein kinase C and casein kinase substrate in neurons 2 (PACSIN2), mRNA. /FEA=mRNA /GEN=PACSIN2 /PROD=protein kinase C and casein kinase substrate inneurons 2 /DB_XREF=gi:6005825 /UG=Hs.18842 protein kinase C and casein kinase substrate in neurons 2 /FL=gb:AF128536.1 gb:NM_007229.1	201651_s_at	370.9	P	336.47595	P	329.5352	P	359.75455	P	321.78058	P	338.94708	P
gb:NM_006837.1 /DEF=Homo sapiens COP9 (constitutive photomorphogenic, Arabidopsis, homolog) subunit 5 (COPS5), mRNA. /FEA=mRNA /GEN=COPS5 /PROD=COP9 (constitutive photomorphogenic,Arabidopsis, homolog) subunit 5 /DB_XREF=gi:5803045 /UG=Hs.198767 COP9 (constitutive photomorphogenic, Arabidopsis, homolog) subunit 5 /FL=gb:BC001187.1 gb:BC001859.1 gb:U65928.1 gb:U70734.1 gb:NM_006837.1	201652_at	169.4	P	168.83597	P	185.03445	P	163.87102	P	156.65443	P	169.6234	P
gb:NM_005776.1 /DEF=Homo sapiens cornichon-like (CNIL), mRNA. /FEA=mRNA /GEN=CNIL /PROD=cornichon-like /DB_XREF=gi:5031638 /UG=Hs.201673 cornichon-like /FL=gb:AF104398.1 gb:AF070654.1 gb:AF031379.1 gb:NM_005776.1	201653_at	167.7	P	162.55695	P	191.8876	P	126.50597	P	134.97266	P	131.96262	P
Consensus includes gb:AI991033 /FEA=EST /DB_XREF=gi:5837930 /DB_XREF=est:wu36a08.x1 /CLONE=IMAGE:2522102 /UG=Hs.211573 heparan sulfate proteoglycan 2 (perlecan) /FL=gb:M85289.1 gb:NM_005529.2	201654_s_at	6.4	A	7.9733634	A	2.7579663	A	2.1616151	A	4.16405	A	2.5972958	A
gb:M85289.1 /DEF=Human heparan sulfate proteoglycan (HSPG2) mRNA, complete cds. /FEA=mRNA /GEN=HSPG2 /PROD=heparan sulfate proteoglycan /DB_XREF=gi:184426 /UG=Hs.211573 heparan sulfate proteoglycan 2 (perlecan) /FL=gb:M85289.1 gb:NM_005529.2	201655_s_at	3.2	A	7.8736963	A	2.5908167	A	1.9557471	A	10.481919	A	2.7970877	A
gb:NM_000210.1 /DEF=Homo sapiens integrin, alpha 6 (ITGA6), mRNA. /FEA=mRNA /GEN=ITGA6 /PROD=integrin alpha chain, alpha 6 /DB_XREF=gi:4557674 /UG=Hs.227730 integrin, alpha 6 /FL=gb:NM_000210.1	201656_at	6.5	A	3.5880134	A	11.784039	A	20.586813	P	28.43041	P	12.786687	P
Consensus includes gb:BE890745 /FEA=EST /DB_XREF=gi:10349375 /DB_XREF=est:601431177F1 /CLONE=IMAGE:3916507 /UG=Hs.242894 ADP-ribosylation factor-like 1 /FL=gb:NM_001177.2 gb:L28997.1	201657_at	18.8	P	11.760712	A	16.464224	A	11.219812	P	7.7537484	A	9.390223	P
Consensus includes gb:AU151560 /FEA=EST /DB_XREF=gi:11013081 /DB_XREF=est:AU151560 /CLONE=NT2RP2005555 /UG=Hs.242894 ADP-ribosylation factor-like 1 /FL=gb:NM_001177.2 gb:L28997.1	201658_at	91.2	P	90.99601	P	89.424965	P	66.70128	P	103.67049	P	58.938633	P
gb:NM_001177.2 /DEF=Homo sapiens ADP-ribosylation factor-like 1 (ARL1), mRNA. /FEA=mRNA /GEN=ARL1 /PROD=ADP-ribosylation factor-like 1 /DB_XREF=gi:4755126 /UG=Hs.242894 ADP-ribosylation factor-like 1 /FL=gb:NM_001177.2 gb:L28997.1	201659_s_at	44.2	P	67.67392	P	64.51969	P	42.408836	P	53.5583	P	65.73157	P
Consensus includes gb:AL525798 /FEA=EST /DB_XREF=gi:12789291 /DB_XREF=est:AL525798 /CLONE=CS0DC013YB08 (5 prime) /UG=Hs.268012 fatty-acid-Coenzyme A ligase, long-chain 3 /FL=gb:NM_004457.2 gb:D89053.1 gb:AF116690.1	201660_at	73.5	P	80.4313	P	88.58922	P	84.71474	P	77.3939	P	67.629585	P
gb:NM_004457.2 /DEF=Homo sapiens fatty-acid-Coenzyme A ligase, long-chain 3 (FACL3), mRNA. /FEA=mRNA /GEN=FACL3 /PROD=long-chain fatty-acid-Coenzyme A ligase 3 /DB_XREF=gi:12669907 /UG=Hs.268012 fatty-acid-Coenzyme A ligase, long-chain 3 /FL=gb:NM_004457.2 gb:D89053.1 gb:AF116690.1	201661_s_at	44.4	P	23.521423	P	31.674826	P	28.924473	P	29.291939	P	40.957355	P
gb:D89053.1 /DEF=Homo sapiens mRNA for Acyl-CoA synthetase 3, complete cds. /FEA=mRNA /PROD=Acyl-CoA synthetase 3 /DB_XREF=gi:4165017 /UG=Hs.268012 fatty-acid-Coenzyme A ligase, long-chain 3 /FL=gb:NM_004457.2 gb:D89053.1 gb:AF116690.1	201662_s_at	126.7	P	82.72365	P	110.98725	P	93.978806	P	101.51666	P	97.79817	P
gb:NM_005496.1 /DEF=Homo sapiens chromosome-associated polypeptide C (CAP-C), mRNA. /FEA=mRNA /GEN=CAP-C /PROD=chromosome-associated polypeptide C /DB_XREF=gi:4885112 /UG=Hs.50758 SMC4 (structural maintenance of chromosomes 4, yeast)-like 1 /FL=gb:AB019987.1 gb:NM_005496.1 gb:AL136877.1	201663_s_at	153.6	P	168.63663	P	141.40845	P	97.47855	P	84.142525	P	104.09162	P
gb:AL136877.1 /DEF=Homo sapiens mRNA; cDNA DKFZp434F205 (from clone DKFZp434F205); complete cds. /FEA=mRNA /GEN=DKFZp434F205 /PROD=hypothetical protein /DB_XREF=gi:6807670 /UG=Hs.50758 SMC4 (structural maintenance of chromosomes 4, yeast)-like 1 /FL=gb:AB019987.1 gb:NM_005496.1 gb:AL136877.1	201664_at	203	P	202.3241	P	184.36588	P	105.610344	P	86.15276	P	117.477684	P
gb:NM_001021.1 /DEF=Homo sapiens ribosomal protein S17 (RPS17), mRNA. /FEA=mRNA /GEN=RPS17 /PROD=ribosomal protein S17 /DB_XREF=gi:4506692 /UG=Hs.5174 ribosomal protein S17 /FL=gb:M13932.1 gb:NM_001021.1	201665_x_at	7017.2	P	6032.5474	P	7274.846	P	4892.353	P	4746.8735	P	5175.811	P
gb:NM_003254.1 /DEF=Homo sapiens tissue inhibitor of metalloproteinase 1 (erythroid potentiating activity, collagenase inhibitor) (TIMP1), mRNA. /FEA=mRNA /GEN=TIMP1 /PROD=tissue inhibitor of metalloproteinase 1precursor /DB_XREF=gi:4507508 /UG=Hs.5831 tissue inhibitor of metalloproteinase 1 (erythroid potentiating activity, collagenase inhibitor) /FL=gb:BC000866.1 gb:M12670.1 gb:M59906.1 gb:NM_0…	201666_at	148.1	P	162.55695	P	168.73738	P	1007.8274	P	1240.887	P	1070.885	P
gb:NM_000165.2 /DEF=Homo sapiens gap junction protein, alpha 1, 43kD (connexin 43) (GJA1), mRNA. /FEA=mRNA /GEN=GJA1 /PROD=connexin 43 /DB_XREF=gi:4755136 /UG=Hs.74471 gap junction protein, alpha 1, 43kD (connexin 43) /FL=gb:M65188.1 gb:NM_000165.2	201667_at	11.3	A	0.89700335	A	4.7637596	A	1.646945	A	0.7179397	A	8.291368	A
Consensus includes gb:AW163148 /FEA=EST /DB_XREF=gi:6302181 /DB_XREF=est:au92d06.y1 /CLONE=IMAGE:2783723 /UG=Hs.75607 myristoylated alanine-rich protein kinase C substrate (MARCKS, 80K-L) /FL=gb:NM_002356.4 gb:M68956.1 gb:D10522.1	201668_x_at	31.9	A	16.245728	A	34.09849	A	18.425198	A	24.409948	A	48.34966	A
gb:NM_002356.4 /DEF=Homo sapiens myristoylated alanine-rich protein kinase C substrate (MARCKS, 80K-L) (MACS), mRNA. /FEA=mRNA /GEN=MACS /PROD=myristoylated alanine-rich protein kinase Csubstrate /DB_XREF=gi:11125771 /UG=Hs.75607 myristoylated alanine-rich protein kinase C substrate (MARCKS, 80K-L) /FL=gb:NM_002356.4 gb:M68956.1 gb:D10522.1	201669_s_at	6.9	A	2.292342	A	13.455533	A	42.51177	P	24.122772	P	33.265366	P
gb:M68956.1 /DEF=Human myristoylated alanine-rich C-kinase substrate mRNA, complete cds. /FEA=mRNA /GEN=MACS /PROD=myristoylated alanine-rich C-kinase substrate /DB_XREF=gi:187386 /UG=Hs.75607 myristoylated alanine-rich protein kinase C substrate (MARCKS, 80K-L) /FL=gb:NM_002356.4 gb:M68956.1 gb:D10522.1	201670_s_at	3.1	A	4.0863485	A	0.91932213	A	24.08657	A	22.97407	A	23.875141	P
gb:BC003556.1 /DEF=Homo sapiens, ubiquitin specific protease 14 (tRNA-guanine transglycosylase), clone MGC:1453, mRNA, complete cds. /FEA=mRNA /PROD=ubiquitin specific protease 14 (tRNA-guaninetransglycosylase) /DB_XREF=gi:13097695 /UG=Hs.75981 ubiquitin specific protease 14 (tRNA-guanine transglycosylase) /FL=gb:BC003556.1 gb:NM_005151.1 gb:U30888.1	201671_x_at	236.2	P	236.8089	P	224.31459	P	130.62332	P	140.71617	P	152.24149	P
gb:NM_005151.1 /DEF=Homo sapiens ubiquitin specific protease 14 (tRNA-guanine transglycosylase) (USP14), mRNA. /FEA=mRNA /GEN=USP14 /PROD=ubiquitin specific protease 14 (tRNA-guaninetransglycosylase) /DB_XREF=gi:4827049 /UG=Hs.75981 ubiquitin specific protease 14 (tRNA-guanine transglycosylase) /FL=gb:BC003556.1 gb:NM_005151.1 gb:U30888.1	201672_s_at	580.5	P	530.3283	P	650.0443	P	366.23938	P	397.30783	P	395.9877	P
gb:NM_002103.1 /DEF=Homo sapiens glycogen synthase 1 (muscle) (GYS1), mRNA. /FEA=mRNA /GEN=GYS1 /PROD=glycogen synthase 1 (muscle) /DB_XREF=gi:4504232 /UG=Hs.772 glycogen synthase 1 (muscle) /FL=gb:U32573.1 gb:BC002617.1 gb:J04501.1 gb:NM_002103.1	201673_s_at	116.3	P	96.67703	P	141.57559	A	169.5324	P	144.1623	P	161.33203	P
gb:BC000729.1 /DEF=Homo sapiens, A kinase (PRKA) anchor protein 1, clone MGC:1807, mRNA, complete cds. /FEA=mRNA /PROD=A kinase (PRKA) anchor protein 1 /DB_XREF=gi:12653874 /UG=Hs.78921 A kinase (PRKA) anchor protein 1 /FL=gb:BC000729.1 gb:NM_003488.1	201674_s_at	149.2	P	125.77981	A	175.0055	A	101.80179	A	55.712116	A	95.70036	A
gb:NM_003488.1 /DEF=Homo sapiens A kinase (PRKA) anchor protein 1 (AKAP1), mRNA. /FEA=mRNA /GEN=AKAP1 /PROD=A kinase (PRKA) anchor protein 1 /DB_XREF=gi:4502014 /UG=Hs.78921 A kinase (PRKA) anchor protein 1 /FL=gb:BC000729.1 gb:NM_003488.1	201675_at	287.4	P	352.12366	P	315.9125	P	152.23947	P	159.38261	P	165.72745	P
gb:NM_002786.1 /DEF=Homo sapiens proteasome (prosome, macropain) subunit, alpha type, 1 (PSMA1), mRNA. /FEA=mRNA /GEN=PSMA1 /PROD=proteasome (prosome, macropain) subunit, alphatype, 1 /DB_XREF=gi:4506178 /UG=Hs.82159 proteasome (prosome, macropain) subunit, alpha type, 1 /FL=gb:BC002577.1 gb:NM_002786.1	201676_x_at	502.2	P	532.82	P	810.0899	P	548.63855	P	459.7686	P	670.30206	P
Consensus includes gb:AI937543 /FEA=EST /DB_XREF=gi:5676413 /DB_XREF=est:wp78f01.x1 /CLONE=IMAGE:2467897 /UG=Hs.110480 DC12 protein /FL=gb:AF201934.1 gb:NM_020187.1	201677_at	33	A	29.501446	A	33.429893	M	19.454538	A	28.143236	A	19.18003	A
gb:NM_020187.1 /DEF=Homo sapiens DC12 protein (DC12), mRNA. /FEA=mRNA /GEN=DC12 /PROD=DC12 protein /DB_XREF=gi:9910181 /UG=Hs.110480 DC12 protein /FL=gb:AF201934.1 gb:NM_020187.1	201678_s_at	89.7	P	89.202	P	86.83415	M	91.19958	P	97.49621	P	100.19568	P
Consensus includes gb:BE646076 /FEA=EST /DB_XREF=gi:9970376 /DB_XREF=est:7e92g12.x1 /CLONE=IMAGE:3292678 /UG=Hs.111801 arsenate resistance protein ARS2 /FL=gb:BC000082.1 gb:AF082871.1 gb:NM_015908.1	201679_at	40.5	P	50.032856	P	50.562714	P	34.99758	P	6.030693	A	20.079094	A
gb:NM_015908.1 /DEF=Homo sapiens arsenate resistance protein ARS2 (ARS2), mRNA. /FEA=mRNA /GEN=ARS2 /PROD=arsenate resistance protein ARS2 /DB_XREF=gi:7706237 /UG=Hs.111801 arsenate resistance protein ARS2 /FL=gb:BC000082.1 gb:AF082871.1 gb:NM_015908.1	201680_x_at	518.9	P	441.226	P	472.5316	P	539.78625	P	401.90262	P	568.7079	P
[truncated: 21,075 more rows]
