# Supplementary material for: A method for high-throughput gene expression signature analysis
Source: Genome Biol. 2006 Jul 19;7(7):R61. doi: 10.1186/gb-2006-7-7-r61 (PMC1779561; doi:10.1186/gb-2006-7-7-r61)
Supplement: Additional data file 5 — A document containing raw LMF data used to assess the reproducibility of the method and for comparisons between platforms [file gb-2006-7-7-r61-S5.txt]

description	FlexMap ID	BLANK	BLANK	DMSO	DMSO	DMSO	DMSO	DMSO	DMSO	DMSO	DMSO	DMSO	DMSO	Tretinoin	Tretinoin	Tretinoin	Tretinoin	Tretinoin	Tretinoin	Tretinoin	Tretinoin	Tretinoin	Tretinoin
NM_005736	LUA#1	15	30	232	237	270.5	227.5	243	224	230	261	275.5	258	319	351	89	329	319.5	138.5	309	279	308	336
NM_000070	LUA#2	23.5	30	234.5	198	193	219.5	197.5	187	203	225.5	242.5	234	269.5	370	104.5	354	372	159	336	318	329.5	386
NM_018217	LUA#3	16	21	510	513	510	505	507.5	458	490	523	534	530	659.5	824	225.5	823	800	343	785	727	747	886
NM_004782	LUA#4	34.5	31	449.5	592.5	581	603	605	552	606	605	615.5	608.5	635	855	232	870	812.5	341	855	750	790.5	907
NM_014962	LUA#5	26.5	28	318.5	457	473	482.5	486	438	467	456	500	460	414.5	556	171.5	552.5	567	232	576.5	516.5	537	575.5
NM_004514	LUA#46	29	35.5	553	424	419	452.5	436	394	449	509	477	470.5	262	320	96	306	313	144.5	302	286	312.5	356
NM_006773	LUA#47	30	38	252	308	313	339	338	285	325	323.5	326	335	139	213	56.5	216	219	79.5	235	174	213	257
NM_014288	LUA#48	31	37.5	203.5	138	132.5	137	136	125.5	138	141	143	137	55	61	45	60	56	41.5	60	59	64	62
NM_017440	LUA#49	34	30	106	98.5	105.5	110	118	94	107	121	116	117	55	68	40	67	68	48.5	66.5	62	59	66
NM_007331	LUA#50	19	24	187	130	120	134	128.5	121	140	150	149.5	138	70	81	42	96	87	53	91	80	85.5	97
NM_173823	LUA#6	33	28.5	428	500	495	500.5	533	460	522	544	505	517.5	482.5	654	186.5	675	646	291	604.5	573	591.5	718
NM_000962	LUA#7	29	39.5	425	368.5	370	383.5	376	339	395	423	419	404	663	823	294	793.5	807	398	772	764	754	894
NM_003825	LUA#8	32	26	500.5	352	327	357	355	311	369	381	376	370.5	476.5	630.5	256	580	609	318	584	550	557	658
NM_016061	LUA#9	28	27	261	224	217	222	223	203	234	250	237	237.5	297	401	128	385	382	173	357.5	357	362.5	422
NM_000153	LUA#10	20	32.5	287	213.5	203.5	213	213	183	221.5	244	231	226	324	419.5	120	384	408	170	374	377.5	357.5	432
NM_006948	LUA#51	31	34	588	600	609.5	609.5	623	565	621.5	647	629	659.5	592.5	791.5	224	773.5	795	325	762	716.5	742	840.5
NM_004631	LUA#52	22	12	291	268	269	284.5	285.5	261	274	297	287	281.5	238	334	103	331	310.5	135.5	326	289.5	304	352
NM_002358	LUA#53	29	33	343	355	354.5	386	378	328.5	361	387	397	374	72	98	53	96	99	58	98	85	99	113
NM_013402	LUA#54	24	33	291.5	283	276	301	284.5	248.5	281	282	301	298	62	75	43	72	75.5	48.5	75	71.5	72	71
NM_000875	LUA#55	25	24	51	60	56	65	64	52.5	58.5	60.5	57	66	53	62	36	62	65	48	74	54	63	68
NM_001974	LUA#11	28	37	98	105	101	104	113	96	109.5	104	108	109.5	288	435.5	95	414	430	141	420.5	396	403	466
NM_000632	LUA#12	24	29	84	55.5	63.5	56	66	55	55	59	53	66	222	292	78	307	277	114	275.5	251	254	323.5
NM_006457	LUA#13	32.5	36	110	117	124	126	145	118	133	115	134	143	113	135	78	123	136	90	151.5	132	144	135
NM_000698	LUA#14	28	30	375.5	380.5	398	392.5	379.5	357	401	372	411	385	1332.5	1743	503	1688	1686.5	787	1606	1552.5	1562	1779
NM_032571	LUA#15	23	32	25	28	35	34	27	30	33	37	36	31.5	125	161	60	169	164.5	81	172.5	146	144	188
NM_006138	LUA#56	25	33	986.5	1084	1076	1125	1116.5	986	1104	1154	1109	1139	93	124	51.5	113.5	115.5	66	122	114.5	114	130
NM_015201	LUA#57	28	29	772	752	787	792	735	698	745	806	840	793	139	222	64	208	203	87	194.5	183	181	226.5
NM_006985	LUA#58	37	37	171	130	135.5	134	134	116	127	129	131.5	139	47	59	37	55	56	40	57	51	52	54
NM_004095	LUA#59	46	35	1656	1443.5	1428	1459	1379	1264	1389	1369.5	1487.5	1530	148	227	78	212	212	101	214.5	194.5	203	247
NM_005914	LUA#60	39	28	1214	1110	1128	1193	1211.5	1044.5	1117	1091	1211	1243	566.5	843	209	866	848.5	351	885	795	881.5	948
NM_007282	LUA#16	22	26.5	50	49	45	53	54	42	53	47.5	53.5	60	39	64.5	42.5	64	62	56	61	64.5	60.5	60
NM_003644	LUA#17	36.5	35	226	231.5	232	255	246.5	238.5	260	243	240	233.5	195.5	252	105	266.5	259	142	271.5	260	282	272
NM_001498	LUA#18	26.5	24	401.5	209	205.5	211	210	173.5	207	236	229.5	214	279	402	96	374	412	140	360	335.5	361	424
NM_003172	LUA#19	20	31	259	231	229	249	245	200	246	242	253	260	208	286	86	264	257	121	260	235	243	276
NM_004723	LUA#20	29	28	598	410	414	404.5	420.5	329.5	372.5	382	421	452	318	394	127	418.5	388.5	184	400	363.5	380	446
NM_014366	LUA#61	41	34	705	625.5	632	653	617	582	643	655.5	677	661	163	235	66	231	235	97	231	209.5	213	263
NM_003581	LUA#62	21	32.5	278	50	115	61	64	48	58.5	60	56.5	53.5	147	80	50	65	52	43	50	42	53	57
NM_018115	LUA#63	32	27	601.5	675	694	689	724	574.5	665	645	735.5	787	552.5	735.5	143	690	601	227.5	582	418	506.5	644
NM_021974	LUA#64	34.5	33	1652	1660	1680.5	1724	1666	1479	1664	1617	1804	1849	872	1105	293.5	1102.5	1052.5	477.5	1068	955	1003	1158
NM_024045	LUA#65	34	28	262.5	235.5	241	247	242	208	231	242	253	252	100	145	52	141	142	69	133	119	124	146
NM_004079	LUA#21	33.5	28	73	65	73	71	67	54.5	71	62	63	73	93	124.5	55	127	122	70	125.5	99.5	113	129
NM_000414	LUA#22	37.5	24.5	222	134	144.5	152	143.5	124	136.5	142	147	138	270	442	100	408.5	415	145	402.5	373	372.5	470.5
NM_001684	LUA#23	20	32	39	38	34	49	43	37	44	46	45	45	54	66.5	41	65	65	43	61	63	69	68
NM_003879	LUA#24	39	28	51	46	56	53	58	45.5	54.5	56	54	56	57	80	41	71	76	53	80	67	72.5	77.5
NM_002166	LUA#25	29.5	32	60	66.5	82	81	76	70	74	75.5	75.5	79.5	124.5	159.5	61	168	159	79.5	156.5	152	154	180
NM_005952	LUA#66	29	40.5	534.5	534	573	602.5	553	529	592.5	619	556	570	149	198.5	72.5	189	203	95.5	188.5	182	172	212
NM_001034	LUA#67	24	21	552	584	586	586	599	530	603	644	604	601	157	225	73	209	212.5	92	219	185	191	243
NM_003132	LUA#68	32.5	29	1555	1730	1763	1807	1782.5	1645	1830	1833	1824.5	1844.5	410	540	148	523	517	212	488	467.5	488	596
NM_018164	LUA#69	29	28	428.5	431	425	418	411.5	361	433	438	462	499	131	165	57	152.5	155	75	143	142	140.5	177
NM_014573	LUA#70	41	44	589	360	361.5	387	383	338	399.5	419	400.5	397	99	153.5	61	138	155	79	138.5	144.5	135	155
NM_014333	LUA#26	23	29	69	69	85.5	84	85	65.5	77	82	83	82	366.5	531	134	492	530	197.5	497	459.5	472	584
NM_006432	LUA#27	25	31	312	272	276	294	275	247	270	306	302	290	1081.5	1409.5	397	1446	1405	625	1345	1203	1294.5	1495
NM_000433	LUA#28	30	22.5	252	142	135	135	138	120	141	153	146	160	442.5	640	144	605	622	228.5	564	532	536.5	647
NM_000147	LUA#29	34	25	102	101	102	106.5	106	84	97	102.5	106	100	573	861	195.5	822.5	850	302	783	763	764	894
NM_000584	LUA#30	30.5	31	1070	726	741	743	750	661	757	785	777.5	788	1464	1938.5	476	1981.5	1945	799.5	1938	1717	1765	2115
NM_006452	LUA#71	41.5	42.5	147.5	108.5	115	115	114.5	106	120.5	125	111	110	67.5	79.5	41	75	68	53.5	82	74	78.5	76
NM_005915	LUA#72	27	30.5	159.5	116	112	117	118	102	113	121	125	123.5	39	54	34.5	44	56	41	51	47	44	59
NM_005980	LUA#73	29.5	39	1277	1452	1399.5	1493	1439	1372	1425	1473	1473	1479	106	163	57	142	163	74	149.5	151	145	173
NM_002539	LUA#74	34	32	1594.5	1793	1769	1801	1828	1620	1725	1827	1992	1916	231	326	85	313	314.5	131	300	281.5	276	362
NM_019058	LUA#75	38	39.5	1044.5	886.5	872	897	876.5	792	830	814.5	946	930	143	164	59	158	152	79.5	148.5	129	143.5	158
NM_004152	LUA#31	26	28.5	1525	1952.5	2027	1926	2057	1856	1823	1940	1987	2025	1662	2073	775	2127.5	2117	1110	2045	1823	1944	2194
NM_004602	LUA#32	34	28	195.5	192	193	200	203	178	200	203.5	204.5	198	182	239	88	232.5	227.5	113.5	224	212	215.5	258
NM_018890	LUA#33	40	39.5	771.5	596.5	617	647	633	592.5	692.5	700	684	645	537.5	758	187.5	788	743.5	293.5	719	712	705	824
NM_001101	LUA#34	31	27	1771.5	1972.5	1931	2061	1922	1789	1912	2051	2122.5	2118.5	2773	2969.5	1490	2968.5	2890	1977	2893.5	2694	2722	3119.5
NM_006019	LUA#35	38	22	514	534	509	553	526	486	567	589	577	552	569	818	186	828	762	287	767	734.5	746	867
NM_004134	LUA#76	33	32	955	610.5	597	619	626	576	611	646	607	605.5	207	277	83.5	292	306	111	280	266.5	278	318
NM_005008	LUA#77	36	51	962	911	889	908.5	906	806	874	855.5	958.5	916	307	392	123	401	382.5	167	372	338.5	343	416
NM_020117	LUA#78	31	35	1235.5	1359	1327	1435.5	1350.5	1243	1362	1424	1399.5	1404.5	408	584.5	145	554	564	230	529.5	519	527	607
NM_001469	LUA#79	39.5	40	1511	1917	1890	1972.5	1994.5	1780.5	1858	1848	1988	2024	809	1179	284	1191	1179	463	1140.5	1077	1076	1221
NM_021203	LUA#80	41	42	1421.5	1578	1531.5	1552	1535.5	1367	1535	1558	1637	1653	442.5	642.5	151	578.5	611	228.5	563	546	547	654
NM_002624	LUA#36	33	26.5	1100	1042	1019.5	1048	1005	957.5	1035	1063	1020	1055	1267	1418	576	1447	1402	820	1369	1224.5	1288	1492.5
NM_004759	LUA#37	35	39	70.5	84	70.5	73	75	58	71	72.5	62	131	148	139.5	53	128	141	67	134	103	116	149.5
NM_002664	LUA#38	29	25	1467	1319	1313.5	1370	1303.5	1184	1326.5	1428	1394	1398	2157	2552	892	2527	2504	1337	2394	2330	2325	2761
NM_000211	LUA#39	36	33.5	932	663	621.5	675	660	612.5	679	699	702	686	1125	1420	454.5	1349	1366.5	682	1361	1315	1294.5	1488
NM_002468	LUA#40	23	25	134.5	130	139	152	143.5	131.5	143.5	144	147	152	325	448.5	121	496.5	473	174.5	426.5	399.5	418	492
NM_000884	LUA#81	40	46	1284	1582	1611	1668	1647	1514	1652	1669	1670	1688	676	871.5	250	871	865	389	830.5	799	799	946
NM_003752	LUA#82	41	46	216	245	255	244	249	219	230.5	266.5	244	254.5	114	144.5	71	128.5	142	94	137.5	124.5	130.5	145.5
NM_018256	LUA#83	31.5	28.5	665.5	1012	1090	1120	1141.5	1160	1115	953.5	1044	1014	897	726	388	903	998	589	1256.5	1208	1557	747
NM_001948	LUA#84	34	27	180.5	155.5	156	157	154	137	150	168.5	161	159	61	73	47	63	71	51	76	66	58	75
NM_005566	LUA#85	41	34	2231	2060	2128.5	2169	2106.5	1939.5	2064.5	2145	2116.5	2100	583.5	642	150	607	596	219	577	523.5	540	632.5
NM_021103	LUA#41	34.5	30	1272	1437	1473	1503	1443	1414	1506	1456	1501	1461	2257.5	2689	925	2668.5	2611	1370	2590	2454	2412	2719
NM_002970	LUA#42	41	24.5	396	450.5	462	478	479	430.5	496	471.5	480	481	1181	1595	400	1478	1584	651	1503	1459	1455	1683.5
NM_003332	LUA#43	34.5	35	838.5	1008	1029.5	982.5	978	931	1004	1061	1030	1037	2219	2571.5	1100	2688.5	2573.5	1470	2528	2325	2387.5	2641
NM_004106	LUA#44	27.5	30	296	278	282.5	302.5	282.5	276	306	324	291	291	994	1303	373	1308	1315	576.5	1274.5	1218	1187	1452
NM_002982	LUA#45	25.5	32	504	487	513	542	502	467	524	578.5	529	521.5	3231	3797	1738	3852	3752	2466	3667	3451	3488	3786
NM_005375	LUA#86	46	38	1101.5	1745	1753	1785	1811	1641	1712.5	1731	1726	1662.5	523	594.5	238	631.5	617	351	734	717	780.5	638
NM_000250	LUA#87	39	37	2256	2007.5	2043	2043	2031.5	1774	1918.5	1971	2128	2032.5	137	194	74	177	187	95.5	173	166	164	198
NM_004526	LUA#88	37	29	853	854	851	889	854	770	833	834.5	872	873	150	213	77	208	192.5	101	206.5	182.5	192	223
NM_004741	LUA#89	40	36.5	484.5	567	584	610	603	564	622	652	598	554.5	168	215	100	204	198	116	214	204.5	205	208
NM_002467	LUA#90	44	52	1411.5	2347	2409	2476	2397.5	2416	2415.5	2431	2435	2296	702	736	256	792.5	842.5	399	957	976	1030	801
ACTB	LUA#91	40	39	1480	1420	1437	1536.5	1514	1336	1470	1606	1527	1524.5	1929	2483	818	2425.5	2563	1173	2347	2296.5	2313	2609
TFRC	LUA#92	49	55	508	556	585	587.5	578.5	519	572	623	603	591	191.5	285	81.5	280.5	289	109	272	251.5	250	305
GAPDH_5	LUA#93	55	57.5	1707	2319.5	2460	2510	2602	2496	2654	2758.5	2441.5	2356	998.5	1419	378.5	1433	1505.5	632	1469	1347	1299	1629
GAPDH_M	LUA#94	51	29	2351	2607	2800	2937	2802	2679	2809	2793	2767	2698	1134	1511.5	460	1520	1502	698.5	1462	1334	1360.5	1575
GAPDH_3	LUA#95	53	47	2550	3645	3798	3870	3894	3590.5	3663.5	3824	3859	3782	2428	2979	1102.5	2911	2912	1645	2823	2559	2580	2982
