# Supplementary material for: A method for high-throughput gene expression signature analysis
Source: Genome Biol. 2006 Jul 19;7(7):R61. doi: 10.1186/gb-2006-7-7-r61 (PMC1779561; doi:10.1186/gb-2006-7-7-r61)
Supplement: Additional data file 6 — A document containing raw LMF data used to assess the stability of the LMF method [file gb-2006-7-7-r61-S6.txt]

description	FlexMap ID	BLANK	BLANK	DMSO	DMSO	DMSO	DMSO	DMSO	DMSO	DMSO	DMSO	DMSO	DMSO	Tretinoin	Tretinoin	Tretinoin	Tretinoin	Tretinoin	Tretinoin	Tretinoin	Tretinoin	Tretinoin	Tretinoin
NM_005736	LUA#1	30	38	48	53	245	256	258.5	259	226	275	219	208	36.5	390	90.5	408	411	385	392	414.5	384.5	298.5
NM_000070	LUA#2	31	26.5	39	39	198	207	202	235	180.5	201	193	202	34	444	120	393	393	419	422	444	437.5	358
NM_018217	LUA#3	34	26	50.5	94	550	605	604	639.5	531	629.5	544	531	48	935	258	992	1053.5	947	966	1022.5	980	922
NM_004782	LUA#4	36.5	37	46	85.5	600.5	569	593	654.5	556	689	629.5	538	45	979.5	253	1005	1030	914	929	1044	1036.5	932
NM_014962	LUA#5	39	36.5	50	74	486	492	469	496.5	415	590.5	469	411	39	595.5	160	670.5	705	677.5	678	710	691	618
NM_004514	LUA#46	29	29.5	39	90	562.5	607	641	633	497.5	539	597.5	605	25	469	99	428	445	422	420.5	460	399	424.5
NM_006773	LUA#47	26	27.5	29	60	489	496	528	572	475	479	499	491	28	270	68	273	283	272	279	305	284	354.5
NM_014288	LUA#48	23	26	27	35	171	170	154	163.5	138.5	158	161	145	22	52	33	60	57	57	57	65	63.5	55
NM_017440	LUA#49	35	32	26	36	135	144	129	159	128	134	146	141	29	88	42	78	97	87.5	84	86.5	91	108
NM_007331	LUA#50	31	23	25	31	148	161.5	182.5	182	119	149.5	150	150	24	115	47	95.5	96	97.5	94.5	111.5	102	115
NM_173823	LUA#6	18	20	42	71	502	447	463	504	432	573.5	501	462	36	736	182.5	758	734.5	658.5	681	816	760	592
NM_000962	LUA#7	25	25	59	91	401	406	398	403	330	411	397	371.5	65	900	253	845	904.5	846	846	930	873	822.5
NM_003825	LUA#8	26.5	34	101	114	433	423.5	419	420.5	352.5	418.5	400	405	102	772	220	800	733	738	727	764	721	689.5
NM_016061	LUA#9	21.5	23	41	60	256.5	250.5	257	268	222	275	243.5	233	48	458	121	470.5	464	468	459	503.5	450	440
NM_000153	LUA#10	29	30	38	47.5	250	268	260	264	226	264	243.5	229	45	539	124	511	505	473	501	542	487	484
NM_006948	LUA#51	28.5	41	51	100	708	696	668	684	579	724	667	631	51	974	248	1014	1006	963.5	958.5	1024.5	980	887
NM_004631	LUA#52	32.5	35	37	49	308	320	323	328	280	335	309	307	38.5	391	97	396	399.5	399	401.5	424	399	397
NM_002358	LUA#53	30	33	35	42	431	395	435	419	362	429	418	401	33.5	103	39	109	103	96	97	119	109	94
NM_013402	LUA#54	23	28	32	56.5	349	342	360	380	313.5	353	340	349	30	82	46	90.5	95.5	85	84.5	97	89	83
NM_000875	LUA#55	20	28.5	27	27	85	90	92	110	105	90.5	93	79	28.5	81	36	79	80	85	90	87.5	89	104
NM_001974	LUA#11	19	30	24	27	129	146	121.5	125	94	139	102	102	30	516.5	92.5	533	515	493	470	539	494	340.5
NM_000632	LUA#12	20	33.5	24	26	72	80	82	82	76	72	67	81	26	491.5	96	406	400	360.5	374	395	369.5	476
NM_006457	LUA#13	33	35	49	51	140	153	132	152	126	143	118.5	92	43	115.5	65	115.5	118	120	131	117	131	121
NM_000698	LUA#14	30	27.5	47	80	467	500	484	483	398	475	451	418	64.5	1902	539	1934.5	1914.5	1773	1769	1871.5	1787	1685
NM_032571	LUA#15	25	23	22	21	21	30	26	22	32.5	29	29	23	22.5	244	58.5	228	234	208	205	239	228	244
NM_006138	LUA#56	36	29	71	200	1270	1262	1328.5	1397	1193	1225	1253	1285	32.5	115.5	48	111	127	118	119.5	120	124	117
NM_015201	LUA#57	26	30	45	117.5	849.5	896	938.5	929	725	845	846	878	27	266	63	252	243	230	244	268.5	241	245.5
NM_006985	LUA#58	26	33	33	34	146	144	144.5	133	111	145	147	111	33	55	33	50	52	54	60	63	56	50
NM_004095	LUA#59	31	38	115	311	1642	1798	1731	1809	1469	1644	1613	1462.5	31	287	77	286.5	293	270	294	331	293	227
NM_005914	LUA#60	32	24	71.5	218	1471	1443	1509	1635.5	1124	1420.5	1406.5	1263	42	871	213.5	1091	1131	1081.5	1125	1172.5	1161.5	1104
NM_007282	LUA#16	27	35	24.5	20	42.5	46	43	46	45	44	46	40	22	61	26	69	64	59	62	61	58	53
NM_003644	LUA#17	30	34	49	53.5	252	221	229	232	192	223	198	217	41	319	69	269	274	192	231	300	274	259
NM_001498	LUA#18	22	35	27	37	236	268	276.5	300	252	263	258	266	32	521	110.5	507.5	513	441.5	467	531.5	494.5	511
NM_003172	LUA#19	33	27	30	43	257	266	270	268	218	276.5	245	240	36	333	82	370	365	330	352	380	333	312.5
NM_004723	LUA#20	30	17	45	90	536	581	535	621	482.5	569	496	439	34	472.5	134.5	498	506	470	487.5	538	501	420
NM_014366	LUA#61	26.5	23.5	39	93	765	795	829	876	725	785	785	741.5	30	304.5	66	297	291	286.5	300	310.5	298.5	321
NM_003581	LUA#62	12.5	28.5	72.5	52	69	62	68	55	56	51	62	58	39	114	50	78	85	59.5	55	53	55	54
NM_018115	LUA#63	32	44.5	66	163	1006	1121	1018	1181	1223	1257	1010	902	54	1440	356	1028	1210	935.5	1175	1004	1238	1270
NM_021974	LUA#64	27.5	32	125	353	1802.5	1974.5	2019.5	2034	1663	1901.5	1782	1687	49.5	1272	295	1368.5	1315	1193.5	1269	1365	1286.5	1160
NM_024045	LUA#65	27.5	27.5	31	47	313.5	294	302	313	258	298	293.5	261	29	163.5	48	164.5	175.5	158	157	182	178	149
NM_004079	LUA#21	22.5	33	23	29	83	81.5	66	77	76	84	77	71	28	144	49	133	133.5	142	143	152	150	147
NM_000414	LUA#22	29	26	35	31	178	175	188	202	163	186	186	167	34	547	115.5	596	561.5	550.5	543	598.5	564.5	544
NM_001684	LUA#23	39	32	22	20.5	43	41	41.5	42	34	27	40	37	30	98	38.5	66	79	68	77.5	83	71	75
NM_003879	LUA#24	27	34	27.5	23	54	52.5	56	58	52	60	50	47	22	93	39	91.5	86	84	82	97	95	96.5
NM_002166	LUA#25	29	25	23	27	87	97	96	108	82	86	94	93	30	237	60	230	240	221	218	242	227	254.5
NM_005952	LUA#66	34	43.5	44.5	106	752	774	816	850	743.5	716.5	746	723	40	265	65	274	260	263	224	268	243	261.5
NM_001034	LUA#67	36	30	45	88	685	724	735	752	501	688	679	713	32.5	280	65	281	253	271	252	276	260	246
NM_003132	LUA#68	28	28	132	426	2030	2020	2077.5	2026.5	1779	1959	1928.5	1955	37.5	721	157	690.5	680	633	648	716	635	618
NM_018164	LUA#69	42.5	33	40	63	475	477	510	533	439	517	504	497	34	205.5	61	182	188.5	182	186	211	198	200
NM_014573	LUA#70	36	41.5	43	51	450	419	422	409	334	451	428	397	32	187	49	179	161.5	172	157.5	198	178	154
NM_014333	LUA#26	46	39	34	31	98	89	86	100	87	94	84	66	41	706	166	712	720	662	633.5	726.5	720	704
NM_006432	LUA#27	37	35	29	53.5	339	356	364	386	345	340	360	381	52.5	1767	522	1718	1798	1725	1678	1814	1693	1842
NM_000433	LUA#28	33	34	59	29	170	171	158	153	123	171	148	125	34	810	158	860	842	753	724	823	786.5	574
NM_000147	LUA#29	35.5	31	26	26	121	118	137	133	117	117	123	122.5	36	1106	236	1132	1122.5	1051	1086	1171	1102	1135
NM_000584	LUA#30	23	32	63	127	993	1017.5	1080.5	1142.5	950	993	1000	1062	72	2315	665	2389	2341.5	2247	2269	2450	2339.5	2517.5
NM_006452	LUA#71	49	36	33.5	34	140	135	121	128	105.5	135	117	112	27	83.5	39	93	90	88	96	90	86	86
NM_005915	LUA#72	34	30	35	29	114	124	126	128	116	135	122	110	30	47	33	47	43	44	49	54	47	47
NM_005980	LUA#73	39	32	76	270.5	1527	1547	1567	1651	1425	1597	1547	1462	33	197	52	212	204	187	188	209.5	202	190
NM_002539	LUA#74	43	35.5	117	366	2091	2193.5	2209	2175	1830	2082	2100	1912.5	33	437	89	423	409	392	368	441	416	397
NM_019058	LUA#75	35	31	62	157	1015	1152	1188	1217	952	1044	1044	1030	35	192	55.5	181.5	179	176	171	194	177.5	194
NM_004152	LUA#31	31	29.5	89.5	327	1999	1862	1854	1955	1630	2131	1980	1691	74	2313	811	2471.5	2477.5	2269	2335.5	2470	2347	1882
NM_004602	LUA#32	18	39.5	45	77.5	233.5	267	235	228.5	174	269.5	219	221	42	320	116	337	334	363	355.5	296	303	274
NM_018890	LUA#33	39	39	36	89	796.5	742	744	789.5	607	728.5	728	731.5	38	1071	200	983	992	923.5	879	988	934	873
NM_001101	LUA#34	32.5	36.5	162.5	461	2101	2075	2065	2052.5	1748.5	2089.5	2074	1945	211	3046	1578	3029	3195	2934	2997	3139.5	3017	2733
NM_006019	LUA#35	34	35	39	87	598	650	705	709	566	616	646	700	36	1059	209.5	938.5	911.5	862	871	956	907	1033
NM_004134	LUA#76	47.5	33	54	116	808	818	818	830	705	810	760.5	725	36.5	423.5	90	417	415	415	383	426	406	372
NM_005008	LUA#77	43	35	57	151	975.5	1026	1002.5	1038	842.5	1024	953	860	34	452.5	108	501	482	432	439.5	502.5	452.5	393
NM_020117	LUA#78	35	31.5	83	292	1653	1701	1746.5	1779	1445	1605.5	1611	1656	35	750	149	739	734	606	654	748	697	734
NM_001469	LUA#79	47	33.5	114	331	2049	2042	2027	2124	1772	2105.5	1958.5	1868	73	1230	333.5	1437	1331.5	1308	1281.5	1360	1315	1107
NM_021203	LUA#80	44	32	88	252	1671	1685	1722	1739	1458	1583.5	1673.5	1542	37	757.5	152	703	701.5	650	660	741	657.5	657
NM_002624	LUA#36	25	30	73	245.5	1176.5	1202.5	1226	1248	1132	1204	1139.5	1123	71	1714	670	1664	1757	1580.5	1616	1772.5	1647.5	1643
NM_004759	LUA#37	36	33	26	31	124	121	109	136	135	136	115	117	26	284	60.5	179	207.5	192	195	201	206.5	235
NM_002664	LUA#38	41	37	82.5	266	1521	1584	1621	1668	1378	1474	1502.5	1492	91	2815	1002	2840.5	2805	2642	2652	2875	2701.5	2723
NM_000211	LUA#39	33	27	67	123.5	769.5	707	672	674	541	741.5	646	629.5	89	1828	470	1717	1734.5	1593.5	1570	1763	1639.5	1219
NM_002468	LUA#40	20	32.5	28	39	153	199	205	208.5	161	183	168	171.5	35	511	135	556.5	549	498	494	589.5	531.5	584
NM_000884	LUA#81	42	45	166	373	1693.5	1578	1629	1658	1421	1696	1631	1512	61	951	259.5	1004	988	925	916	1010	963.5	841
NM_003752	LUA#82	49	44	56	67	323	322	329	342	266	307.5	293.5	274	44	168	66	149.5	150	153	162	164	139	142
NM_018256	LUA#83	41	40	250	291	1045	1031	1078	1037.5	826	1007	961	985	158	455	229	571	556	643	655	483.5	568	635.5
NM_001948	LUA#84	40	40	35	42	213.5	203	219	225	180	203	201	195.5	33	79.5	40	68	70.5	62	68	81	72	70
NM_005566	LUA#85	39.5	44	199	520	2411.5	2445	2535.5	2462.5	2077	2326	2375	2334	49	851	181.5	821	830	748	752	776.5	744	745
NM_021103	LUA#41	30.5	38	97	247	1549	1351	1575	1693	1430.5	1500	1527.5	1296.5	99	2331.5	939	2558	2559	793	1990	2996.5	2724	2581.5
NM_002970	LUA#42	36	45	24.5	52	522	484	507	532.5	440	542	529	519	42	1624	435.5	1759.5	1743	1655.5	1575	1823	1716.5	1563
NM_003332	LUA#43	35	35	60	178	1034.5	1140	1065	1157	988	1085	1058	1004	120	2589.5	1244	2832	2821	2704	2692	2772	2733	2691.5
NM_004106	LUA#44	24	27	30.5	55	393	378	404	433.5	367	407	389	403	55	1762	508	1756	1799	1678	1587.5	1827	1697	1748
NM_002982	LUA#45	20	34	32	94	652	675	707	713.5	646	638	670	685	294	3328	2094	3522	3632	3562	3485	3768	3697	3859
NM_005375	LUA#86	34.5	37	149.5	354	1811	1867	2001.5	1991.5	1718	1807	1813	1899	78	552	158	568	593	585	589	587	565	642
NM_000250	LUA#87	33	40	147.5	510	2353	2404	2415.5	2430	2078	2358	2296	2225	39	249	70	246	243	232	239.5	253	236	228
NM_004526	LUA#88	40	36	75	182.5	1064	1120	1093	1099	896	1035	1034	954.5	31	244	69	270	260	240.5	243	277	256	233
NM_004741	LUA#89	33	33	74	119.5	810	852	879.5	840	689.5	792	797.5	738	57	370.5	99	329	324	317	325	328	327	402.5
NM_002467	LUA#90	52.5	56	369	760	2507.5	2577	2640	2642	2322	2586	2604.5	2599	108	762.5	205	792	798	823	776	759	741	823
ACTB	LUA#91	55.5	44	100	318	1796	1791	1930	1940.5	1558	1747.5	1799	1831	107	2939	1020	2820	2870	2791	2727	2873.5	2807	2986
TFRC	LUA#92	53	46.5	56	94	737	788	844	868.5	630	733	791	797	48	413	83	375	381	358	345.5	382	346	400.5
GAPDH_5	LUA#93	50	39	192	807	2708.5	2707	2729	2828	2320	2618	2741	2716	72	1965.5	509	1847	2001	1834.5	1691	1994	1888	1977.5
GAPDH_M	LUA#94	43	42	201	737	3051	3052	3041	3075.5	2623	3060	2962	2834.5	73	1871	514	1911	2010.5	1693.5	1762.5	1932.5	1814	1595.5
GAPDH_3	LUA#95	45.5	41	616.5	1663	3524	3712	3728	3841	3284	3651.5	3806	3593	139.5	2850	1137	3025	3066	2936	2973	3162.5	3075	2896
