# Supplementary material for: A method for high-throughput gene expression signature analysis
Source: Genome Biol. 2006 Jul 19;7(7):R61. doi: 10.1186/gb-2006-7-7-r61 (PMC1779561; doi:10.1186/gb-2006-7-7-r61)
Supplement: Additional data file 7 — A document containing raw LMF data used to assess the stability of the LMF method [file gb-2006-7-7-r61-S7.txt]

description	FlexMap ID	BLANK	BLANK	DMSO	DMSO	DMSO	DMSO	DMSO	DMSO	DMSO	DMSO	DMSO	DMSO	Tretinoin	Tretinoin	Tretinoin	Tretinoin	Tretinoin	Tretinoin	Tretinoin	Tretinoin	Tretinoin	Tretinoin
NM_005736	LUA#1	28	33.5	247	240.5	214.5	233	240	250	272	276	278.5	286.5	55	84	113	205.5	298	336	235	38	236.5	280
NM_000070	LUA#2	26	29.5	179	187.5	181	162.5	162	182.5	226	229	239.5	231	54	82.5	118	224	328.5	330	254	42	274	303
NM_018217	LUA#3	25	32	484	551.5	483	494.5	485	543	601	647.5	630	584	109	187.5	275.5	571	779	801	582.5	61	690.5	742
NM_004782	LUA#4	27.5	38.5	467	617	560.5	616	627.5	630	688	723.5	787.5	652.5	105	184.5	279	539	825.5	866	689	62	764	803.5
NM_014962	LUA#5	26.5	32	364.5	495	443	455	463	497	492	511	543	485.5	82	120	188.5	369	544.5	551.5	435	52.5	474.5	507
NM_004514	LUA#46	26	28	585	474.5	436	454	440	463	547	554.5	530	493	47	73	120	233.5	284.5	300.5	206	33	287	281
NM_006773	LUA#47	32	19	328	444	453	412	408	448.5	475.5	487	477	443	37	51	74.5	133	213	245	189.5	34	243	218
NM_014288	LUA#48	29	29	169	131.5	122.5	122	129	139.5	161	155.5	151.5	138	30	25	30.5	39	48	48	43	33	45	48
NM_017440	LUA#49	33.5	28	150	137	127.5	129	128	151	168	160.5	156	146	34	34.5	41	74	72	98	77	31	102	86.5
NM_007331	LUA#50	28	27.5	188	151	128	143	134.5	151	161	178	167	157	29	40.5	43	65	87	88	81	28	81.5	79
NM_173823	LUA#6	33.5	28	393	516	444	460.5	492	529	559.5	560	558	553.5	93	147.5	213	415	597	627.5	479	51.5	517	573
NM_000962	LUA#7	28	25	386.5	348	336	360	334	380	421.5	451	403.5	409	142	230	296	559	717.5	722.5	545.5	98.5	665	712
NM_003825	LUA#8	26	24.5	436	356	336.5	354.5	340	398	423	431	429.5	414	172	244	276	446	630	617	500	162.5	575	613
NM_016061	LUA#9	32	29	268	250	217	241.5	233.5	264	306	301	301	279	78	117	154	268	406	421	311	60	359	392
NM_000153	LUA#10	35	33	252	211.5	203	205	204	222	261	265	258	237	69.5	108	141.5	277	400	396	292	61	336	378
NM_006948	LUA#51	25	36	593	643	593	617	609	681	746	742	731.5	703.5	111	189	284	558.5	772	781	604	63	709.5	736
NM_004631	LUA#52	25	25	261	263	246.5	264	268.5	294	322	331.5	319	308	56	78	109	213.5	315.5	325	269	45	306	303
NM_002358	LUA#53	26	26	349	419	380	408	394.5	444	502	514	485	466	31.5	39	42	68	100	100	76	33	87	93
NM_013402	LUA#54	21	26.5	306	378	334.5	336.5	340	357	397.5	395	388	373	29	29.5	44.5	56.5	73	76	63	30	68	75
NM_000875	LUA#55	23.5	30	61	82	87	74	70	88	90	91	94	87	27.5	33	41	59	60	70	70	26	75	70
NM_001974	LUA#11	28	11	85	84	69	61	67	77	90	87	95.5	80	41	68	94	202	344	371	253	32	276	318.5
NM_000632	LUA#12	33	27	76	59	57	51	50	53	55.5	59	58	54	40	56	89	189	272	293	236	33	277.5	300
NM_006457	LUA#13	31.5	24	94	124	145	114	106	89	111	123	110	107	50	53.5	63	82	102	111.5	91	42	89	95
NM_000698	LUA#14	17	27.5	353	360.5	325	320	319	316.5	368	400	368	368	188	330	526	1026	1241	1325	997	65	1148	1215.5
NM_032571	LUA#15	27	25	25.5	19	24	25.5	25	23	25	24	25	24	29	39	56	98	152	157	121	30.5	132	146
NM_006138	LUA#56	32	31	1076	1274	1213.5	1224	1176	1226	1316	1329	1312	1257	37	40	49	67	97	102.5	86	38	87	95
NM_015201	LUA#57	34	35	805.5	834	765.5	799	791	852.5	958	958	907	885.5	40	49	64	139	197	228	156	31	208	198
NM_006985	LUA#58	40	29.5	200	157	137	154	161	165	188	200	190	187	31	32	37.5	45.5	52	59	46.5	30	48	59
NM_004095	LUA#59	43	27	1904	1757.5	1707	1798	1644	1666	1925	2035	1825.5	1758.5	46	66	86.5	166.5	221	208.5	147	36	169	205
NM_005914	LUA#60	34	37	1376.5	1508	1561.5	1339	1246	1355	1448	1595	1420	1337	102	218.5	314	594	914	889	716.5	44	525.5	804.5
NM_007282	LUA#16	21	28	47	36	38	35.5	36	42	39	53	44	42	27	29	30	42	53	61.5	58	28	46	62.5
NM_003644	LUA#17	34	37	177.5	213	201	169.5	163	171	177	190	180.5	184	53	72	75.5	137	220	238.5	179	39	181.5	218
NM_001498	LUA#18	27	31	342	205	211	226	213.5	232	266	284	264	257	40	71	121	262	386	382	279	30	397	391.5
NM_003172	LUA#19	27	30	252	234	213	226	230.5	241	276	286.5	272.5	265.5	45	68	97	199	234	250	179	33	208	227
NM_004723	LUA#20	16.5	25.5	677	476	477.5	461	416	432.5	523	560.5	511	461	61	105	151	271.5	350	352	258	37	281	329
NM_014366	LUA#61	32.5	36.5	853	901	904	928	883	943.5	1045.5	1025.5	1014	934	38	61	89.5	191	291.5	299.5	235	33.5	217	294
NM_003581	LUA#62	26	24	280	66	48.5	39	41	50	42	46	50	40	40	36	42	47	46.5	46	40	33	40.5	39.5
NM_018115	LUA#63	31	39.5	1274	1143	1113	1353	1430	1382	1281	1275	1475.5	1295	109.5	234	409	710.5	896	1206.5	927	61	1217	860.5
NM_021974	LUA#64	38	40.5	1787	1842	1743	1855	1727	1723	2087	2161	1976	1987	136.5	255.5	403	781.5	929	940	667.5	55	776	891
NM_024045	LUA#65	28.5	30	255	265	267	262.5	251	268.5	303	311	296	298	35	40	57	92.5	135.5	137	110	29	112	127.5
NM_004079	LUA#21	36	33	73	69	64	60	67	74	87	68	99	71.5	34	41	53	88	122	124	121	30	113	124
NM_000414	LUA#22	25	42	240	180	157	170	162	184.5	198	198	200	184	48	74	114	272.5	479	477.5	378	35	384	448
NM_001684	LUA#23	25	24.5	26	29	28	27.5	37	36.5	35	38	35	39	30	31.5	31	52	66	60	49	25	52.5	60
NM_003879	LUA#24	21.5	18	56	44	50	50	49	47	54	59.5	54.5	54	23	29	36	51	77	76	59	34	65	69
NM_002166	LUA#25	28	29	75.5	91	97	103	89	94.5	108	107	104	98	37	51	74	132	188.5	211	170	29	169.5	207
NM_005952	LUA#66	38	27	561.5	627.5	648	673	600	640	672.5	738	687.5	650	43	56	74	143	200	197.5	156	34	204	199
NM_001034	LUA#67	26	30	575.5	674	631	619	595	641	764	768	739	692	42	47	73	122	178	184	155	33	170	171
NM_003132	LUA#68	27	21.5	1705	1840	1717	1797.5	1693.5	1803	2003	2030	1902.5	1861.5	74	117.5	194	367	461	482	344	38	431	428
NM_018164	LUA#69	37	27.5	511	495.5	484	532	507	569	633	645	655	594	37	46	67	139	150	156.5	133	36	148.5	149
NM_014573	LUA#70	36.5	40	463	485	425.5	418.5	431.5	478	534	552	501	510	40	45	56	93	156	161.5	123	38.5	138.5	144.5
NM_014333	LUA#26	33	28	89	79	94	81	75	89	86	89	83.5	79	74	128	211	427	674	705	572	41	613	656.5
NM_006432	LUA#27	26	26	302	287	273.5	302	292	317.5	349	360.5	335	338.5	190	358.5	574	1118	1397.5	1403	1160	68	1364	1394
NM_000433	LUA#28	23	36	187	137	111	115	117	133	153	150	136	136.5	62	105	169	371.5	580.5	600.5	406	32	454	548
NM_000147	LUA#29	32	34	110	120	117	129	126	125.5	142	148	140	137	95	188.5	323	713	1109	1156	905	43	987	1072
NM_000584	LUA#30	29	29	1147	905	868	922	872.5	926	1019	1058	990	959.5	240	426	663	1369.5	1886	1908.5	1555	96.5	1878.5	1840
NM_006452	LUA#71	33	32	178	107	102	91	108	110.5	124	130	126	130.5	25	37	37.5	43	57	71	44	23.5	52	60
NM_005915	LUA#72	37	24	141.5	108	96	112	102	114	132	125	126.5	117	25	27	30	35	40	37	38	29	46	42
NM_005980	LUA#73	41	28	1314	1559	1544	1534	1467	1517	1660	1634.5	1617	1561	32	43	52	102.5	157	166	132	34	160	157
NM_002539	LUA#74	43	50	1863	1961.5	1903	2012.5	1865	1987	2241	2169.5	2041	2033	46	74	106	209	271	323.5	225	36	276	278.5
NM_019058	LUA#75	28.5	37.5	1168	1015	974	1004	959	957.5	1134	1130.5	1077	1035	37	48	56	90	126	137	97	34	102	129
NM_004152	LUA#31	34	32	1698	1990	1909	1973	1935.5	2211.5	2125	2252	2198	2153.5	319	601	837	1645	2020	2157.5	1685	90.5	1845	1993
NM_004602	LUA#32	25	22	206	222	198	216.5	213	229	275	261	279	255	61	87.5	116	185	270	293	288	46	255	274.5
NM_018890	LUA#33	30	44.5	703	648	591.5	627	607.5	669	715	737	695.5	690	82	151.5	240	534.5	760	762	652	41	737	769
NM_001101	LUA#34	22	23.5	2023.5	2026	1824	1841	1885	2013	2164	2148	2108	2048.5	799	1279	1711	2759.5	2895	2880	2335	235	2622	2644
NM_006019	LUA#35	38	34	489	556	511	540.5	528	535	631.5	620	610	583	73	140	227	497	747	787.5	655	34	810	792
NM_004134	LUA#76	26.5	26	953.5	677	576	622	589	620.5	715.5	744	688.5	681	47.5	67	93	182	284	297	240	36	268	286
NM_005008	LUA#77	33	37.5	882	839	752	791	785	832.5	942	961	951	884	53.5	87	114	239.5	315	316	232	41	242	301.5
NM_020117	LUA#78	38	43	1342	1519	1444.5	1498	1342	1459	1657	1641	1534	1457	65	114	184	371	519	543	415	45	487	502
NM_001469	LUA#79	40	43	1531	2065	1894.5	1953	1964.5	1969	2199	2216	2182	2115	141.5	246.5	395	731.5	1124	1134	921	75.5	988.5	1104
NM_021203	LUA#80	39	45.5	1398	1482	1416	1418	1394	1424.5	1659	1692	1607	1533	65	109	165	355	480	514	369	46	445.5	471
NM_002624	LUA#36	27	24	1157.5	1111	1048.5	1073.5	1031	1095	1171.5	1194	1158	1135.5	253.5	500	700.5	1234	1402	1395	1167.5	79	1359	1343
NM_004759	LUA#37	34	24.5	115.5	84	84	87.5	102.5	140	130	108	150	114	32	41	60	119	132.5	213	159	28	242	139.5
NM_002664	LUA#38	35	29	1451	1230.5	1161	1253	1186	1241	1415	1470.5	1375	1311	383	702	1051.5	1832	2052	2064	1635.5	101	1922	1934
NM_000211	LUA#39	34	35.5	778	580	496	516	551.5	624	688.5	724.5	690.5	671	204.5	356	501	939	1215	1215	924.5	109	1072	1160
NM_002468	LUA#40	27.5	20.5	145	144	156	164.5	168	161	168	206.5	177.5	181.5	57.5	93	132.5	303	450	473.5	357	36.5	367	421
NM_000884	LUA#81	39	43	1374	1662	1457.5	1477.5	1517.5	1579.5	1786	1770	1660	1608.5	126	209	304	612	794.5	804	624	58	670	692
NM_003752	LUA#82	40	44.5	206	265	245	260	232	223	257	273	246	241	54	54	66	93	105	123	96	41	116	113
NM_018256	LUA#83	35	32.5	583	948	927	859.5	840	833.5	885.5	923	915.5	934	178.5	177	268	371	633	804.5	779	151	638.5	688.5
NM_001948	LUA#84	30	31.5	171.5	166	151	152	142	158	172	175	169	167	34	38	38	50	61	59	54	33	63	62
NM_005566	LUA#85	39	23	2576	2426	2343.5	2313	2211.5	2208.5	2364	2414	2310	2268	89	117	183	197.5	597	632	489	45	539.5	610.5
NM_021103	LUA#41	29.5	34	1235.5	1639	1600	1483	1501	1430.5	1490	1618.5	1478	1415	467.5	781.5	992	1953	2465.5	2408	495	142	629	2096
NM_002970	LUA#42	25.5	28	353.5	489	460	492.5	480	537	579.5	614	565	566.5	164	329	528	1106	1508	1570.5	1247	57	1316	1443
NM_003332	LUA#43	35	38	954.5	987	937	1025	995	1066	1181	1206	1179	1122	591	1003	1446	2239	2492	2467	2041	177.5	2312	2346.5
NM_004106	LUA#44	21	26	373.5	394	372.5	394	375.5	419.5	457	461	420	418.5	235	457	672	1276	1500	1506	1234	68	1458	1423
NM_002982	LUA#45	32	31	603	673.5	609	665	596	652	735.5	760	709.5	655	1175	1759	2328	3359	3548	3612.5	3101	373	3449	3440
NM_005375	LUA#86	39.5	33	1128	1776	1693	1718.5	1608	1662	1785.5	1801	1732.5	1749	106	131	196	334	547.5	602	531	86	548	553
NM_000250	LUA#87	45	38	2308	1891	1773	1821	1758	1852	2090	2148.5	2015	1937	46	52	67	115	159	166	131	38	141	157
NM_004526	LUA#88	42	30	1019	1079	955	1021	955	1007	1114	1164	1092	1040	43	61	76.5	137	187.5	191	138	37	153.5	172
NM_004741	LUA#89	33	43.5	623	778	763	713	731	813	816	821	808	773	70	77	131	204.5	315	415.5	300.5	58	397	326
NM_002467	LUA#90	40	44	1658	2414	2353	2281	2242.5	2287.5	2464	2519.5	2469.5	2358	136	162	239	409.5	576	644	527	86	571	552.5
ACTB	LUA#91	37	42.5	1668	1753	1743	1832	1683	1785	1924	1902	1857	1793	452	812	1191	2112.5	2760	2845	2391	144.5	2538	2604.5
TFRC	LUA#92	59.5	51	543	595	578	659	620	658.5	750	715	718	678	54	66	90	168	256	272	213	45	252	255
GAPDH_5	LUA#93	42	51	1954	3132.5	2965	2946	2848	2897	2953	2930	2799	2733.5	261.5	439.5	741	1388	1787	1865	1714	97	1699	1739.5
GAPDH_M	LUA#94	41	45.5	2721	3317	3109	3039	2963	3139	3320	3320	3195	3068.5	221.5	396	590.5	1179.5	1602	1586	1267.5	79	1342.5	1462
GAPDH_3	LUA#95	47.5	45	2788.5	3887	3821	3905	3912.5	3908.5	4244.5	4050.5	4090	4030	579	1017	1438	2495.5	2680	2718	2148	172	2330.5	2534
