# Supplementary material for: A method for high-throughput gene expression signature analysis
Source: Genome Biol. 2006 Jul 19;7(7):R61. doi: 10.1186/gb-2006-7-7-r61 (PMC1779561; doi:10.1186/gb-2006-7-7-r61)
Supplement: Additional data file 8 — A document containing raw LMF data from the analysis of the microtiter cultures, which were used in the classification exercise [file gb-2006-7-7-r61-S8.txt]

description	FlexMap ID	blank	blank	dmso1	dmso2	dmso3	dmso4	dmso5	dmso6	dmso7	dmso8	dmso9	dmso10	dmso11	dmso12	dmso13	dmso14	dmso15	dmso16	dmso17	dmso18	dmso19	dmso20	dmso21	dmso22	dmso23	dmso24	dmso25	dmso26	dmso27	dmso28	dmso29	dmso30	dmso31	dmso32	dmso33	dmso34	dmso35	dmso36	dmso37	dmso38	dmso39	dmso40	dmso41	dmso42	dmso43	dmso44	dmso45	dmso46
NM_005736	LUA#1	40	33.5	902	774	850.5	914	836.5	900	888	563	803.5	692.5	863	780.5	645	792.5	662	690	686.5	690	744	752	821	824.5	821.5	761.5	188	697	774.5	787.5	819	983.5	981.5	798	306.5	708	800	833	740.5	838.5	652	751.5	746	714.5	87	136	806	835
NM_000070	LUA#2	39	36	653.5	434	571	624	650	609	575.5	265	499.5	499.5	602	551	497.5	605	489	519	524.5	532	532.5	541	574	575	594.5	430.5	145.5	562	569.5	544.5	596.5	671	648	486	165	548.5	605.5	588.5	578.5	652.5	538	377.5	350	518	67	62.5	534.5	556
NM_018217	LUA#3	42	30	1547	1243	1382	1463	1448	1444.5	1416	713	1276.5	1180	1301	1291	1131	1309.5	1049	1136	1159	1144	1216.5	1295	1334	1278	1272	1058	376	1157	1280	1212	1311	1475	1368	1128	433	1123	1308.5	1279.5	1242	1243.5	1030	901	915	1109.5	89	167	1158.5	1114
NM_004782	LUA#4	45	39	1402	1082	1284	1397	1324	1234	1389.5	724.5	1105	1140.5	1261.5	1219	1206	1280	936.5	1113	1077	1085	1223	1228	1291.5	1200	1254	1072	442	1106	1257	1209.5	1279	1435	1295	1042	496.5	1128.5	1238	1228	1232	1133	974	882.5	885.5	1085	96	187.5	1077.5	1018
NM_014962	LUA#5	49	39	1724	1597	1549	1670	1554	1467	1437	732	1251	1222	1351	1339	1064	1149.5	1037	1121	1101	1135	1245	1246.5	1325	1246.5	1284.5	950	381	1032	1210	1259.5	1287	1466	1347	1046	405	1094	1158	1208	1175	1187	1015	823	819	1036	87	161	1104	1084
NM_004514	LUA#46	39	30.5	1490.5	1130	1389	1498	1455	1394	1420.5	804.5	1235	1160.5	1269	1286.5	1143	1367	1083	1216	1144	1196	1271	1302	1276	1284.5	1275	1119	432	1216	1259	1206	1358	1503.5	1391.5	1179	512	1155.5	1237	1258	1186	1216	1067.5	909	946	1072	88	178	1161	1144
NM_006773	LUA#47	34.5	40	682	571	683	734	698	672.5	664	409	683	635	742.5	671	677.5	757	598	690.5	691.5	689	687	707	730	706	691	616	242	666	731	726	757	756	731	663	283	684	769	741	699.5	701.5	619	544	528	685.5	88	128	653	647
NM_014288	LUA#48	41	37	713	527	655	721	710	761	657	364	672	643	754	671	683	764	579	735.5	701	704	708	718	733	708	701	566	240	703	741	758	751	738	705	616	285	687	733	721.5	667	692	609.5	478	510	676	132	140.5	643.5	702
NM_017440	LUA#49	28	32	621	443	568	629	599	613	562	303	499	481	533	498	481.5	569	436	529	490	506	499	527	533	544.5	568.5	487	184.5	503.5	534	536.5	553	615	619	504	214	489.5	582	547	529	527	462	423	387	490	73	97.5	501	562
NM_007331	LUA#50	38.5	29	1011	821.5	931.5	956	988	981.5	839	359	755	736	756	792	605	745	636	718	726	692	711	767	785	786	842	569.5	172	659	721	712.5	770.5	918	866	625	207	673	744	743	749.5	756	670.5	465	464	657	66	92	679	711.5
NM_173823	LUA#6	38	27	1411	1222.5	1272.5	1413	1326	1203.5	1333	475	850	861	876	1030	673.5	802	672	763	735	738	861.5	954	913.5	959	1025	607	154	705	814	832.5	938	1231	1222	732	173.5	845	761	855	839	836	801	520.5	491.5	695	47	64	894	880
NM_000962	LUA#7	33	37	472	401	416.5	435	406	368.5	387	138	306	287	293	363	281	328.5	281.5	275	278	278	291	340	348	342	352	211	64	253	284	279	369	400.5	441.5	264	78	293	309	343.5	293	332	297	178	186	245	44	30	295	316.5
NM_003825	LUA#8	42	34.5	574.5	483	474.5	575	482	430.5	434	188	336	324	350	335	293	267.5	254	222	245.5	265	313	315	347	310	381	251.5	111	235	283	306	350	401	379	249	117	325.5	286	240	257	299	278.5	182	215.5	256	62	72	306	331
NM_016061	LUA#9	46	37	1208	1137	1050.5	1049	962	909.5	905	365	714	683	737	740	530.5	653.5	623	649	597	618	659	648	707	681	745	481	166	546	662	645	728	788	830	574.5	181	539	586	658.5	613	659	536	369	398.5	507	66	83.5	557.5	606
NM_000153	LUA#10	35	43	63	57.5	59	62.5	48	44.5	46	38	46	48	44.5	46	46	44	39	41	44	42	43	50	53	51	55	45	32	43	43.5	43	54.5	62	65	51	37	44.5	47.5	56	50	57	56	46	40.5	41	29	28	54	64
NM_006948	LUA#51	36.5	32.5	71	55	75	68	74	79.5	60.5	46	50	41	51	55.5	56	65	56	62	55	60	55.5	64	57	60.5	81	46.5	45	62.5	59	53	70	75	73	70.5	34	62.5	62	61.5	69.5	67	67	56	51	51	29	15	57.5	71
NM_004631	LUA#52	41	26	1544.5	1163	1288	1230	1170.5	1060	1047	364	731.5	729	792.5	864	593.5	702.5	575	698.5	641	698.5	709.5	756	744.5	779	856	460	151	651.5	676	654	697	822.5	826.5	502.5	148	646	643.5	646	686.5	663	591	328	336	545	80	92.5	615	650
NM_002358	LUA#53	33	32.5	564	409	570	611.5	616	671	583	275	547	464	614	582.5	560	676	542.5	606	503	526	553	560.5	578.5	574.5	656	440	130	575	518	562	675	706	732	536	162	547	573.5	540	564	592	580	419	385	538	36.5	49	559	606.5
NM_013402	LUA#54	34.5	31	1273.5	943.5	1181	1190	1216.5	1153.5	1108	456	976	945	974	1061	870	999	812	940.5	906.5	918	941	970.5	977	1031	1023.5	761	223	871	927	926.5	975	1112	1116	832	250	883	966	978	921	940.5	856.5	563.5	599	823	46	95	875	880
NM_000875	LUA#55	42	30	1243.5	1137.5	1219.5	1507	1425	1383	1250	854.5	1158	1168	1337	1263	1215	1372.5	1168	1101	1141.5	1096	1191	1173.5	1280	1223	1365	1238	416	1061	1243	1287	1314	1444	1351	1231	477.5	1182.5	1285.5	1133	1138	1263	1075	1092	1048	1124	106	188.5	1221	1110
NM_001974	LUA#11	33	34	147	137	170	221.5	273	213.5	183	58	139	130	194	214	175	216	163.5	117	114	119	164	178	222.5	205.5	210	101.5	49.5	148	138	150	217	378.5	312.5	119	51.5	131.5	138	141	155.5	212	134	83	93	119	36	35	137	207
NM_000632	LUA#12	41	35	500.5	399	483	509	499.5	519.5	492	282	378	338.5	360	389.5	361	404	333	383	372	307	361.5	376	396	397	422	322.5	70	324.5	355	343.5	371	420	466	365	101.5	346	387	363	342	400	356	348	296	342	47.5	53	353	359.5
NM_006457	LUA#13	33.5	30	94	75	82.5	91	82	68	75	38	60	59	71	62.5	56	64.5	55	56.5	50	60	67	65	67	64	82	45	39	55	64	67	67.5	89	100	51	37	62	62	71.5	61	81	78.5	55	49	48.5	28	23	75	63
NM_000698	LUA#14	38.5	28	188	153	163.5	209	215.5	184	149	99	134	133	132.5	136	123.5	166.5	146	130	114	129	115.5	135	142	145	196	141	53	133	119	131	158	214	204	156	49.5	135	146	141	122	167	160.5	135	125.5	121.5	40	33.5	148	200
NM_032571	LUA#15	34.5	49.5	209	146	172	223	198	173.5	187	87	152	150	132.5	173	141	190	108	160.5	135	142.5	164.5	170	178	157	171	126	43	146	184	147	184	200	220	135.5	54	161	164	176.5	167.5	169	138	110	109	129.5	28	33	160	172
NM_006138	LUA#56	44	38.5	145.5	150	157	229	199	209	158	133	140	130	128	133.5	142	134	140	138	137	117	146.5	150	154	153	187.5	154.5	53.5	125.5	140	118.5	156.5	179	181	152	66	140.5	166.5	146	121	158.5	152	141.5	125	125	39	46	135	151
NM_015201	LUA#57	42	33	878	689	822	965	877.5	927	932	381	635	570	688	692	583	736.5	650	684.5	588.5	557	637	652	691.5	698	785	654	157	602	652	676.5	745	864	989.5	753	187	597	686.5	706	631.5	729	656	569	485	618	42	74	666	624
NM_006985	LUA#58	38	34	919	775	826	897	857	925	751	292.5	727	619	630	701	543.5	707.5	550	672	684	635	653.5	678	720.5	692	748	480	115.5	632.5	634	596	693	721	753.5	549.5	136	577	638	615	623	582	538	345	345	555	37	54	584	588
NM_004095	LUA#59	41	32	695	536.5	595	574	562	655	565.5	183.5	345	337.5	334	407	294.5	363	352.5	440	347.5	319	372	340	398.5	391	449	277	74	298	339	355.5	377.5	423	534	335	97.5	282	304	350	338.5	374	354	235	211	281	38	46	316	357
NM_005914	LUA#60	46	37	2195.5	1744	2157	2234	2262	2579	2082	1102	2212	2079	1967.5	2255	1967	2196	1708	2021	2120	1877	2054	2334	2477	2222	2065	1570	585.5	1976	2363	2060	2352	2412.5	2143	1828	640	1900	2448.5	2103	2338	1967.5	1571	1343	1339	2015	118	230	1893	1677
NM_007282	LUA#16	34	20	4387	3871	4222	4458	4248	4005	4536	3049.5	3935	3689	4208	4000.5	3735	4128	3643	3554	3724	3707	4109	3898.5	4083	3866	3898	3815	2119	3519	4076.5	4109	4055	4442	4132	3867	2338	3559	3893.5	3874.5	3637.5	3391	3071	3437	3494	3535	359	966	3373	3307
NM_003644	LUA#17	36	33	526	406	480.5	528	498	450	494	246.5	411.5	391.5	461	445.5	422.5	467	331	409	394	418	430	437.5	462.5	465.5	463	361	151	404.5	468	438.5	476	510	481	365	173.5	435	446	449.5	439	424	365.5	311	308.5	406	53	79	411	413
NM_001498	LUA#18	42	36	1913	1585	1809.5	2005	1957	1776.5	1849	805	1607	1538	1627.5	1631	1477	1773	1383	1618.5	1582	1614	1701	1727	1700	1716	1764	1346.5	396	1556.5	1713	1626	1775	1908	1881	1507	461	1600.5	1703	1725	1714	1637	1450	1059	1094	1550	69	141	1618	1541
NM_003172	LUA#19	39	33	3589	2978.5	3400	3500	3410.5	3151	3536	3020	3531	3474	3838	3647	3528	3823.5	3374	3493	3499.5	3566	3683	3672	3821	3575	3530.5	3727	2201	3535	3813	3727	3844	3804	3566	3747	2476	3638.5	3764	3726.5	3602	3543	2943	3368	3715.5	3362	481	1067	3343	3330
NM_004723	LUA#20	60	48	832	591.5	736.5	873	807.5	813	798	329.5	716.5	652	848.5	770	717	823.5	607	677	702.5	717	709	705	759	789.5	733.5	581	164.5	714	744	778	808	839.5	848	691.5	205	742	813.5	783	707	724	636	453	457	671.5	41	77	685	708
NM_014366	LUA#61	38	28	1995	1551	1903.5	2057	1962	1912.5	1996	1294.5	1720	1635	2015	1794.5	1782	2122.5	1726.5	1787	1758	1753	1799	1782	1903	1815	1790	1932	755	1697	1841	1830	1930	1971	1885.5	2015	854	1815.5	1911	1754	1710	1737.5	1493	1770	1731	1733	126	331.5	1643	1713
NM_003581	LUA#62	38	39	360	341.5	317.5	455	640.5	540	412	151.5	429	402	561	312	364	462	507	198.5	275	245	268	472.5	540	562.5	508	264	59	336.5	263	336	362	671	472	392	100	295	257.5	265	351	494.5	436	221.5	299	340	41	42	405	615.5
NM_018115	LUA#63	38	31.5	3024	2378	2960	3112	2963	2980	2866	1873	2710	2595	2942	2980	2750	3020	2659.5	2912	2714	2598	2775	2741	2898	2815	2891	2754	1010	2590	2914.5	2749	3009	3130	3163	2849	1137	2663.5	2928.5	2916	2747	2814	2454.5	2212	2288.5	2701	162.5	384	2539.5	2803
NM_021974	LUA#64	36	35	2077.5	1654.5	2019	2122	2051	2001	1859.5	973.5	1770.5	1771	1949	1868	1777	2001	1535.5	1806	1739.5	1752	1837	1744	1888	1869.5	1800	1540	533	1673	1868	1801	1844	1955	1839.5	1621	613	1682.5	1901	1937	1813	1847	1596	1284.5	1344	1669	113	212.5	1647.5	1703
NM_024045	LUA#65	42	40	734	526.5	675	775	713	729	683	264	520	494	520	585	448	599	494	545.5	509	475	489	513.5	539.5	530	580.5	456	127	458	493	477	564.5	602	684.5	541	149	490	479	524	444	568	465	367	340.5	409.5	40.5	56	475	450
NM_004079	LUA#21	42	31	4089	3862.5	3968	3977	3945.5	3731	3760	2211	3375	3283.5	3630	3578.5	3061	3459	3268.5	3368	3393.5	3216	3473.5	3414	3469.5	3382	3373	2792	1173	3108.5	3361	3403	3373	3610.5	3401	2919	1179	3060	3238	3361	3198	3133	2881	2391	2398	2889	181	455	3041.5	2926
NM_000414	LUA#22	30.5	38.5	604	446	533	594	583	764	580	203	475	440.5	554	514	473	566	440	552	539	518	523	534	546.5	539	573	384	101	508	570.5	556	556	574.5	625	456	113	509.5	568	553	535	523	514	336	297	495	40.5	46	491.5	489
NM_001684	LUA#23	36	38	2409.5	1974	2345	2586	2361	2644	2639	1719.5	2063	2080	2436	2350	2186	2429	2206	2209	2068	2000	2280	2214.5	2479	2192.5	2316	2260	966	2120.5	2395	2329.5	2457	2669.5	2647.5	2428	1083	2158	2275	2323.5	2187	2171	1887.5	1959.5	1968	2061	177.5	450.5	2037.5	2024
NM_003879	LUA#24	31	29.5	960	709.5	920	1061	1060.5	1079.5	920.5	446	891	871	897	985	843.5	1017	839	918.5	909	959	942.5	961	1003	983	919	761	233	892.5	963	916.5	985	1092	1063	893	283.5	903	986.5	968.5	943.5	939	784	585	663	892	49	93	827	895.5
NM_002166	LUA#25	41	29	1321.5	1026	1432	1466	1409	1475.5	1220	663.5	1490.5	1453	1616.5	1692	1460	1463	1050.5	1282	1493	1420	1532	1618	1690	1601	1348	993	408	1513	1746	1565	1930	1844	1355	1134	467	1441.5	1657	1602	1549	1381	965.5	726	980.5	1589	75	166	1280	1227.5
NM_005952	LUA#66	40	36	1423	1277.5	1395.5	1459.5	1482	1431	1332	675.5	1259	1185	1343.5	1432.5	1069	1249	1130.5	1206.5	1195.5	1107.5	1166.5	1214	1263.5	1259	1283	1016.5	336	1102	1159	1200	1283	1387	1325	1101	353	1138	1260	1233.5	1097	1147	991	801.5	831	1068	58	116.5	1122.5	1144
NM_001034	LUA#67	40	36	607	491.5	520.5	777	713	635.5	580	255	614	609	537	642	588	647	495.5	491	523.5	545	572	667	680	675.5	689.5	450	112	505	540	557	672	811.5	809	423	132	611	626	529	574	618	505	295	404	608.5	45	58	619	704
NM_003132	LUA#68	36	42	789	626	706	671	617	563.5	583	198.5	518.5	524	457	536	413	517	403	507	516	462	529	548	538	522	535	319	94	458.5	473	475	503	592	559	372	105	444	482	469	474.5	473	389	253.5	259.5	423	46.5	46	408	387
NM_018164	LUA#69	41	34	205.5	149	182	235	274	250	198	100.5	189	142	195.5	184	178	231	184	122	129	142.5	186	209.5	214	203	226	130	59	149	147	157	221.5	281.5	252	165	63	160.5	170	161	167	261	164	111.5	136	151	45	39	201	256
NM_014573	LUA#70	41	39	292	225.5	240	328.5	314.5	272	244.5	114	257.5	232	230	271	230	293	193.5	212	214	230	212	256	280	259	277	201.5	61.5	219	207	238	288.5	333	436	224	73	237	267.5	271	267	275.5	244	160	170	247	32	43.5	243	207
NM_014333	LUA#26	28.5	27	1505	1147	1369.5	1467	1427	1484	1415	774.5	1217.5	1236	1335	1361	1221.5	1387	1155	1214.5	1230	1281	1305	1393	1462	1429	1363.5	1109	448	1216	1325	1285.5	1464.5	1547	1503.5	1192	521	1233	1364.5	1335.5	1312	1377.5	1155	983	962.5	1199.5	104	191	1229.5	1285
NM_006432	LUA#27	38.5	33	699	534	646	713.5	703	718	636	315	562	550	585	632	533	689	499	575	534	545	594	662	702.5	671.5	716.5	478	170.5	548.5	613	585	701	828	774.5	545.5	207.5	565.5	642	639	657	680.5	551	408	416	547	59	84	598	584.5
NM_000433	LUA#28	45	44	878	576	830.5	896	906	796	844	351	893	824	920	893	911	1009	655	928.5	927	928.5	950.5	969	1001	979	900	625	185	906	976.5	938	971.5	1056	926	710	226.5	875	1066	942	920	924	750	515	567.5	860	47	80	841	797
NM_000147	LUA#29	42	24	639	466	629	651	659	597.5	645	256	532.5	499	500	521	468	541	462	505	484.5	459.5	511.5	506	555	539	565	447	136	456	509	496	566	633.5	674	499	160	509	529	555.5	529	517	462.5	387	380	487.5	45	65	533	539
NM_000584	LUA#30	41.5	36	394	346	379	483.5	407	340.5	306.5	120	268.5	289	256	366	256	269	251	183	169.5	207	243.5	316	301.5	315	332	167.5	51.5	194	216	250	440.5	577.5	679	232	64	266.5	242	278	258	423	221	124	161	199.5	40	40	257.5	294
NM_006452	LUA#71	35	36	2704.5	2307.5	2678	2654.5	2673	2689	2707	1357.5	2109	1953	2099	2084	1892	2120	2006	2266	2093	1950	2197	2076.5	2209	2167	2382	1862	572	1894.5	2078	2134	2062	2363	2464.5	1959	642	1927	2013	2089	2061	1989	1848	1611.5	1467.5	1781	101	221.5	1882	1980.5
NM_005915	LUA#72	45.5	39	1061.5	874	1025	1120	1087	921	1013	478	1105	1020	1226	1099	1053	1205.5	860	943	1063	1093.5	1138	1053	1123.5	1079	1040.5	812	258	1015	1145	1113	1142	1191	1078	905.5	298	1096.5	1188	1179	1051.5	1098	845	584.5	691	948	59	101	1030.5	1063
NM_005980	LUA#73	40.5	44.5	159	108	139	145.5	144.5	144	145	92.5	138.5	130	142	132	131	147	131	150.5	147.5	140	142.5	157	140	144	162	113.5	46	145.5	150	140	143.5	142	143.5	133.5	65	134	153	160	142	150.5	126.5	112	104	137	38	32	140.5	128
NM_002539	LUA#74	47	43	2035.5	1756	2051.5	2189.5	2318	1930	1994	1204.5	2047.5	2038	2425	2316	2087	2311	1877	1927.5	2018	1928	2145	2151	2222	2192	2219.5	1712	716.5	1940	2176	2201	2248	2379	2236	1902	756	1957.5	2191	2195	2121	2170	1808.5	1433	1564.5	1898	118	287.5	2001.5	1947
NM_019058	LUA#75	48	37	2504	2473	2482	2914	3027.5	2942.5	2642	1576	2562.5	2616.5	3031	2880	2490.5	2668	2516.5	2095	2271	2515	2626	2535	2676	2717	2565.5	2239	883	2338.5	2445	2617	2767.5	2997	2585	2218.5	937.5	2571	2782	2271.5	2318	2538.5	2171	1860	2008	2257	134	341	2417	2269
NM_004152	LUA#31	44	42	1205	983	1218	1317	1344	1212	1299	547.5	1317.5	1129.5	1242.5	1194	1192	1395.5	1060	1213	1238	1194.5	1259	1273	1272.5	1273	1238.5	885	254.5	1116	1248	1222	1313	1419	1325.5	1031	326	1154.5	1261	1241	1153	1334	991	696	753	1089	54	100	1113	1186
NM_004602	LUA#32	38	30	182	293	205	255	222	159	170	770	223.5	139	160	171	118	146	139	185.5	224	144	136	148	144	175	207.5	581	86	127.5	144	138	172	214	245	385	210	165.5	265.5	213	162	220	199.5	625	660	131	93	90	275	257.5
NM_018890	LUA#33	51	44	2917	2521.5	2741.5	2699	3109	2785	3028.5	2194	2814	2125	3178	2820	2759	3652	2563.5	2013	2134	1994.5	2953	3108	3381	3102.5	3131.5	2053.5	683	2273	2061	2264	3223	3293	2669	2625	1280	1831	2075	2485	2508.5	3390.5	1910	2162	2101	2009.5	165.5	458	2526	2784.5
NM_001101	LUA#34	47	41	3269.5	2707	3122.5	3280	3254.5	2939	3057	2117	3070	2979	3390	3286	3055	3351	3058	2997	3223	3069	3164	3182.5	3260	3244.5	3138	2898	1256	2946	3193.5	3261	3363	3638	3259	3136	1401	3093.5	3429.5	3266.5	3048	3076	2572	2528	2638	3090	204	538.5	2953	2968
NM_006019	LUA#35	40	32.5	732	617.5	657.5	710.5	678	550.5	633	242	493	479.5	429	517	421	502	432	439	465	472	469	520	559	517.5	552	373	118	421	443	456	541	679	653	420.5	131	419	466	541	465	530.5	460	286	331	389.5	40.5	51	471	498
NM_004134	LUA#76	53	49	1773	1613	1923	1777.5	1756.5	1565	1674	812.5	1734	1752	1839	1854.5	1599	1770	1402	1666	1823	1718	1844	1891.5	1836	1747.5	1621	1208	429	1734	1827	1817	1814.5	1856	1730	1437	510.5	1704.5	1792.5	1804.5	1765	1703.5	1324	1003	1120	1633.5	80	164	1503.5	1611.5
NM_005008	LUA#77	38	37	1466	1175	1420	1489	1546	1279	1331	613.5	1198	1154	1088	1303	1122.5	1276.5	1020	1110	1139.5	1151.5	1213	1281	1304	1340	1325	876	284	1091	1131.5	1088	1258	1464	1405.5	945	321	1145	1191	1314	1203	1286	965.5	702	700	1069	68	121	1117	1163
NM_020117	LUA#78	37	32.5	3623	3228	3691	3649	3820	3251	3418	2516	3693.5	3553	4107	3817	3879	4057	3458.5	3506	3738	3565.5	3943	3851.5	4059.5	3820.5	3812	3366	1892.5	3512	3795	3850	3953	4053.5	3597.5	3343.5	2066	3664	3834	3886	3716.5	3752.5	3058	2885	3210	3558	317	821.5	3341	3770
NM_001469	LUA#79	35	30.5	609.5	490	632.5	745	811	727	615.5	295	646	600	710.5	619	678	842	686	630	612	622.5	670.5	688	825	835	816	489	131.5	644	627	637	698	1000	783	548	176	613.5	681	598.5	718.5	792	616	403	431	600	49	70	579.5	749
NM_021203	LUA#80	43	48	854.5	657	825	824	830.5	702	752	289.5	812	729	780	794	768	808.5	590	757	807	745.5	808	803	818	784.5	802	445	136	682	771.5	789.5	811	929	728	523	163.5	740.5	807	744	750	772	661	371	410	686	49	69	730.5	642.5
NM_002624	LUA#36	54	45.5	483	414	462	482.5	490	414.5	426	178	314	300.5	336	353	250	305	275	297	283	299	334.5	335	381	331	396	259.5	81	285	310	308.5	361	445	448	296	101	332.5	278	328.5	338	388	292	234	213.5	274.5	34	48.5	323.5	411
NM_004759	LUA#37	45	40	210	160	207	214.5	192	162	157	97	190	175	186	205.5	183	212	157	194	186	173	184	194	197	206	212	146	56	191.5	195	200	218	230	229	174	73	180	193	202	188	206	158	134	138	184.5	38	42	180	185
NM_002664	LUA#38	42.5	44	758.5	572	687	715.5	717	676	717	272	683	690	797	730.5	691	732	548	671	688	703	750	757	769	762	713	463	147	679	769.5	768	798	850	820	551	158	712	714	737	750	734	590	385.5	418	645.5	40	64.5	656	700.5
NM_000211	LUA#39	43	47	2399	2085	2457.5	2480	2328	1741	2234	1125	2855	2765	3211	2924	2886	2921	1857	2278	2657	2797	3053	2908	3039.5	2797.5	2300	1665	817	2789	3080.5	3084	3060	3115	2385.5	1682	880	2773	3006	2869	2683	2721	1875	1271	1745	2569	132	322.5	2468.5	2468
NM_002468	LUA#40	36	41.5	434	421	408.5	461	466	408	403	238	396.5	335	429	379.5	347	429	297	306.5	343	339	349	375	391	371.5	427	289	84	328.5	354	368	391.5	437	500	341	105	374.5	379	415	338.5	380	305	294	281.5	294	45	51.5	378	353.5
NM_000884	LUA#81	48	53	1425.5	1158	1403	1476	1501.5	1293	1396	661	1224.5	1201.5	1428	1318	1197	1324	1090	1199	1217	1234	1315	1314.5	1350	1293	1285	948	318	1168	1347	1357	1357.5	1526.5	1366	1084	349	1198	1287	1282	1226	1286.5	1040	779.5	865	1131.5	70	124	1225	1136
NM_003752	LUA#82	51	46	2178	1591	1908	2000	2057	1847	2035	1041.5	1743	1589	1846	1808.5	1603	1888	1612	1740.5	1728.5	1633	1761	1702	1825	1762	1763	1642	538.5	1556	1773	1728.5	1820	2059	2038	1723	603.5	1651	1821.5	1763	1615.5	1734	1487	1332.5	1338	1538	91.5	208.5	1630	1496
NM_018256	LUA#83	38	42	1960	1487	1947.5	1945.5	1933	1831	1798	1027	1858.5	1781	2062	1861	1845.5	2074.5	1645	1792	1851	1876	1910	1907	1960	1898.5	1856	1542	566.5	1765	1956.5	2005	1978	2084.5	1880	1678	628	1815.5	2020.5	1982	1850	1812.5	1542.5	1282	1341.5	1768	89	218.5	1730.5	1731
NM_001948	LUA#84	51	44	3639	3037	3513	3628	3641	3222	3639	1898.5	3089	3064	3418	3494	3142.5	3336	2664	2977	3066	3045	3170	3332	3464	3272.5	3267	2654	1083	2928	3321	3331	3460	3698	3453.5	2621.5	1165.5	3034	3271	3345	3206	3253	2653	2216.5	2299	2996	214	499	3014.5	2966
NM_005566	LUA#85	50	46.5	2849	2508	2754	2860	2845	2649	2739.5	1334	2560	2497	2977	2714	2584	2752	2214	2342	2574	2571	2654.5	2695	2715	2669.5	2590	1917.5	682	2426	2711	2775	2726	2956	2650.5	2079	728	2471	2684	2614.5	2520	2485	2077	1560	1596	2313	109	268	2317	2122.5
NM_021103	LUA#41	51	45	3369.5	2796	3116	3286.5	3175	2888	3034	2155	2887	2663.5	3189.5	3018	2718	3105	2604.5	2742	2818	2882	2966	2956	3130	2913.5	2956	2604.5	1342	2649	2997	3023.5	3125.5	3151	2850	2606	1390	2874	2997	2869	2675	2722	2340	2323.5	2451	2529	321	666	2658	2720.5
NM_002970	LUA#42	50	53	1390	1330	1252	1169.5	1144.5	922.5	1002	381	800.5	798	879	899	596	638	621	698	698	707	813	778	840	748	879	470.5	177	617	645	720.5	854	935	819	484	175	626	648	665.5	668	715	587.5	354	371	529	72	91	654.5	656
NM_003332	LUA#43	37	42	3442	3303	2960	2860	2644	2238	2494	1006	1976	2066.5	2000	2210	1489	1631.5	1664.5	1829	1865	1854	2095.5	2120.5	2375	2163	2270	1228	527	1706	2044	2248.5	2272.5	2640	2476.5	1319.5	496.5	1835.5	1942.5	2132	2127	2213	1879	953.5	987	1653.5	218.5	335	1969	1813
NM_004106	LUA#44	43	40	756	623	688	662	601	546	562	203	416.5	430.5	416.5	450.5	371	410	366	407	398	375	392	398	463	418	486	268	100	347	378.5	379	441.5	519	499.5	309	101.5	338	375	377.5	366	397.5	359	217.5	210	330	47	55	348	355
NM_002982	LUA#45	48	38.5	4465	4583	4733	4626	4576	4067.5	4536	2998	4098	3942.5	4022	4124	3811.5	4093	3650	3735	3781.5	3873	4035	4073	4216	3981.5	4008	3520	1385.5	3498	3857.5	3867	3911.5	4376.5	4090	3402	1612	3652	3896.5	3808	3711	3649	3206	3020	3081	3635	273	694	3579	3162
NM_005375	LUA#86	53.5	53	3445	2883	3140	3429	3216	3079	3213.5	1598.5	2714	2510	3004.5	2906	2558	2880	2360	2568	2646	2638.5	2846	2892	3039.5	2842	2929	2138	780	2591	3000	3007	2930	3132	3068	2187	846.5	2508	2763	2813	2692	2661.5	2436	1824	1784.5	2537	157	354	2526.5	2672
NM_000250	LUA#87	50	40.5	3990	3233.5	3862	3996	3850	3694.5	3993	2672	3456	3368	3741.5	3571	3474	3656	3421.5	3371	3432	3378	3509	3505	3695	3495	3651	3489	1765	3299	3612	3693	3847	4025	3686.5	3647	1803	3408	3517	3557	3405	3467	3013	3199.5	3142	3251	299	711	3253	3188.5
NM_004526	LUA#88	42	31	2129	1933	2176	2149	2161	1926	1970.5	1115	1947	1890.5	2058	2055	1808	1911	1680	1726.5	1825.5	1736	1909.5	1896.5	1978	1990	1880	1497	585	1628	1882	1926	2035.5	2119	2056	1644	650	1709	1885	1915	1804.5	1852	1579.5	1229	1326.5	1636	115	248	1701	1706.5
NM_004741	LUA#89	50.5	39	1970	1864	1808.5	1645	1661	1432.5	1528	561.5	1340	1146.5	1108	1321.5	947.5	1238	1024	1083	1073	1051.5	1149	1280	1378.5	1306	1381	700	242	992.5	1014	1103	1378	1416	1429	794	253	998.5	1002	1136	1118	1351	929.5	501	537.5	825	90	128	977.5	1228.5
NM_002467	LUA#90	67	56.5	3253	2824	3142	3156.5	3104	2666	2784	1819.5	2700.5	2541	2459.5	2556	2463.5	2716	2442.5	2612	2700	2639	2735	2770	2847	2864.5	2628	2183.5	955	2420	2720	2741	2784	2979	2694	2237.5	1032	2422	2713	2738	2634	2516	2218	1932	1877	2262	270	462	2574	2413
ACTB	LUA#91	54	51	3126	2638	3086	3191	3160	3024	3100	1853.5	3149	3002.5	3366	3226	2978	3292	2667	3186	3158	3128	3408.5	3183	3323	3238.5	3135	2568	1118.5	3053.5	3423.5	3204	3422	3556	3070	2801.5	1285	3053	3240	3312	3154	3122.5	2542.5	2334	2382.5	2809.5	185	452	2830	2846.5
TFRC	LUA#92	76	79.5	1348	983.5	1283.5	1329.5	1267	1098	1256	467.5	946	967	948	1112	883	1059	758	1009	944.5	929	1063.5	1069	1197	1157	1174	664	207	912	1113	1032	1189	1370	1388	813	235	1034	1052	1166	1040	1153	979.5	598	566.5	952	71	108.5	1087	990
GAPDH_5	LUA#93	59	46	2708	1911	2385.5	2693	2523	2374.5	2539.5	1475	2364	2243.5	2063	2310	2363	2598	2157	2324	2337	2442	2468	2425.5	2655	2417	2447	2014.5	859	2239.5	2438	2261	2400	2572	2390.5	2139	1023	2433	2458	2471	2312	2286	1881	1785.5	1872	2132	141.5	332	2197	1991.5
GAPDH_M	LUA#94	48	49.5	4772	3907	4477	5031.5	4540	4282	4848	3529	4163	4180	4206	4269	4371	4733.5	4179.5	4071	4252.5	4207	4413	4315	4737	4324.5	4314	4528	2358.5	4048	4414	4150	4464	4643	4474	4483.5	2639.5	4111	4477.5	4376	3992.5	4130	3535.5	4220	4298	3887.5	405	961.5	3835	3521
GAPDH_3	LUA#95	74.5	69	4277	3837	4461.5	4434	4414	4444	4482	3794.5	4211	4058	4477	4343.5	4445	4632	3923	4014	4259.5	4169	4620.5	4371	4726	4365	4468	4283	3479	3998	4500	4518	4621	4645.5	4414	4249	3411	4026	4410	4411	4111.5	4179	3477.5	4067	4018.5	3937	1107	2164	3853	3345
[truncated: 48 more columns]
